# Supplementary material for: Syntheses, Reactivities, Characterization, and Crystal Structures of Dipalladium Complexes Containing the 1,3-pyrimidinyl Ligand: Structures of [Pd(PPh3)(Br)]2(μ,η2-C4H3N2)2, [Pd(Br)]2(μ,η2-Hdppa)2, and [{Pd(PPh3)(CH3CN)}2(μ,η2-C4H3N2)2][BF4]2
Source: Molecules. 2020 Apr 27;25(9):2035. doi: 10.3390/molecules25092035 (PMC7248739; doi:10.3390/molecules25092035)
Supplement: Supplementary file 1 [file molecules-25-02035-s001.zip]

Archive with 3 entries (3 files):
- ic14312.cif
- ic14313.cif
- ic14314.cif
