# Supplementary material for: Syntheses, Reactivities, Characterization, and Crystal Structures of Dipalladium Complexes Containing the 1,3-pyrimidinyl Ligand: Structures of [Pd(PPh3)(Br)]2(μ,η2-C4H3N2)2, [Pd(Br)]2(μ,η2-Hdppa)2, and [{Pd(PPh3)(CH3CN)}2(μ,η2-C4H3N2)2][BF4]2
Source: Molecules. 2020 Apr 27;25(9):2035. doi: 10.3390/molecules25092035 (PMC7248739; doi:10.3390/molecules25092035)
Supplement: Supplementary file 1 [file molecules-25-02035-s001.zip › ic14312.cif]

 
data_ic14312 
  
_audit_creation_method            'SHELXL-2018/3' 
_shelx_SHELXL_version_number      '2018/3' 
_chemical_name_systematic         ? 
_chemical_name_common             ? 
_chemical_melting_point           ? 
_chemical_formula_moiety          ? 
_chemical_formula_sum 
 'C52 H48 B2 F8 N8 P2 Pd2' 
_chemical_formula_weight          1233.34 
  
loop_ 
 _atom_type_symbol 
 _atom_type_description 
 _atom_type_scat_dispersion_real 
 _atom_type_scat_dispersion_imag 
 _atom_type_scat_source 
 'C'  'C'   0.0033   0.0016 
 'International Tables Vol C Tables 4.2.6.8 and 6.1.1.4' 
 'H'  'H'   0.0000   0.0000 
 'International Tables Vol C Tables 4.2.6.8 and 6.1.1.4' 
 'B'  'B'   0.0013   0.0007 
 'International Tables Vol C Tables 4.2.6.8 and 6.1.1.4' 
 'N'  'N'   0.0061   0.0033 
 'International Tables Vol C Tables 4.2.6.8 and 6.1.1.4' 
 'F'  'F'   0.0171   0.0103 
 'International Tables Vol C Tables 4.2.6.8 and 6.1.1.4' 
 'P'  'P'   0.1023   0.0942 
 'International Tables Vol C Tables 4.2.6.8 and 6.1.1.4' 
 'Pd'  'Pd'  -0.9988   1.0072 
 'International Tables Vol C Tables 4.2.6.8 and 6.1.1.4' 
  
_space_group_crystal_system       triclinic 
_space_group_IT_number            2 
_space_group_name_H-M_alt         'P -1' 
_space_group_name_Hall            '-P 1' 
  
_shelx_space_group_comment 
; 
The symmetry employed for this shelxl refinement is uniquely defined 
by the following loop, which should always be used as a source of 
symmetry information in preference to the above space-group names. 
They are only intended as comments. 
; 
  
loop_ 
 _space_group_symop_operation_xyz 
 'x, y, z' 
 '-x, -y, -z' 
  
_cell_length_a                    13.3314(6) 
_cell_length_b                    13.7552(6) 
_cell_length_c                    16.7500(7) 
_cell_angle_alpha                 71.6169(9) 
_cell_angle_beta                  80.4954(10) 
_cell_angle_gamma                 65.0198(9) 
_cell_volume                      2640.3(2) 
_cell_formula_units_Z             2 
_cell_measurement_temperature     150(2) 
_cell_measurement_reflns_used     7241 
_cell_measurement_theta_min       2.39 
_cell_measurement_theta_max       27.18 
  
_exptl_crystal_description        plate 
_exptl_crystal_colour             colorless 
_exptl_crystal_density_meas       not_measured 
_exptl_crystal_density_method     ? 
_exptl_crystal_density_diffrn     1.551 
_exptl_crystal_F_000              1240 
_exptl_transmission_factor_min    ? 
_exptl_transmission_factor_max    ? 
_exptl_crystal_size_max           0.400 
_exptl_crystal_size_mid           0.250 
_exptl_crystal_size_min           0.070 
_exptl_absorpt_coefficient_mu     0.814 
_shelx_estimated_absorpt_T_min    0.737 
_shelx_estimated_absorpt_T_max    0.945 
_exptl_absorpt_correction_type    multi-scan 
_exptl_absorpt_correction_T_min   0.5372 
_exptl_absorpt_correction_T_max   0.7456 
_exptl_absorpt_process_details    'Bruker SADABS' 
_exptl_absorpt_special_details    ? 
_diffrn_ambient_temperature       150(2) 
_diffrn_radiation_wavelength      0.71073 
_diffrn_radiation_type            MoK\a 
_diffrn_source                    ? 
_diffrn_measurement_device_type   'BRUKER SMART APEXCCD area detector' 
_diffrn_measurement_method        'omega scans' 
_diffrn_detector_area_resol_mean  ? 
_diffrn_reflns_number             35106 
_diffrn_reflns_av_unetI/netI      0.0499 
_diffrn_reflns_av_R_equivalents   0.0417 
_diffrn_reflns_limit_h_min        -17 
_diffrn_reflns_limit_h_max        17 
_diffrn_reflns_limit_k_min        -17 
_diffrn_reflns_limit_k_max        17 
_diffrn_reflns_limit_l_min        -21 
_diffrn_reflns_limit_l_max        21 
_diffrn_reflns_theta_min          1.825 
_diffrn_reflns_theta_max          27.499 
_diffrn_reflns_theta_full         25.242 
_diffrn_measured_fraction_theta_max   0.998 
_diffrn_measured_fraction_theta_full  1.000 
_diffrn_reflns_Laue_measured_fraction_max    0.998 
_diffrn_reflns_Laue_measured_fraction_full   1.000 
_diffrn_reflns_point_group_measured_fraction_max   0.998 
_diffrn_reflns_point_group_measured_fraction_full  1.000 
_reflns_number_total              12109 
_reflns_number_gt                 10184 
_reflns_threshold_expression      'I > 2\s(I)' 
_reflns_Friedel_coverage          0.000 
_reflns_Friedel_fraction_max      . 
_reflns_Friedel_fraction_full     . 
  
_reflns_special_details 
; 
 Reflections were merged by SHELXL according to the crystal 
 class for the calculation of statistics and refinement. 
  
 _reflns_Friedel_fraction is defined as the number of unique 
 Friedel pairs measured divided by the number that would be 
 possible theoretically, ignoring centric projections and 
 systematic absences. 
; 
  
_computing_data_collection        'Bruker SMART' 
_computing_cell_refinement        'Bruker SAINT' 
_computing_data_reduction         'Bruker SAINT' 
_computing_structure_solution     'Bruker SHELXTL' 
_computing_structure_refinement 'SHELXL-2018/3 (Sheldrick, 2018)' 
_computing_molecular_graphics     'Bruker SHELXTL' 
_computing_publication_material   'Bruker SHELXTL' 
_refine_special_details           ? 
_refine_ls_structure_factor_coef  Fsqd 
_refine_ls_matrix_type            full 
_refine_ls_weighting_scheme       calc 
_refine_ls_weighting_details 
'w=1/[\s^2^(Fo^2^)+(0.0352P)^2^+2.6929P] where P=(Fo^2^+2Fc^2^)/3' 
_atom_sites_solution_primary      ? 
_atom_sites_solution_secondary    ? 
_atom_sites_solution_hydrogens    geom 
_refine_ls_hydrogen_treatment     constr 
_refine_ls_extinction_method      none 
_refine_ls_extinction_coef        . 
_refine_ls_number_reflns          12109 
_refine_ls_number_parameters      690 
_refine_ls_number_restraints      36 
_refine_ls_R_factor_all           0.0496 
_refine_ls_R_factor_gt            0.0389 
_refine_ls_wR_factor_ref          0.0919 
_refine_ls_wR_factor_gt           0.0869 
_refine_ls_goodness_of_fit_ref    1.034 
_refine_ls_restrained_S_all       1.067 
_refine_ls_shift/su_max           0.002 
_refine_ls_shift/su_mean          0.000 
  
loop_ 
 _atom_site_label 
 _atom_site_type_symbol 
 _atom_site_fract_x 
 _atom_site_fract_y 
 _atom_site_fract_z 
 _atom_site_U_iso_or_equiv 
 _atom_site_adp_type 
 _atom_site_occupancy 
 _atom_site_site_symmetry_order 
 _atom_site_calc_flag 
 _atom_site_refinement_flags_posn 
 _atom_site_refinement_flags_adp 
 _atom_site_refinement_flags_occupancy 
 _atom_site_disorder_assembly 
 _atom_site_disorder_group 
Pd1 Pd 0.74028(2) 0.60586(2) 0.24823(2) 0.01698(6) Uani 1 1 d . . . . . 
Pd2 Pd 0.48372(2) 0.69579(2) 0.31182(2) 0.01662(6) Uani 1 1 d . . . . . 
P1 P 0.85503(6) 0.67820(6) 0.27134(5) 0.01840(15) Uani 1 1 d . . . . . 
P2 P 0.35786(6) 0.79792(6) 0.20940(5) 0.01916(16) Uani 1 1 d . . . . . 
N1 N 0.63949(19) 0.5276(2) 0.23896(15) 0.0181(5) Uani 1 1 d . . . . . 
N2 N 0.4657(2) 0.5145(2) 0.27284(16) 0.0220(5) Uani 1 1 d . . . . . 
N3 N 0.60668(19) 0.59764(19) 0.39938(15) 0.0177(5) Uani 1 1 d . . . . . 
N4 N 0.7983(2) 0.4951(2) 0.42131(16) 0.0225(5) Uani 1 1 d . . . . . 
N5 N 0.7760(2) 0.6355(2) 0.11693(16) 0.0230(5) Uani 1 1 d . . . . . 
N6 N 0.4319(2) 0.8226(2) 0.37265(16) 0.0251(6) Uani 1 1 d . . . . . 
C1 C 0.5329(2) 0.5657(2) 0.26812(17) 0.0172(6) Uani 1 1 d . . . . . 
C2 C 0.6786(3) 0.4361(3) 0.21165(19) 0.0239(6) Uani 1 1 d . . . . . 
H2 H 0.752437 0.409986 0.189393 0.029 Uiso 1 1 calc R U . . . 
C3 C 0.6136(3) 0.3793(3) 0.2153(2) 0.0272(7) Uani 1 1 d . . . . . 
H3 H 0.640584 0.314428 0.195956 0.033 Uiso 1 1 calc R U . . . 
C4 C 0.5075(3) 0.4209(3) 0.2483(2) 0.0269(7) Uani 1 1 d . . . . . 
H4 H 0.461844 0.381472 0.253936 0.032 Uiso 1 1 calc R U . . . 
C5 C 0.7138(2) 0.5602(2) 0.37067(18) 0.0190(6) Uani 1 1 d . . . . . 
C6 C 0.5854(3) 0.5730(3) 0.48293(19) 0.0227(6) Uani 1 1 d . . . . . 
H6 H 0.510944 0.600524 0.503893 0.027 Uiso 1 1 calc R U . . . 
C7 C 0.6691(3) 0.5087(3) 0.53872(19) 0.0275(7) Uani 1 1 d . . . . . 
H7 H 0.654848 0.491718 0.597897 0.033 Uiso 1 1 calc R U . . . 
C8 C 0.7747(3) 0.4704(3) 0.5042(2) 0.0264(7) Uani 1 1 d . . . . . 
H8 H 0.834011 0.423900 0.541120 0.032 Uiso 1 1 calc R U . . . 
C9 C 0.8343(2) 0.7052(2) 0.37338(18) 0.0204(6) Uani 1 1 d . . . . . 
C10 C 0.7280(3) 0.7712(3) 0.3973(2) 0.0262(7) Uani 1 1 d . . . . . 
H10 H 0.669871 0.805188 0.358820 0.031 Uiso 1 1 calc R U . . . 
C11 C 0.7071(3) 0.7872(3) 0.4765(2) 0.0348(8) Uani 1 1 d . . . . . 
H11 H 0.634521 0.832280 0.492279 0.042 Uiso 1 1 calc R U . . . 
C12 C 0.7908(3) 0.7381(3) 0.5334(2) 0.0379(9) Uani 1 1 d . . . . . 
H12 H 0.775706 0.749844 0.587799 0.045 Uiso 1 1 calc R U . . . 
C13 C 0.8961(3) 0.6721(3) 0.5108(2) 0.0348(8) Uani 1 1 d . . . . . 
H13 H 0.953724 0.638349 0.549647 0.042 Uiso 1 1 calc R U . . . 
C14 C 0.9178(3) 0.6552(3) 0.43109(19) 0.0259(7) Uani 1 1 d . . . . . 
H14 H 0.990167 0.609126 0.415894 0.031 Uiso 1 1 calc R U . . . 
C15 C 0.9963(2) 0.5794(3) 0.26413(18) 0.0209(6) Uani 1 1 d . . . . . 
C16 C 1.0863(2) 0.6045(3) 0.26824(19) 0.0252(7) Uani 1 1 d . . . . . 
H16 H 1.073924 0.674606 0.275382 0.030 Uiso 1 1 calc R U . . . 
C17 C 1.1938(3) 0.5270(3) 0.2619(2) 0.0299(7) Uani 1 1 d . . . . . 
H17 H 1.254747 0.543623 0.265889 0.036 Uiso 1 1 calc R U . . . 
C18 C 1.2122(3) 0.4264(3) 0.2498(2) 0.0365(8) Uani 1 1 d . . . . . 
H18 H 1.285817 0.374005 0.244907 0.044 Uiso 1 1 calc R U . . . 
C19 C 1.1235(3) 0.4012(3) 0.2449(2) 0.0329(8) Uani 1 1 d . . . . . 
H19 H 1.136329 0.331769 0.236292 0.040 Uiso 1 1 calc R U . . . 
C20 C 1.0161(3) 0.4773(3) 0.2524(2) 0.0261(7) Uani 1 1 d . . . . . 
H20 H 0.955514 0.459429 0.249503 0.031 Uiso 1 1 calc R U . . . 
C21 C 0.8521(2) 0.8068(3) 0.19410(19) 0.0222(6) Uani 1 1 d . . . . . 
C22 C 0.7848(3) 0.9114(3) 0.2057(2) 0.0311(7) Uani 1 1 d . . . . . 
H22 H 0.737754 0.916789 0.254773 0.037 Uiso 1 1 calc R U . . . 
C23 C 0.7857(3) 1.0076(3) 0.1464(2) 0.0391(9) Uani 1 1 d . . . . . 
H23 H 0.740070 1.078450 0.155193 0.047 Uiso 1 1 calc R U . . . 
C24 C 0.8527(3) 1.0004(3) 0.0749(2) 0.0394(9) Uani 1 1 d . . . . . 
H24 H 0.854125 1.066483 0.034802 0.047 Uiso 1 1 calc R U . . . 
C25 C 0.9176(3) 0.8981(3) 0.0610(2) 0.0391(9) Uani 1 1 d . . . . . 
H25 H 0.962912 0.893756 0.011049 0.047 Uiso 1 1 calc R U . . . 
C26 C 0.9168(3) 0.8012(3) 0.1201(2) 0.0295(7) Uani 1 1 d . . . . . 
H26 H 0.960725 0.730798 0.109887 0.035 Uiso 1 1 calc R U . . . 
C27 C 0.2191(2) 0.8432(3) 0.25712(19) 0.0225(6) Uani 1 1 d . . . . . 
C28 C 0.2021(3) 0.7899(3) 0.3410(2) 0.0281(7) Uani 1 1 d . . . . . 
H28 H 0.262961 0.732246 0.372735 0.034 Uiso 1 1 calc R U . . . 
C29 C 0.0963(3) 0.8211(3) 0.3782(2) 0.0372(8) Uani 1 1 d . . . . . 
H29 H 0.085131 0.784873 0.435329 0.045 Uiso 1 1 calc R U . . . 
C30 C 0.0077(3) 0.9042(3) 0.3326(3) 0.0433(9) Uani 1 1 d . . . . . 
H30 H -0.064699 0.923963 0.358086 0.052 Uiso 1 1 calc R U . . . 
C31 C 0.0235(3) 0.9586(3) 0.2504(3) 0.0437(10) Uani 1 1 d . . . . . 
H31 H -0.037783 1.016762 0.219480 0.052 Uiso 1 1 calc R U . . . 
C32 C 0.1289(3) 0.9289(3) 0.2125(2) 0.0369(8) Uani 1 1 d . . . . . 
H32 H 0.139447 0.967204 0.155784 0.044 Uiso 1 1 calc R U . . . 
C33 C 0.3534(3) 0.7336(2) 0.13137(18) 0.0234(6) Uani 1 1 d . . . . . 
C34 C 0.2577(3) 0.7264(3) 0.1160(2) 0.0320(8) Uani 1 1 d . . . . . 
H34 H 0.191796 0.753229 0.148582 0.038 Uiso 1 1 calc R U . . . 
C35 C 0.2580(4) 0.6805(3) 0.0537(2) 0.0469(10) Uani 1 1 d . . . . . 
H35 H 0.192603 0.675255 0.043609 0.056 Uiso 1 1 calc R U . . . 
C36 C 0.3533(5) 0.6423(4) 0.0064(3) 0.0570(13) Uani 1 1 d . . . . . 
H36 H 0.353146 0.610942 -0.036692 0.068 Uiso 1 1 calc R U . . . 
C37 C 0.4490(4) 0.6486(3) 0.0202(2) 0.0507(11) Uani 1 1 d . . . . . 
H37 H 0.514163 0.622225 -0.013267 0.061 Uiso 1 1 calc R U . . . 
C38 C 0.4498(3) 0.6936(3) 0.0833(2) 0.0343(8) Uani 1 1 d . . . . . 
H38 H 0.515892 0.697202 0.093682 0.041 Uiso 1 1 calc R U . . . 
C39 C 0.3784(3) 0.9220(2) 0.14433(19) 0.0234(6) Uani 1 1 d . . . . . 
C40 C 0.3301(3) 0.9777(3) 0.0666(2) 0.0321(8) Uani 1 1 d . . . . . 
H40 H 0.287731 0.949415 0.047135 0.039 Uiso 1 1 calc R U . . . 
C41 C 0.3426(3) 1.0737(3) 0.0173(2) 0.0373(8) Uani 1 1 d . . . . . 
H41 H 0.307886 1.112131 -0.035233 0.045 Uiso 1 1 calc R U . . . 
C42 C 0.4059(3) 1.1131(3) 0.0449(2) 0.0403(9) Uani 1 1 d . . . . . 
H42 H 0.415580 1.178531 0.010695 0.048 Uiso 1 1 calc R U . . . 
C43 C 0.4550(3) 1.0594(3) 0.1207(2) 0.0416(9) Uani 1 1 d . . . . . 
H43 H 0.497712 1.088034 0.139279 0.050 Uiso 1 1 calc R U . . . 
C44 C 0.4426(3) 0.9626(3) 0.1711(2) 0.0324(8) Uani 1 1 d . . . . . 
H44 H 0.477889 0.924575 0.223396 0.039 Uiso 1 1 calc R U . . . 
C45 C 0.7995(3) 0.6309(3) 0.0511(2) 0.0301(7) Uani 1 1 d . . . . . 
C46 C 0.8293(4) 0.6256(4) -0.0361(2) 0.0544(12) Uani 1 1 d . . . . . 
H46A H 0.770572 0.618077 -0.058771 0.082 Uiso 1 1 calc R U . . . 
H46B H 0.898971 0.561207 -0.037691 0.082 Uiso 1 1 calc R U . . . 
H46C H 0.838298 0.694112 -0.070075 0.082 Uiso 1 1 calc R U . . . 
C47 C 0.4073(3) 0.8777(3) 0.4144(2) 0.0332(8) Uani 1 1 d . . . . . 
C48 C 0.3767(4) 0.9498(4) 0.4711(3) 0.0607(13) Uani 1 1 d . . . . . 
H48A H 0.409605 0.905161 0.525801 0.091 Uiso 1 1 calc R U . . . 
H48B H 0.295921 0.983045 0.478548 0.091 Uiso 1 1 calc R U . . . 
H48C H 0.404239 1.009065 0.446456 0.091 Uiso 1 1 calc R U . . . 
B1 B 0.9453(4) 0.2786(3) 0.1158(3) 0.0426(11) Uani 1 1 d D . . . . 
F1 F 0.8643(2) 0.2356(2) 0.13760(17) 0.0626(7) Uani 1 1 d . . . . . 
F2 F 1.0463(2) 0.1971(2) 0.1077(2) 0.0879(10) Uani 1 1 d . . . . . 
F3 F 0.9052(8) 0.3739(5) 0.0513(5) 0.083(2) Uani 0.607(4) 1 d D . P A 1 
F4 F 0.9556(6) 0.3022(5) 0.1884(4) 0.0588(16) Uani 0.607(4) 1 d D . P A 1 
F3' F 0.9431(14) 0.3387(9) 0.0322(6) 0.083(2) Uani 0.393(4) 1 d D . P A 2 
F4' F 0.9416(11) 0.3508(7) 0.1577(6) 0.0588(16) Uani 0.393(4) 1 d D . P A 2 
B2 B 0.4891(5) 0.8663(4) 0.6974(3) 0.0613(15) Uani 1 1 d D . . . . 
F5 F 0.4717(9) 0.9708(5) 0.6975(4) 0.0578(16) Uani 0.607(4) 1 d D . P A 1 
F6 F 0.498(4) 0.794(2) 0.7751(11) 0.082(5) Uani 0.607(4) 1 d D . P A 1 
F7 F 0.5464(4) 0.8178(5) 0.6398(3) 0.0747(13) Uani 0.607(4) 1 d D . P A 1 
F8 F 0.3734(5) 0.8841(5) 0.6844(4) 0.1001(18) Uani 0.607(4) 1 d D . P A 1 
F5' F 0.4531(16) 0.9773(7) 0.6691(8) 0.0578(16) Uani 0.393(4) 1 d D . P A 2 
F6' F 0.473(6) 0.814(4) 0.7779(17) 0.082(5) Uani 0.393(4) 1 d D . P A 2 
F7' F 0.6099(5) 0.8418(6) 0.7007(4) 0.0747(13) Uani 0.393(4) 1 d D . P A 2 
F8' F 0.4941(10) 0.8231(11) 0.6344(7) 0.1001(18) Uani 0.393(4) 1 d D . P A 2 
N7 N 0.6814(3) 0.3088(3) 0.4426(2) 0.0503(9) Uani 1 1 d . . . . . 
C49 C 0.7441(4) 0.2516(4) 0.4100(3) 0.0555(12) Uani 1 1 d . . . . . 
C50 C 0.8235(6) 0.1731(6) 0.3654(4) 0.114(2) Uani 1 1 d . U . . . 
H50A H 0.868461 0.105063 0.406206 0.171 Uiso 1 1 calc R U . . . 
H50B H 0.871685 0.207041 0.327922 0.171 Uiso 1 1 calc R U . . . 
H50C H 0.783663 0.154496 0.332146 0.171 Uiso 1 1 calc R U . . . 
N8 N 0.0832(7) 0.0721(8) 0.4505(6) 0.178(3) Uani 1 1 d . U . . . 
C51 C 0.1194(7) 0.0969(7) 0.3811(7) 0.123(3) Uani 1 1 d . U . . . 
C52 C 0.1818(6) 0.1021(5) 0.2965(4) 0.100(2) Uani 1 1 d . U . . . 
H52A H 0.236480 0.133275 0.294180 0.151 Uiso 1 1 calc R U . . . 
H52B H 0.129521 0.149646 0.251427 0.151 Uiso 1 1 calc R U . . . 
H52C H 0.219706 0.026829 0.289171 0.151 Uiso 1 1 calc R U . . . 
  
loop_ 
 _atom_site_aniso_label 
 _atom_site_aniso_U_11 
 _atom_site_aniso_U_22 
 _atom_site_aniso_U_33 
 _atom_site_aniso_U_23 
 _atom_site_aniso_U_13 
 _atom_site_aniso_U_12 
Pd1 0.01568(11) 0.02043(12) 0.01574(11) -0.00392(9) -0.00031(8) -0.00885(9) 
Pd2 0.01584(11) 0.01725(11) 0.01675(11) -0.00487(9) -0.00193(8) -0.00591(9) 
P1 0.0162(4) 0.0222(4) 0.0177(4) -0.0039(3) -0.0009(3) -0.0096(3) 
P2 0.0199(4) 0.0189(4) 0.0188(4) -0.0038(3) -0.0035(3) -0.0077(3) 
N1 0.0157(12) 0.0214(13) 0.0187(12) -0.0057(10) -0.0011(9) -0.0082(10) 
N2 0.0186(12) 0.0223(13) 0.0262(14) -0.0055(11) -0.0008(10) -0.0099(11) 
N3 0.0179(12) 0.0185(12) 0.0167(12) -0.0031(10) -0.0011(9) -0.0083(10) 
N4 0.0194(13) 0.0240(13) 0.0229(13) -0.0009(11) -0.0028(10) -0.0106(11) 
N5 0.0253(13) 0.0255(14) 0.0206(14) -0.0019(11) -0.0036(11) -0.0145(11) 
N6 0.0241(14) 0.0257(14) 0.0249(14) -0.0078(12) -0.0029(11) -0.0080(11) 
C1 0.0173(14) 0.0172(14) 0.0157(14) -0.0037(11) -0.0023(11) -0.0056(11) 
C2 0.0218(15) 0.0266(16) 0.0246(16) -0.0105(13) 0.0028(12) -0.0096(13) 
C3 0.0293(17) 0.0224(16) 0.0336(18) -0.0124(14) 0.0013(14) -0.0112(14) 
C4 0.0253(16) 0.0252(16) 0.0361(18) -0.0097(14) -0.0009(14) -0.0148(14) 
C5 0.0197(14) 0.0203(15) 0.0194(14) -0.0040(12) -0.0018(11) -0.0108(12) 
C6 0.0213(15) 0.0280(16) 0.0218(15) -0.0090(13) 0.0045(12) -0.0128(13) 
C7 0.0320(17) 0.0354(18) 0.0171(15) -0.0019(13) -0.0029(13) -0.0183(15) 
C8 0.0260(16) 0.0285(17) 0.0242(16) 0.0025(13) -0.0082(13) -0.0147(14) 
C9 0.0241(15) 0.0243(15) 0.0172(14) -0.0053(12) -0.0008(12) -0.0141(13) 
C10 0.0253(16) 0.0265(17) 0.0287(17) -0.0087(13) -0.0011(13) -0.0112(14) 
C11 0.040(2) 0.0318(19) 0.0339(19) -0.0163(16) 0.0043(16) -0.0122(16) 
C12 0.057(2) 0.041(2) 0.0244(18) -0.0149(16) 0.0026(16) -0.0252(19) 
C13 0.045(2) 0.042(2) 0.0240(17) -0.0070(15) -0.0076(15) -0.0227(18) 
C14 0.0268(16) 0.0301(17) 0.0237(16) -0.0055(13) -0.0031(13) -0.0144(14) 
C15 0.0169(14) 0.0262(16) 0.0177(14) -0.0030(12) -0.0012(11) -0.0087(12) 
C16 0.0222(15) 0.0291(17) 0.0260(16) -0.0051(13) -0.0013(12) -0.0134(13) 
C17 0.0175(15) 0.039(2) 0.0290(17) -0.0015(15) -0.0032(13) -0.0121(14) 
C18 0.0219(17) 0.040(2) 0.036(2) -0.0048(16) 0.0008(14) -0.0057(15) 
C19 0.0291(18) 0.0284(18) 0.037(2) -0.0121(15) 0.0011(15) -0.0064(15) 
C20 0.0228(16) 0.0284(17) 0.0283(17) -0.0072(14) -0.0013(13) -0.0116(14) 
C21 0.0204(15) 0.0281(16) 0.0204(15) -0.0021(12) -0.0043(12) -0.0137(13) 
C22 0.0321(18) 0.0270(17) 0.0305(18) -0.0006(14) -0.0061(14) -0.0117(15) 
C23 0.047(2) 0.0255(18) 0.043(2) 0.0008(16) -0.0131(18) -0.0153(17) 
C24 0.047(2) 0.035(2) 0.037(2) 0.0109(16) -0.0155(17) -0.0272(18) 
C25 0.036(2) 0.052(2) 0.0284(19) 0.0047(17) -0.0062(15) -0.0262(19) 
C26 0.0271(17) 0.0341(18) 0.0272(17) -0.0026(14) -0.0009(13) -0.0161(15) 
C27 0.0187(14) 0.0236(16) 0.0267(16) -0.0092(13) -0.0033(12) -0.0072(12) 
C28 0.0264(17) 0.0242(16) 0.0316(18) -0.0059(14) -0.0013(14) -0.0093(14) 
C29 0.036(2) 0.036(2) 0.040(2) -0.0114(16) 0.0097(16) -0.0180(17) 
C30 0.0248(18) 0.044(2) 0.061(3) -0.022(2) 0.0078(17) -0.0115(17) 
C31 0.0226(18) 0.038(2) 0.062(3) -0.013(2) -0.0105(17) -0.0015(16) 
C32 0.0278(18) 0.036(2) 0.037(2) -0.0045(16) -0.0057(15) -0.0062(16) 
C33 0.0328(17) 0.0188(15) 0.0165(14) 0.0016(12) -0.0066(12) -0.0108(13) 
C34 0.043(2) 0.0291(18) 0.0283(18) -0.0014(14) -0.0116(15) -0.0188(16) 
C35 0.069(3) 0.046(2) 0.038(2) -0.0077(18) -0.018(2) -0.031(2) 
C36 0.103(4) 0.049(3) 0.034(2) -0.0148(19) -0.014(2) -0.037(3) 
C37 0.074(3) 0.047(2) 0.030(2) -0.0174(18) 0.008(2) -0.022(2) 
C38 0.044(2) 0.0323(19) 0.0241(17) -0.0065(14) 0.0006(15) -0.0150(17) 
C39 0.0255(16) 0.0190(15) 0.0250(16) -0.0050(12) 0.0007(12) -0.0095(13) 
C40 0.0329(18) 0.0286(18) 0.0324(19) 0.0001(14) -0.0081(15) -0.0134(15) 
C41 0.040(2) 0.0271(18) 0.033(2) 0.0042(15) -0.0078(16) -0.0097(16) 
C42 0.051(2) 0.0290(19) 0.041(2) 0.0000(16) 0.0009(18) -0.0238(18) 
C43 0.055(2) 0.045(2) 0.040(2) -0.0086(18) -0.0001(18) -0.037(2) 
C44 0.039(2) 0.0334(19) 0.0285(18) -0.0052(15) -0.0018(15) -0.0200(16) 
C45 0.0300(18) 0.0287(18) 0.0298(19) -0.0054(14) 0.0010(14) -0.0124(15) 
C46 0.072(3) 0.061(3) 0.026(2) -0.0156(19) 0.015(2) -0.026(2) 
C47 0.0348(19) 0.0303(18) 0.038(2) -0.0102(16) 0.0000(15) -0.0162(16) 
C48 0.073(3) 0.063(3) 0.068(3) -0.046(3) 0.020(3) -0.034(3) 
B1 0.044(3) 0.036(2) 0.046(3) -0.018(2) -0.008(2) -0.006(2) 
F1 0.0603(16) 0.0590(16) 0.0760(19) -0.0233(14) -0.0125(14) -0.0236(14) 
F2 0.0665(19) 0.0551(18) 0.113(3) -0.0304(17) 0.0335(18) -0.0044(15) 
F3 0.095(7) 0.036(4) 0.103(4) 0.015(3) -0.053(4) -0.020(4) 
F4 0.049(3) 0.074(4) 0.066(4) -0.041(3) -0.009(3) -0.018(4) 
F3' 0.095(7) 0.036(4) 0.103(4) 0.015(3) -0.053(4) -0.020(4) 
F4' 0.049(3) 0.074(4) 0.066(4) -0.041(3) -0.009(3) -0.018(4) 
B2 0.103(5) 0.046(3) 0.048(3) -0.017(2) 0.002(3) -0.040(3) 
F5 0.080(4) 0.0394(16) 0.047(5) -0.008(2) -0.005(4) -0.019(2) 
F6 0.155(19) 0.056(8) 0.057(2) -0.026(4) 0.019(3) -0.065(9) 
F7 0.063(3) 0.070(3) 0.062(3) -0.027(2) 0.021(2) -0.002(2) 
F8 0.098(4) 0.118(4) 0.104(4) -0.048(3) 0.014(3) -0.055(4) 
F5' 0.080(4) 0.0394(16) 0.047(5) -0.008(2) -0.005(4) -0.019(2) 
F6' 0.155(19) 0.056(8) 0.057(2) -0.026(4) 0.019(3) -0.065(9) 
F7' 0.063(3) 0.070(3) 0.062(3) -0.027(2) 0.021(2) -0.002(2) 
F8' 0.098(4) 0.118(4) 0.104(4) -0.048(3) 0.014(3) -0.055(4) 
N7 0.046(2) 0.050(2) 0.056(2) -0.0190(18) 0.0079(17) -0.0205(18) 
C49 0.053(3) 0.045(3) 0.045(3) -0.007(2) 0.006(2) -0.004(2) 
C50 0.108(4) 0.094(4) 0.090(4) -0.038(3) 0.011(3) 0.010(3) 
N8 0.160(5) 0.210(6) 0.176(5) -0.060(5) -0.014(4) -0.076(4) 
C51 0.124(4) 0.127(4) 0.133(4) -0.039(3) -0.021(3) -0.055(3) 
C52 0.120(4) 0.070(3) 0.118(4) -0.034(3) -0.041(4) -0.026(3) 
  
_geom_special_details 
; 
 All esds (except the esd in the dihedral angle between two l.s. planes) 
 are estimated using the full covariance matrix.  The cell esds are taken 
 into account individually in the estimation of esds in distances, angles 
 and torsion angles; correlations between esds in cell parameters are only 
 used when they are defined by crystal symmetry.  An approximate (isotropic) 
 treatment of cell esds is used for estimating esds involving l.s. planes. 
; 
  
loop_ 
 _geom_bond_atom_site_label_1 
 _geom_bond_atom_site_label_2 
 _geom_bond_distance 
 _geom_bond_site_symmetry_2 
 _geom_bond_publ_flag 
Pd1 C5 1.965(3) . ? 
Pd1 N1 2.094(2) . ? 
Pd1 N5 2.117(3) . ? 
Pd1 P1 2.2813(8) . ? 
Pd1 Pd2 3.2276(3) . ? 
Pd2 C1 1.961(3) . ? 
Pd2 N3 2.082(2) . ? 
Pd2 N6 2.104(3) . ? 
Pd2 P2 2.2741(8) . ? 
P1 C15 1.810(3) . ? 
P1 C9 1.815(3) . ? 
P1 C21 1.822(3) . ? 
P2 C33 1.815(3) . ? 
P2 C39 1.816(3) . ? 
P2 C27 1.817(3) . ? 
N1 C2 1.340(4) . ? 
N1 C1 1.355(4) . ? 
N2 C1 1.333(4) . ? 
N2 C4 1.337(4) . ? 
N3 C6 1.343(4) . ? 
N3 C5 1.358(4) . ? 
N4 C5 1.332(4) . ? 
N4 C8 1.338(4) . ? 
N5 C45 1.110(4) . ? 
N6 C47 1.104(4) . ? 
C2 C3 1.374(4) . ? 
C3 C4 1.375(4) . ? 
C6 C7 1.376(4) . ? 
C7 C8 1.374(5) . ? 
C9 C14 1.391(4) . ? 
C9 C10 1.396(4) . ? 
C10 C11 1.377(5) . ? 
C11 C12 1.385(5) . ? 
C12 C13 1.379(5) . ? 
C13 C14 1.390(5) . ? 
C15 C20 1.387(4) . ? 
C15 C16 1.398(4) . ? 
C16 C17 1.390(4) . ? 
C17 C18 1.375(5) . ? 
C18 C19 1.386(5) . ? 
C19 C20 1.385(4) . ? 
C21 C26 1.393(4) . ? 
C21 C22 1.393(5) . ? 
C22 C23 1.385(5) . ? 
C23 C24 1.374(5) . ? 
C24 C25 1.377(6) . ? 
C25 C26 1.390(5) . ? 
C27 C32 1.393(4) . ? 
C27 C28 1.396(4) . ? 
C28 C29 1.388(5) . ? 
C29 C30 1.375(5) . ? 
C30 C31 1.374(6) . ? 
C31 C32 1.388(5) . ? 
C33 C34 1.391(4) . ? 
C33 C38 1.394(5) . ? 
C34 C35 1.378(5) . ? 
C35 C36 1.373(6) . ? 
C36 C37 1.376(6) . ? 
C37 C38 1.386(5) . ? 
C39 C40 1.388(4) . ? 
C39 C44 1.391(4) . ? 
C40 C41 1.381(5) . ? 
C41 C42 1.376(5) . ? 
C42 C43 1.365(5) . ? 
C43 C44 1.393(5) . ? 
C45 C46 1.464(5) . ? 
C47 C48 1.474(5) . ? 
B1 F2 1.360(5) . ? 
B1 F4' 1.367(8) . ? 
B1 F3 1.370(7) . ? 
B1 F3' 1.382(9) . ? 
B1 F1 1.386(5) . ? 
B1 F4 1.395(6) . ? 
B2 F7 1.299(6) . ? 
B2 F5' 1.336(9) . ? 
B2 F8' 1.345(8) . ? 
B2 F6' 1.346(10) . ? 
B2 F6 1.353(8) . ? 
B2 F5 1.357(7) . ? 
B2 F8 1.498(6) . ? 
B2 F7' 1.507(7) . ? 
N7 C49 1.087(5) . ? 
C49 C50 1.458(7) . ? 
N8 C51 1.185(11) . ? 
C51 C52 1.518(11) . ? 
  
loop_ 
 _geom_angle_atom_site_label_1 
 _geom_angle_atom_site_label_2 
 _geom_angle_atom_site_label_3 
 _geom_angle 
 _geom_angle_site_symmetry_1 
 _geom_angle_site_symmetry_3 
 _geom_angle_publ_flag 
C5 Pd1 N1 86.70(10) . . ? 
C5 Pd1 N5 173.45(11) . . ? 
N1 Pd1 N5 89.76(9) . . ? 
C5 Pd1 P1 88.24(8) . . ? 
N1 Pd1 P1 174.17(7) . . ? 
N5 Pd1 P1 94.99(7) . . ? 
C5 Pd1 Pd2 64.74(8) . . ? 
N1 Pd1 Pd2 59.98(6) . . ? 
N5 Pd1 Pd2 117.94(7) . . ? 
P1 Pd1 Pd2 120.09(2) . . ? 
C1 Pd2 N3 86.51(10) . . ? 
C1 Pd2 N6 173.39(11) . . ? 
N3 Pd2 N6 88.83(10) . . ? 
C1 Pd2 P2 90.52(8) . . ? 
N3 Pd2 P2 176.05(7) . . ? 
N6 Pd2 P2 94.35(7) . . ? 
C1 Pd2 Pd1 65.09(8) . . ? 
N3 Pd2 Pd1 60.31(6) . . ? 
N6 Pd2 Pd1 116.33(7) . . ? 
P2 Pd2 Pd1 116.02(2) . . ? 
C15 P1 C9 107.49(14) . . ? 
C15 P1 C21 104.17(14) . . ? 
C9 P1 C21 105.90(14) . . ? 
C15 P1 Pd1 108.09(10) . . ? 
C9 P1 Pd1 114.68(10) . . ? 
C21 P1 Pd1 115.76(10) . . ? 
C33 P2 C39 102.16(14) . . ? 
C33 P2 C27 105.80(14) . . ? 
C39 P2 C27 107.49(14) . . ? 
C33 P2 Pd2 118.50(10) . . ? 
C39 P2 Pd2 112.48(10) . . ? 
C27 P2 Pd2 109.63(10) . . ? 
C2 N1 C1 118.7(2) . . ? 
C2 N1 Pd1 122.54(19) . . ? 
C1 N1 Pd1 118.53(19) . . ? 
C1 N2 C4 117.5(3) . . ? 
C6 N3 C5 118.5(2) . . ? 
C6 N3 Pd2 123.1(2) . . ? 
C5 N3 Pd2 118.34(18) . . ? 
C5 N4 C8 117.2(3) . . ? 
C45 N5 Pd1 167.3(3) . . ? 
C47 N6 Pd2 170.4(3) . . ? 
N2 C1 N1 122.9(3) . . ? 
N2 C1 Pd2 120.6(2) . . ? 
N1 C1 Pd2 116.3(2) . . ? 
N1 C2 C3 121.1(3) . . ? 
C2 C3 C4 116.7(3) . . ? 
N2 C4 C3 123.0(3) . . ? 
N4 C5 N3 123.0(3) . . ? 
N4 C5 Pd1 120.4(2) . . ? 
N3 C5 Pd1 116.6(2) . . ? 
N3 C6 C7 121.3(3) . . ? 
C8 C7 C6 116.3(3) . . ? 
N4 C8 C7 123.5(3) . . ? 
C14 C9 C10 118.9(3) . . ? 
C14 C9 P1 122.5(2) . . ? 
C10 C9 P1 118.3(2) . . ? 
C11 C10 C9 120.2(3) . . ? 
C10 C11 C12 120.6(3) . . ? 
C13 C12 C11 119.8(3) . . ? 
C12 C13 C14 119.9(3) . . ? 
C13 C14 C9 120.6(3) . . ? 
C20 C15 C16 119.1(3) . . ? 
C20 C15 P1 119.4(2) . . ? 
C16 C15 P1 121.5(2) . . ? 
C17 C16 C15 120.0(3) . . ? 
C18 C17 C16 120.3(3) . . ? 
C17 C18 C19 120.1(3) . . ? 
C20 C19 C18 120.0(3) . . ? 
C19 C20 C15 120.5(3) . . ? 
C26 C21 C22 118.6(3) . . ? 
C26 C21 P1 119.4(2) . . ? 
C22 C21 P1 122.0(2) . . ? 
C23 C22 C21 120.6(3) . . ? 
C24 C23 C22 120.0(4) . . ? 
C23 C24 C25 120.4(3) . . ? 
C24 C25 C26 120.0(4) . . ? 
C25 C26 C21 120.4(3) . . ? 
C32 C27 C28 118.9(3) . . ? 
C32 C27 P2 122.1(3) . . ? 
C28 C27 P2 119.0(2) . . ? 
C29 C28 C27 120.0(3) . . ? 
C30 C29 C28 120.4(4) . . ? 
C31 C30 C29 120.2(3) . . ? 
C30 C31 C32 120.2(3) . . ? 
C31 C32 C27 120.3(3) . . ? 
C34 C33 C38 119.3(3) . . ? 
C34 C33 P2 122.9(3) . . ? 
C38 C33 P2 117.8(2) . . ? 
C35 C34 C33 120.5(4) . . ? 
C36 C35 C34 119.6(4) . . ? 
C35 C36 C37 121.1(4) . . ? 
C36 C37 C38 119.7(4) . . ? 
C37 C38 C33 119.9(4) . . ? 
C40 C39 C44 118.9(3) . . ? 
C40 C39 P2 120.2(2) . . ? 
C44 C39 P2 120.9(2) . . ? 
C41 C40 C39 120.9(3) . . ? 
C42 C41 C40 119.4(3) . . ? 
C43 C42 C41 120.8(3) . . ? 
C42 C43 C44 120.3(3) . . ? 
C39 C44 C43 119.7(3) . . ? 
N5 C45 C46 179.4(4) . . ? 
N6 C47 C48 178.8(4) . . ? 
F2 B1 F4' 116.1(6) . . ? 
F2 B1 F3 120.6(5) . . ? 
F2 B1 F3' 94.4(6) . . ? 
F4' B1 F3' 103.4(8) . . ? 
F2 B1 F1 110.6(3) . . ? 
F4' B1 F1 117.1(7) . . ? 
F3 B1 F1 106.6(6) . . ? 
F3' B1 F1 112.5(9) . . ? 
F2 B1 F4 102.2(4) . . ? 
F3 B1 F4 111.5(5) . . ? 
F1 B1 F4 104.3(5) . . ? 
F5' B2 F8' 110.1(8) . . ? 
F5' B2 F6' 122(2) . . ? 
F8' B2 F6' 121(3) . . ? 
F7 B2 F6 113.0(12) . . ? 
F7 B2 F5 124.9(6) . . ? 
F6 B2 F5 113.8(18) . . ? 
F7 B2 F8 102.7(5) . . ? 
F6 B2 F8 96(2) . . ? 
F5 B2 F8 99.7(6) . . ? 
F5' B2 F7' 97.4(9) . . ? 
F8' B2 F7' 99.8(7) . . ? 
F6' B2 F7' 98(4) . . ? 
N7 C49 C50 176.9(6) . . ? 
N8 C51 C52 167.7(10) . . ? 
  
_refine_diff_density_max    0.763 
_refine_diff_density_min   -0.697 
_refine_diff_density_rms    0.089 
  
_shelx_res_file 
; 
TITL ic14312 in P-1 
    ic14312.res 
    created by SHELXL-2018/3 at 10:54:25 on 22-Apr-2020 
CELL 0.71073  13.3314  13.7552  16.7500  71.6169  80.4954  65.0198 
ZERR    2.00   0.0006   0.0006   0.0007   0.0009   0.0010   0.0009 
LATT 1 
SFAC C  H  B  N  F  P  Pd 
UNIT 104 96 4 16 16 4 4 
OMIT  -3.00  55.00 
L.S. 10 
OMIT 0 0 1 
ACTA 
BOND 
FMAP 2 
EADP F3 F3' 
EADP F4 F4' 
EADP F5 F5' 
EADP F6 F6' 
EADP F7 F7' 
EADP F8 F8' 
DFIX 1.35 0.01 B1 F3 
DFIX 1.35 0.01 B1 F4 
DFIX 1.35 0.01 B2 F5 
DFIX 1.35 0.01 B2 F6 
DFIX 1.35 0.01 B2 F7 
DFIX 1.35 0.01 B2 F8 
DFIX 1.35 0.01 B1 F3' 
DFIX 1.35 0.01 B1 F4' 
DFIX 1.35 0.01 B2 F5' 
DFIX 1.35 0.01 B2 F6' 
DFIX 1.35 0.01 B2 F7' 
DFIX 1.35 0.01 B2 F8' 
ISOR 0.003 C50 > C52 
PLAN 20 
SIZE 0.07 0.25 0.40 
TEMP -123 
WGHT    0.035200    2.692900 
FVAR       0.27546   0.60712 
PD1   7    0.740280    0.605863    0.248232    11.00000    0.01568    0.02043 = 
         0.01574   -0.00392   -0.00031   -0.00885 
PD2   7    0.483721    0.695786    0.311818    11.00000    0.01584    0.01725 = 
         0.01675   -0.00487   -0.00193   -0.00591 
P1    6    0.855025    0.678204    0.271341    11.00000    0.01624    0.02224 = 
         0.01772   -0.00394   -0.00091   -0.00957 
P2    6    0.357863    0.797921    0.209395    11.00000    0.01994    0.01888 = 
         0.01878   -0.00384   -0.00355   -0.00774 
N1    4    0.639487    0.527582    0.238963    11.00000    0.01566    0.02137 = 
         0.01870   -0.00572   -0.00114   -0.00819 
N2    4    0.465744    0.514508    0.272844    11.00000    0.01860    0.02229 = 
         0.02618   -0.00555   -0.00080   -0.00992 
N3    4    0.606681    0.597643    0.399382    11.00000    0.01794    0.01848 = 
         0.01675   -0.00310   -0.00111   -0.00826 
N4    4    0.798304    0.495115    0.421313    11.00000    0.01937    0.02401 = 
         0.02293   -0.00093   -0.00275   -0.01060 
N5    4    0.775989    0.635472    0.116929    11.00000    0.02534    0.02548 = 
         0.02056   -0.00195   -0.00360   -0.01452 
N6    4    0.431876    0.822592    0.372650    11.00000    0.02410    0.02566 = 
         0.02494   -0.00776   -0.00287   -0.00801 
C1    1    0.532889    0.565663    0.268116    11.00000    0.01734    0.01724 = 
         0.01566   -0.00371   -0.00232   -0.00560 
C2    1    0.678552    0.436053    0.211651    11.00000    0.02176    0.02662 = 
         0.02463   -0.01051    0.00276   -0.00964 
AFIX  43 
H2    2    0.752437    0.409986    0.189393    11.00000   -1.20000 
AFIX   0 
C3    1    0.613571    0.379270    0.215292    11.00000    0.02933    0.02237 = 
         0.03364   -0.01244    0.00130   -0.01119 
AFIX  43 
H3    2    0.640584    0.314428    0.195956    11.00000   -1.20000 
AFIX   0 
C4    1    0.507521    0.420946    0.248304    11.00000    0.02532    0.02518 = 
         0.03613   -0.00967   -0.00091   -0.01482 
AFIX  43 
H4    2    0.461844    0.381472    0.253936    11.00000   -1.20000 
AFIX   0 
C5    1    0.713817    0.560222    0.370668    11.00000    0.01971    0.02030 = 
         0.01936   -0.00399   -0.00176   -0.01080 
C6    1    0.585364    0.573001    0.482929    11.00000    0.02133    0.02795 = 
         0.02183   -0.00900    0.00446   -0.01280 
AFIX  43 
H6    2    0.510944    0.600524    0.503893    11.00000   -1.20000 
AFIX   0 
C7    1    0.669145    0.508713    0.538722    11.00000    0.03197    0.03540 = 
         0.01707   -0.00195   -0.00287   -0.01827 
AFIX  43 
H7    2    0.654848    0.491718    0.597897    11.00000   -1.20000 
AFIX   0 
C8    1    0.774673    0.470410    0.504176    11.00000    0.02598    0.02851 = 
         0.02423    0.00254   -0.00823   -0.01466 
AFIX  43 
H8    2    0.834011    0.423900    0.541120    11.00000   -1.20000 
AFIX   0 
C9    1    0.834297    0.705222    0.373381    11.00000    0.02405    0.02431 = 
         0.01724   -0.00525   -0.00075   -0.01412 
C10   1    0.727959    0.771211    0.397290    11.00000    0.02529    0.02648 = 
         0.02871   -0.00869   -0.00111   -0.01124 
AFIX  43 
H10   2    0.669871    0.805188    0.358820    11.00000   -1.20000 
AFIX   0 
C11   1    0.707069    0.787170    0.476493    11.00000    0.03985    0.03183 = 
         0.03388   -0.01627    0.00431   -0.01220 
AFIX  43 
H11   2    0.634521    0.832280    0.492279    11.00000   -1.20000 
AFIX   0 
C12   1    0.790780    0.738105    0.533373    11.00000    0.05703    0.04135 = 
         0.02439   -0.01491    0.00260   -0.02523 
AFIX  43 
H12   2    0.775706    0.749844    0.587799    11.00000   -1.20000 
AFIX   0 
C13   1    0.896097    0.672148    0.510793    11.00000    0.04492    0.04217 = 
         0.02396   -0.00697   -0.00758   -0.02266 
AFIX  43 
H13   2    0.953724    0.638349    0.549647    11.00000   -1.20000 
AFIX   0 
C14   1    0.917751    0.655228    0.431088    11.00000    0.02675    0.03013 = 
         0.02367   -0.00552   -0.00310   -0.01436 
AFIX  43 
H14   2    0.990167    0.609126    0.415894    11.00000   -1.20000 
AFIX   0 
C15   1    0.996317    0.579396    0.264131    11.00000    0.01693    0.02615 = 
         0.01769   -0.00305   -0.00122   -0.00870 
C16   1    1.086261    0.604541    0.268244    11.00000    0.02216    0.02912 = 
         0.02601   -0.00507   -0.00130   -0.01335 
AFIX  43 
H16   2    1.073924    0.674606    0.275382    11.00000   -1.20000 
AFIX   0 
C17   1    1.193766    0.526992    0.261887    11.00000    0.01751    0.03909 = 
         0.02904   -0.00155   -0.00316   -0.01207 
AFIX  43 
H17   2    1.254747    0.543623    0.265889    11.00000   -1.20000 
AFIX   0 
C18   1    1.212199    0.426369    0.249836    11.00000    0.02194    0.03989 = 
         0.03567   -0.00485    0.00076   -0.00572 
AFIX  43 
H18   2    1.285817    0.374005    0.244907    11.00000   -1.20000 
AFIX   0 
C19   1    1.123471    0.401211    0.244865    11.00000    0.02914    0.02839 = 
         0.03747   -0.01210    0.00105   -0.00643 
AFIX  43 
H19   2    1.136329    0.331769    0.236292    11.00000   -1.20000 
AFIX   0 
C20   1    1.016073    0.477294    0.252396    11.00000    0.02280    0.02836 = 
         0.02829   -0.00716   -0.00127   -0.01161 
AFIX  43 
H20   2    0.955514    0.459429    0.249503    11.00000   -1.20000 
AFIX   0 
C21   1    0.852068    0.806816    0.194099    11.00000    0.02040    0.02814 = 
         0.02036   -0.00210   -0.00430   -0.01372 
C22   1    0.784751    0.911398    0.205712    11.00000    0.03206    0.02700 = 
         0.03049   -0.00064   -0.00607   -0.01169 
AFIX  43 
H22   2    0.737754    0.916789    0.254773    11.00000   -1.20000 
AFIX   0 
C23   1    0.785701    1.007550    0.146423    11.00000    0.04663    0.02554 = 
         0.04286    0.00085   -0.01314   -0.01529 
AFIX  43 
H23   2    0.740070    1.078450    0.155193    11.00000   -1.20000 
AFIX   0 
C24   1    0.852655    1.000434    0.074883    11.00000    0.04672    0.03525 = 
         0.03728    0.01093   -0.01554   -0.02721 
AFIX  43 
H24   2    0.854125    1.066483    0.034802    11.00000   -1.20000 
AFIX   0 
C25   1    0.917594    0.898130    0.060990    11.00000    0.03616    0.05210 = 
         0.02836    0.00471   -0.00624   -0.02623 
AFIX  43 
H25   2    0.962912    0.893756    0.011049    11.00000   -1.20000 
AFIX   0 
C26   1    0.916828    0.801228    0.120068    11.00000    0.02713    0.03409 = 
         0.02718   -0.00257   -0.00092   -0.01609 
AFIX  43 
H26   2    0.960725    0.730798    0.109887    11.00000   -1.20000 
AFIX   0 
C27   1    0.219091    0.843180    0.257124    11.00000    0.01873    0.02363 = 
         0.02670   -0.00919   -0.00334   -0.00719 
C28   1    0.202097    0.789898    0.341029    11.00000    0.02643    0.02420 = 
         0.03164   -0.00592   -0.00128   -0.00932 
AFIX  43 
H28   2    0.262961    0.732246    0.372735    11.00000   -1.20000 
AFIX   0 
C29   1    0.096340    0.821102    0.378151    11.00000    0.03569    0.03603 = 
         0.04030   -0.01139    0.00966   -0.01800 
AFIX  43 
H29   2    0.085131    0.784873    0.435329    11.00000   -1.20000 
AFIX   0 
C30   1    0.007684    0.904170    0.332633    11.00000    0.02480    0.04413 = 
         0.06124   -0.02239    0.00780   -0.01151 
AFIX  43 
H30   2   -0.064699    0.923963    0.358086    11.00000   -1.20000 
AFIX   0 
C31   1    0.023515    0.958623    0.250426    11.00000    0.02256    0.03822 = 
         0.06198   -0.01330   -0.01054   -0.00145 
AFIX  43 
H31   2   -0.037783    1.016762    0.219480    11.00000   -1.20000 
AFIX   0 
C32   1    0.128865    0.928887    0.212484    11.00000    0.02783    0.03629 = 
         0.03703   -0.00451   -0.00573   -0.00619 
AFIX  43 
H32   2    0.139447    0.967204    0.155784    11.00000   -1.20000 
AFIX   0 
C33   1    0.353388    0.733625    0.131372    11.00000    0.03278    0.01877 = 
         0.01650    0.00162   -0.00661   -0.01081 
C34   1    0.257745    0.726354    0.115957    11.00000    0.04261    0.02905 = 
         0.02829   -0.00138   -0.01164   -0.01880 
AFIX  43 
H34   2    0.191796    0.753229    0.148582    11.00000   -1.20000 
AFIX   0 
C35   1    0.257987    0.680452    0.053710    11.00000    0.06948    0.04572 = 
         0.03815   -0.00768   -0.01846   -0.03140 
AFIX  43 
H35   2    0.192603    0.675255    0.043609    11.00000   -1.20000 
AFIX   0 
C36   1    0.353285    0.642258    0.006356    11.00000    0.10289    0.04906 = 
         0.03374   -0.01479   -0.01406   -0.03724 
AFIX  43 
H36   2    0.353146    0.610942   -0.036692    11.00000   -1.20000 
AFIX   0 
C37   1    0.448971    0.648587    0.020216    11.00000    0.07434    0.04674 = 
         0.03050   -0.01742    0.00772   -0.02206 
AFIX  43 
H37   2    0.514163    0.622225   -0.013267    11.00000   -1.20000 
AFIX   0 
C38   1    0.449787    0.693611    0.083265    11.00000    0.04449    0.03232 = 
         0.02410   -0.00648    0.00058   -0.01498 
AFIX  43 
H38   2    0.515892    0.697202    0.093682    11.00000   -1.20000 
AFIX   0 
C39   1    0.378422    0.921963    0.144330    11.00000    0.02554    0.01896 = 
         0.02498   -0.00500    0.00067   -0.00949 
C40   1    0.330053    0.977693    0.066626    11.00000    0.03293    0.02856 = 
         0.03240    0.00008   -0.00809   -0.01340 
AFIX  43 
H40   2    0.287731    0.949415    0.047135    11.00000   -1.20000 
AFIX   0 
C41   1    0.342633    1.073673    0.017291    11.00000    0.04041    0.02709 = 
         0.03338    0.00418   -0.00779   -0.00969 
AFIX  43 
H41   2    0.307886    1.112131   -0.035233    11.00000   -1.20000 
AFIX   0 
C42   1    0.405916    1.113116    0.044861    11.00000    0.05075    0.02896 = 
         0.04135    0.00005    0.00086   -0.02377 
AFIX  43 
H42   2    0.415580    1.178531    0.010695    11.00000   -1.20000 
AFIX   0 
C43   1    0.454970    1.059359    0.120722    11.00000    0.05543    0.04499 = 
         0.04001   -0.00856   -0.00013   -0.03716 
AFIX  43 
H43   2    0.497712    1.088034    0.139279    11.00000   -1.20000 
AFIX   0 
C44   1    0.442620    0.962613    0.171054    11.00000    0.03921    0.03340 = 
         0.02845   -0.00519   -0.00177   -0.02002 
AFIX  43 
H44   2    0.477889    0.924575    0.223396    11.00000   -1.20000 
AFIX   0 
C45   1    0.799526    0.630886    0.051058    11.00000    0.02996    0.02869 = 
         0.02975   -0.00545    0.00098   -0.01243 
C46   1    0.829303    0.625636   -0.036073    11.00000    0.07232    0.06079 = 
         0.02586   -0.01556    0.01458   -0.02574 
AFIX 137 
H46A  2    0.770572    0.618077   -0.058771    11.00000   -1.50000 
H46B  2    0.898971    0.561207   -0.037691    11.00000   -1.50000 
H46C  2    0.838298    0.694112   -0.070075    11.00000   -1.50000 
AFIX   0 
C47   1    0.407338    0.877664    0.414421    11.00000    0.03477    0.03027 = 
         0.03811   -0.01017    0.00003   -0.01618 
C48   1    0.376708    0.949780    0.471055    11.00000    0.07269    0.06263 = 
         0.06759   -0.04575    0.01950   -0.03425 
AFIX 137 
H48A  2    0.409605    0.905161    0.525801    11.00000   -1.50000 
H48B  2    0.295921    0.983045    0.478548    11.00000   -1.50000 
H48C  2    0.404239    1.009065    0.446456    11.00000   -1.50000 
AFIX   0 
B1    3    0.945286    0.278610    0.115809    11.00000    0.04398    0.03573 = 
         0.04556   -0.01825   -0.00784   -0.00613 
F1    5    0.864302    0.235636    0.137598    11.00000    0.06031    0.05900 = 
         0.07604   -0.02334   -0.01251   -0.02360 
F2    5    1.046306    0.197125    0.107739    11.00000    0.06652    0.05512 = 
         0.11252   -0.03041    0.03353   -0.00436 
PART   1 
F3    5    0.905181    0.373923    0.051299    21.00000    0.09536    0.03635 = 
         0.10284    0.01498   -0.05334   -0.02016 
F4    5    0.955645    0.302187    0.188411    21.00000    0.04910    0.07396 = 
         0.06600   -0.04094   -0.00899   -0.01815 
PART   2 
F3'   5    0.943143    0.338681    0.032155   -21.00000    0.09536    0.03635 = 
         0.10284    0.01498   -0.05334   -0.02016 
F4'   5    0.941624    0.350808    0.157689   -21.00000    0.04910    0.07396 = 
         0.06600   -0.04094   -0.00899   -0.01815 
PART   0 
B2    3    0.489120    0.866271    0.697370    11.00000    0.10274    0.04565 = 
         0.04803   -0.01690    0.00151   -0.03964 
PART   1 
F5    5    0.471723    0.970794    0.697513    21.00000    0.07991    0.03941 = 
         0.04696   -0.00788   -0.00538   -0.01878 
F6    5    0.497600    0.794261    0.775090    21.00000    0.15535    0.05613 = 
         0.05719   -0.02643    0.01945   -0.06463 
F7    5    0.546381    0.817813    0.639826    21.00000    0.06264    0.07041 = 
         0.06194   -0.02668    0.02145   -0.00166 
F8    5    0.373416    0.884057    0.684426    21.00000    0.09841    0.11801 = 
         0.10357   -0.04846    0.01396   -0.05464 
PART   2 
F5'   5    0.453103    0.977254    0.669137   -21.00000    0.07991    0.03941 = 
         0.04696   -0.00788   -0.00538   -0.01878 
F6'   5    0.472587    0.813645    0.777856   -21.00000    0.15535    0.05613 = 
         0.05719   -0.02643    0.01945   -0.06463 
F7'   5    0.609925    0.841836    0.700707   -21.00000    0.06264    0.07041 = 
         0.06194   -0.02668    0.02145   -0.00166 
F8'   5    0.494073    0.823115    0.634371   -21.00000    0.09841    0.11801 = 
         0.10357   -0.04846    0.01396   -0.05464 
PART   0 
N7    4    0.681424    0.308782    0.442616    11.00000    0.04578    0.05009 = 
         0.05616   -0.01899    0.00792   -0.02051 
C49   1    0.744083    0.251562    0.410011    11.00000    0.05266    0.04544 = 
         0.04510   -0.00699    0.00559   -0.00403 
C50   1    0.823479    0.173112    0.365417    11.00000    0.10770    0.09443 = 
         0.09003   -0.03831    0.01134    0.00979 
AFIX 137 
H50A  2    0.868461    0.105063    0.406206    11.00000   -1.50000 
H50B  2    0.871685    0.207041    0.327922    11.00000   -1.50000 
H50C  2    0.783663    0.154496    0.332146    11.00000   -1.50000 
AFIX   0 
N8    4    0.083243    0.072138    0.450545    11.00000    0.16018    0.21032 = 
         0.17570   -0.05965   -0.01370   -0.07635 
C51   1    0.119431    0.096876    0.381130    11.00000    0.12363    0.12663 = 
         0.13316   -0.03913   -0.02064   -0.05477 
C52   1    0.181811    0.102121    0.296477    11.00000    0.12036    0.06998 = 
         0.11818   -0.03420   -0.04073   -0.02556 
AFIX 137 
H52A  2    0.236480    0.133275    0.294180    11.00000   -1.50000 
H52B  2    0.129521    0.149646    0.251427    11.00000   -1.50000 
H52C  2    0.219706    0.026829    0.289171    11.00000   -1.50000 
  
AFIX   0 
HKLF 4 
  
  
  
  
REM  ic14312 in P-1 
REM wR2 = 0.091883, GooF = S = 1.03377, Restrained GooF = 1.06701 for all data 
REM R1 = 0.038930 for 10184 Fo > 4sig(Fo) and 0.049613 for all 12109 data 
REM 690 parameters refined using 36 restraints 
  
END 
  
WGHT      0.0351      2.7039 
  
REM Highest difference peak  0.763,  deepest hole -0.697,  1-sigma level  0.089 
Q1    1   0.4033  0.8572  0.7432  11.00000  0.05    0.76 
Q2    1   0.8819  0.2326  0.3681  11.00000  0.05    0.71 
Q3    1   0.6139  0.8410  0.7353  11.00000  0.05    0.71 
Q4    1   0.6391  0.8374  0.6840  11.00000  0.05    0.67 
Q5    1   0.4258  0.9682  0.6389  11.00000  0.05    0.64 
Q6    1   0.7775  0.5238  0.2681  11.00000  0.05    0.61 
Q7    1   0.4760  0.7072  0.2573  11.00000  0.05    0.57 
Q8    1   0.7671  0.5813  0.3039  11.00000  0.05    0.56 
Q9    1   0.9497  0.3644  0.0125  11.00000  0.05    0.53 
Q10   1   0.4671  0.7699  0.2974  11.00000  0.05    0.53 
Q11   1   0.4356  0.8222  0.6575  11.00000  0.05    0.52 
Q12   1   0.9196  0.3805  0.1187  11.00000  0.05    0.52 
Q13   1   0.9966  0.2255  0.0564  11.00000  0.05    0.51 
Q14   1   0.6943  0.6807  0.2465  11.00000  0.05    0.50 
Q15   1   0.2820  0.8252  0.2339  11.00000  0.05    0.50 
Q16   1   0.7159  0.6223  0.1963  11.00000  0.05    0.48 
Q17   1   1.0204  0.2551  0.0525  11.00000  0.05    0.47 
Q18   1   0.5040  0.7947  0.6347  11.00000  0.05    0.46 
Q19   1   0.4789  0.7100  0.3645  11.00000  0.05    0.44 
Q20   1   0.5780  0.8009  0.7459  11.00000  0.05    0.44 
; 
_shelx_res_checksum   30685 
  
_shelx_hkl_file 
; 
  -2   0   0   13.80    1.57 
   2   0   0   11.58    1.62 
   2   0   0   12.08    1.10 
  -2   0   0   13.87    1.67 
   2   0   0   10.23    1.45 
   3   0   0 1201.33   41.24 
   3   0   0 1224.81   40.00 
  -3   0   0 1180.92   39.73 
  -3   0   0 1189.96   42.05 
   3   0   0 1202.25   41.95 
   4   0   0  745.76   27.01 
   4   0   0  757.92   25.42 
  -4   0   0  684.32   27.21 
  -4   0   0  732.77   25.93 
   4   0   0  743.57   27.58 
   5   0   0  212.43   10.85 
  -5   0   0  205.17   10.54 
   5   0   0  217.94   10.58 
  -5   0   0  217.18   10.06 
   5   0   0  217.83    8.96 
  -6   0   0   11.97    2.55 
   6   0   0   10.92    1.91 
  -6   0   0   14.25    2.95 
   6   0   0   11.26    2.83 
   6   0   0   14.93    3.06 
   7   0   0  253.12   13.47 
   7   0   0  253.71   10.80 
  -7   0   0  225.34   12.64 
   7   0   0  250.31   13.01 
   8   0   0  651.03   28.11 
  -8   0   0  620.40   27.43 
   8   0   0  667.38   27.56 
  -9   0   0   91.73    5.74 
  -9   0   0   73.45    8.10 
   9   0   0   78.74    8.25 
   9   0   0   77.16    8.74 
  10   0   0   51.37    7.30 
 -10   0   0   49.22    7.01 
  10   0   0   43.80    7.06 
 -11   0   0   14.43    4.12 
  11   0   0   10.99    4.06 
  11   0   0   12.29    4.09 
  12   0   0   51.28    8.18 
 -12   0   0   43.82    7.27 
  12   0   0   40.23    7.58 
  13   0   0   24.70    6.26 
 -13   0   0   28.76    6.08 
  13   0   0   26.63    6.72 
 -14   0   0   16.68    4.56 
  14   0   0   10.77    4.35 
  14   0   0   15.53    5.41 
  15   0   0   64.31   11.03 
  15   0   0   69.70    9.95 
 -15   0   0   69.31   10.33 
  15  -1   0  156.10   15.97 
 -15   1   0  136.23   16.67 
  14  -1   0   47.34    9.31 
 -14   1   0   59.20    9.42 
  14  -1   0   74.99   10.98 
 -13   1   0    0.55    3.27 
  13  -1   0    2.56    3.47 
  13  -1   0    3.58    3.97 
  12  -1   0    0.51    3.13 
  12  -1   0    3.28    3.54 
 -12   1   0    4.38    3.11 
 -11   1   0  225.36   14.61 
  11  -1   0  204.86   14.30 
  11  -1   0  198.45   14.74 
  10  -1   0   59.33    8.30 
  10  -1   0   40.77    7.25 
 -10   1   0   53.17    7.34 
   9  -1   0    4.41    2.43 
   9  -1   0    2.16    2.54 
  -9   1   0    3.53    2.23 
   8  -1   0   86.90    9.00 
  -8   1   0   94.54    5.25 
  -8   1   0   84.24    8.22 
   8  -1   0   93.05    8.85 
   7  -1   0  213.50   12.23 
   7  -1   0  207.86   12.51 
   7  -1   0  210.12    9.05 
  -7   1   0  219.74   12.19 
  -6   1   0   20.19    3.52 
   6  -1   0   11.13    2.77 
   6  -1   0    7.90    2.64 
   6  -1   0   17.92    1.98 
   5  -1   0  108.62    4.80 
   5  -1   0  100.84    6.93 
   5  -1   0   96.04    6.78 
  -5   1   0   99.17    6.62 
   4  -1   0  640.90   25.32 
   4  -1   0  655.86   22.36 
  -4   1   0  654.97   25.23 
   4  -1   0  667.47   25.17 
   3  -1   0  412.90   16.71 
  -3   1   0  413.90   16.53 
   3  -1   0  430.04   14.42 
   3  -1   0  418.13   16.62 
  -2   1   0 2809.43   93.22 
   2  -1   0 2716.97   92.53 
   2  -1   0 2824.76   91.09 
   2  -1   0 2680.49   91.60 
  -2   1   0 2789.22   90.76 
  -1   1   0   81.34    3.84 
   1  -1   0   71.86    3.68 
  -1  -1   0   43.53    2.03 
   1   1   0   34.09    1.79 
  -1  -1   0   49.06    1.91 
   2   1   0   85.25    3.87 
   2   1   0   73.53    3.69 
   2   1   0   81.98    3.69 
   2   1   0   75.43    3.90 
   3   1   0  985.94   34.79 
   3   1   0  986.91   33.59 
   3   1   0  989.44   33.85 
   3   1   0  982.48   34.44 
   4   1   0 1218.54   42.07 
   4   1   0 1223.21   42.66 
   4   1   0 1265.50   43.66 
   4   1   0 1243.36   43.89 
   5   1   0   85.16    5.51 
   5   1   0   94.29    6.12 
   5   1   0   86.65    5.73 
   5   1   0   99.27    5.24 
   6   1   0   26.04    3.15 
  -6  -1   0   27.04    3.80 
  -6  -1   0   30.71    4.22 
   6   1   0   32.57    4.36 
   6   1   0   35.99    4.18 
  -7  -1   0  422.27   18.48 
  -7  -1   0  435.66   19.75 
   7   1   0  451.40   19.02 
   7   1   0  442.97   17.62 
   7   1   0  428.70   19.58 
   8   1   0 1129.68   43.04 
  -8  -1   0 1187.44   44.63 
   8   1   0 1141.54   44.38 
  -8  -1   0 1131.78   41.90 
   8   1   0 1156.90   41.14 
   9   1   0  243.45   14.55 
  -9  -1   0  258.35   13.63 
   9   1   0  274.46   14.49 
  -9  -1   0  246.53   14.35 
  10   1   0   12.41    3.75 
 -10  -1   0   10.00    2.36 
 -10  -1   0   11.86    3.77 
  10   1   0    7.77    2.92 
 -11  -1   0   93.34    9.97 
  11   1   0  100.47   10.84 
  11   1   0   84.23    9.43 
 -12  -1   0  166.17   12.81 
  12   1   0  185.72   15.24 
  12   1   0  180.31   13.07 
 -13  -1   0   67.26    9.37 
  13   1   0   61.63    9.58 
  13   1   0   76.45    9.94 
  14   1   0    3.59    3.44 
  14   1   0    0.01    3.30 
 -14  -1   0    3.26    3.41 
  15   1   0   -0.56    3.58 
  15   1   0   -6.73    3.43 
 -15  -1   0    2.57    3.85 
  16   1   0  233.90   20.98 
  14  -2   0   25.89    6.97 
 -14   2   0   21.38    5.81 
 -14   2   0    6.68    4.75 
  13  -2   0   11.88    4.97 
  13  -2   0   20.61    5.98 
 -13   2   0    5.58    3.51 
  12  -2   0  164.21   15.84 
  12  -2   0  149.69   14.41 
 -12   2   0  178.42   14.96 
  11  -2   0  203.79   14.44 
 -11   2   0  175.92   13.14 
  11  -2   0  161.28   15.18 
  10  -2   0    2.84    3.39 
 -10   2   0    2.19    2.36 
  10  -2   0   -3.33    2.49 
   9  -2   0    5.38    3.33 
   9  -2   0    7.89    3.78 
  -9   2   0    9.13    3.25 
   8  -2   0  337.80   18.10 
  -8   2   0  360.34   18.03 
   8  -2   0  338.07   18.51 
  -7   2   0  819.10   34.46 
  -7   2   0  893.00   29.43 
   7  -2   0  790.34   34.84 
   7  -2   0  933.92   35.54 
  -6   2   0   61.04    6.40 
   6  -2   0   70.02    7.13 
   6  -2   0   78.89    7.49 
   5  -2   0  402.89   13.31 
   5  -2   0  374.56   17.33 
  -5   2   0  369.74   16.90 
   5  -2   0  366.65   17.25 
   4  -2   0   75.41    6.23 
   4  -2   0   77.27    3.14 
   4  -2   0   70.28    6.13 
  -4   2   0   72.68    5.41 
  -3   2   0 1831.86   63.82 
   3  -2   0 1838.09   63.17 
   3  -2   0 1815.44   63.46 
   2  -2   0  296.89   12.60 
   2  -2   0  288.03   12.32 
   2  -2   0  304.32   10.30 
  -2   2   0  300.08   12.52 
   1  -2   0  862.27   28.25 
  -1   2   0  851.24   30.23 
   1  -2   0  842.26   29.64 
   1  -2   0  830.89   29.79 
   0  -2   0  289.09   10.18 
   0   2   0  282.56   10.35 
   0   2   0  275.90   11.05 
   0  -2   0  262.01   10.62 
   1   2   0 1239.80   41.24 
  -1  -2   0 1230.39   41.38 
   1   2   0 1223.76   42.59 
   1   2   0 1248.12   41.46 
  -1  -2   0 1223.94   41.28 
   2   2   0   91.43    3.91 
  -2  -2   0   88.30    4.17 
   2   2   0   88.97    4.71 
   2   2   0   90.77    4.57 
   3   2   0   25.06    2.68 
   3   2   0   27.78    2.31 
   3   2   0   23.12    2.52 
   3   2   0   27.41    2.34 
   4   2   0  364.86   14.67 
   4   2   0  358.08   14.04 
   4   2   0  328.43   13.80 
   4   2   0  351.21   13.67 
   5   2   0  478.01   19.42 
   5   2   0  490.82   19.94 
   5   2   0  526.17   19.11 
   5   2   0  473.11   18.89 
   6   2   0   45.92    4.29 
   6   2   0   39.06    4.53 
   6   2   0   44.45    4.33 
   6   2   0   38.39    4.49 
   7   2   0  266.13   12.61 
   7   2   0  284.89   13.94 
   7   2   0  274.79   13.12 
   7   2   0  281.29   13.91 
   8   2   0  100.29    7.22 
   8   2   0  105.79    7.82 
   8   2   0   93.25    6.47 
   9   2   0  555.53   23.44 
  -9  -2   0  516.23   23.04 
  -9  -2   0  537.27   24.68 
   9   2   0  520.33   24.10 
 -10  -2   0   29.09    5.61 
 -10  -2   0   16.50    3.38 
  10   2   0   26.89    4.95 
  10   2   0   20.36    4.67 
 -10  -2   0   26.59    5.04 
 -11  -2   0   38.78    6.26 
 -11  -2   0   34.10    6.33 
  11   2   0   35.53    5.92 
  11   2   0   27.77    5.89 
 -11  -2   0   34.91    4.88 
 -12  -2   0  116.62   11.09 
  12   2   0  119.00   12.15 
 -12  -2   0  115.37   11.56 
  12   2   0  118.80   10.90 
 -13  -2   0    4.07    3.35 
  13   2   0    0.73    3.02 
  13   2   0   -0.99    3.06 
 -14  -2   0   32.47    6.63 
  14   2   0   46.70    7.90 
  14   2   0   28.16    6.48 
  15   2   0   -1.07    3.77 
 -15  -2   0    3.76    4.51 
  16   2   0  134.13   15.56 
 -16  -2   0  135.12   14.82 
 -14   3   0  154.74   17.50 
  14  -3   0  138.77   15.78 
 -13   3   0   32.84    6.66 
  13  -3   0   37.51    7.75 
 -13   3   0   33.69    8.44 
  12  -3   0   71.20   10.69 
 -12   3   0   92.07   11.27 
 -11   3   0   73.65    9.77 
  11  -3   0   73.92   10.64 
  11  -3   0   80.31   10.73 
 -10   3   0  131.47   12.19 
  10  -3   0  146.71   13.36 
  10  -3   0  133.07   13.47 
   9  -3   0   20.88    5.33 
  -9   3   0   15.40    4.09 
   9  -3   0   20.63    5.39 
  -8   3   0   52.28    7.04 
   8  -3   0   46.11    7.17 
   8  -3   0   46.17    7.13 
   7  -3   0   54.67    7.37 
   7  -3   0   48.38    7.00 
  -7   3   0   54.91    6.84 
   6  -3   0    8.01    3.11 
  -6   3   0    8.86    2.83 
   6  -3   0    6.86    2.70 
   5  -3   0   10.87    3.05 
   5  -3   0    7.30    2.38 
  -5   3   0   15.60    3.15 
  -4   3   0  191.23   10.29 
   4  -3   0  194.74   10.84 
   4  -3   0  171.85   10.04 
   3  -3   0 1124.92   41.15 
   3  -3   0 1113.42   41.02 
  -3   3   0 1136.69   41.43 
  -2   3   0   11.97    2.39 
   2  -3   0   14.07    1.32 
   2  -3   0   14.88    2.45 
   2  -3   0   13.65    2.62 
   1  -3   0  960.53   34.94 
  -1   3   0  969.39   35.51 
   1  -3   0 1013.19   33.06 
   0   3   0  722.47   26.90 
   0  -3   0  722.56   26.15 
   0  -3   0  735.19   25.19 
   0   3   0  723.57   25.64 
  -1  -3   0 1602.00   53.06 
   1   3   0 1601.80   52.96 
   1   3   0 1540.42   54.84 
  -1  -3   0 1565.65   53.22 
   2   3   0  104.68    5.52 
  -2  -3   0  104.32    5.19 
   2   3   0  113.88    6.04 
   2   3   0  100.75    4.36 
   3   3   0   15.62    2.34 
  -3  -3   0   15.94    2.05 
   3   3   0   14.59    2.26 
   3   3   0   15.77    1.64 
   4   3   0  408.50   17.31 
   4   3   0  429.57   17.00 
  -4  -3   0  437.04   16.30 
   4   3   0  428.66   16.13 
   5   3   0 2323.15   78.55 
   5   3   0 2338.67   79.02 
   5   3   0 2331.54   78.02 
   5   3   0 2297.15   80.68 
   6   3   0  106.38    6.80 
   6   3   0  113.16    7.25 
   6   3   0  113.02    6.54 
   6   3   0  115.40    6.85 
   7   3   0  153.14    8.54 
   7   3   0  146.86    8.69 
   7   3   0  166.19    9.22 
   7   3   0  154.36    9.36 
   8   3   0  303.91   14.43 
   8   3   0  303.30   15.44 
   8   3   0  304.65   14.38 
   8   3   0  298.94   15.07 
   9   3   0  844.55   33.15 
   9   3   0  844.13   34.86 
   9   3   0  851.47   34.38 
 -10  -3   0   28.48    4.49 
  10   3   0   27.71    5.43 
  10   3   0   37.03    5.45 
 -11  -3   0   11.97    3.76 
 -11  -3   0   11.17    2.88 
  11   3   0    8.84    3.55 
 -11  -3   0   12.16    4.21 
  11   3   0    2.26    2.88 
 -12  -3   0   10.13    2.92 
 -12  -3   0   10.20    3.74 
  12   3   0   13.41    4.49 
  12   3   0    6.21    3.44 
 -12  -3   0    6.65    3.23 
 -13  -3   0   63.25    9.21 
  13   3   0   84.65    9.51 
  13   3   0   61.47    9.14 
 -13  -3   0   79.88   10.01 
  14   3   0  100.98   12.34 
 -14  -3   0  115.60   12.08 
  14   3   0   93.48   10.84 
 -14  -3   0  101.06   12.11 
 -15  -3   0   15.59    5.09 
  15   3   0   10.92    5.12 
  16   3   0    9.49    4.27 
 -16  -3   0    0.69    4.26 
 -13   4   0   68.50   10.08 
 -13   4   0   57.71   10.89 
  13  -4   0   83.85   11.73 
 -12   4   0    7.06    3.96 
  12  -4   0    0.38    3.57 
 -12   4   0    0.33    3.18 
 -11   4   0  107.04   13.17 
  11  -4   0  100.41   12.65 
 -11   4   0  114.63   12.25 
  10  -4   0  159.53   14.66 
 -10   4   0  165.71   13.94 
  -9   4   0   57.46    8.00 
   9  -4   0   64.28    9.13 
   9  -4   0   54.80    8.27 
   8  -4   0   67.42    9.01 
   8  -4   0   90.52   10.35 
  -8   4   0   85.80    9.29 
   7  -4   0   97.68   10.15 
  -7   4   0   78.98    8.74 
   7  -4   0  107.76   10.36 
  -6   4   0  906.49   36.54 
   6  -4   0  959.12   37.36 
   6  -4   0  818.53   36.20 
   5  -4   0  714.89   30.04 
   5  -4   0  741.01   30.68 
  -5   4   0  719.61   30.08 
   4  -4   0   33.90    5.09 
  -4   4   0   27.66    4.25 
   4  -4   0   29.67    4.40 
   3  -4   0   44.51    5.04 
  -3   4   0   43.76    5.22 
   3  -4   0   45.55    2.45 
   3  -4   0   53.41    5.88 
  -2   4   0  977.45   36.78 
   2  -4   0  981.44   36.35 
   2  -4   0  964.86   32.99 
   1  -4   0  234.88    9.20 
   1  -4   0  206.67   10.69 
  -1   4   0  232.08   10.48 
  -1   4   0  225.97   11.15 
   0  -4   0  287.34   11.77 
   0  -4   0  304.92   13.07 
   0   4   0  311.28   12.18 
   0   4   0  282.23   13.31 
   1   4   0   24.35    2.26 
  -1  -4   0   23.33    3.01 
   1   4   0   33.57    3.89 
  -1  -4   0   29.74    3.00 
  -2  -4   0  469.83   18.76 
   2   4   0  501.54   17.15 
   2   4   0  459.36   19.48 
  -2  -4   0  508.59   18.55 
   3   4   0    2.98    0.73 
  -3  -4   0    1.52    0.98 
   3   4   0    2.84    1.37 
   3   4   0   -0.16    0.93 
   4   4   0   85.24    4.41 
   4   4   0   91.43    6.02 
  -4  -4   0   80.28    4.91 
   4   4   0   82.73    5.56 
   5   4   0 1000.80   36.70 
   5   4   0  980.12   37.56 
   5   4   0 1027.13   35.58 
  -5  -4   0 1005.28   35.64 
   6   4   0  368.17   16.48 
   6   4   0  373.37   16.97 
  -6  -4   0  385.20   15.74 
   6   4   0  373.24   15.64 
   7   4   0    1.10    1.33 
   7   4   0    0.59    1.24 
   7   4   0    0.86    1.20 
   7   4   0    1.07    1.47 
   8   4   0   53.42    6.38 
   8   4   0   81.63    6.95 
   8   4   0   56.36    5.61 
   8   4   0   60.67    6.13 
   9   4   0  774.75   31.98 
   9   4   0  741.82   29.72 
   9   4   0  742.99   30.82 
 -10  -4   0  181.30   11.39 
  10   4   0  172.01   12.00 
  10   4   0  202.29   11.29 
  10   4   0  163.42   11.18 
 -11  -4   0   33.24    5.37 
  11   4   0   33.53    6.10 
  11   4   0   36.22    6.11 
  11   4   0   36.51    5.45 
 -12  -4   0  225.02   14.16 
 -12  -4   0  263.67   15.73 
  12   4   0  232.41   15.17 
 -12  -4   0  247.47   16.13 
 -13  -4   0  189.48   14.77 
  13   4   0  211.00   14.67 
 -13  -4   0  213.01   13.38 
 -13  -4   0  200.91   14.18 
  14   4   0   51.20    8.43 
 -14  -4   0   43.22    8.14 
 -14  -4   0   42.45    7.51 
  14   4   0   45.53    6.83 
 -15  -4   0   17.05    5.26 
 -15  -4   0   17.39    5.42 
  15   4   0   11.95    5.53 
 -16  -4   0   42.36    8.96 
  16   4   0   30.58    7.20 
 -13   5   0    8.36    5.60 
  12  -5   0   -0.72    3.81 
 -12   5   0    7.53    4.29 
 -12   5   0    5.24    3.68 
 -11   5   0  146.50   14.06 
 -11   5   0  131.87   15.07 
  11  -5   0  139.01   14.98 
 -10   5   0   99.02   12.48 
  10  -5   0   90.43   11.98 
 -10   5   0  109.79   11.79 
  -9   5   0   12.37    4.12 
  -9   5   0   14.38    4.77 
   9  -5   0    8.10    4.15 
   8  -5   0   -0.09    2.80 
  -8   5   0    4.58    2.68 
   7  -5   0  153.92   12.97 
  -7   5   0  127.30   11.26 
  -6   5   0  339.50   19.03 
   6  -5   0  438.58   21.21 
   5  -5   0   78.22    8.69 
  -5   5   0   76.08    8.03 
   4  -5   0    0.10    1.70 
  -4   5   0   -0.73    1.59 
   3  -5   0  367.98   17.68 
  -3   5   0  362.99   17.13 
  -3   5   0  343.32   17.17 
   3  -5   0  371.92   13.29 
   2  -5   0 1309.67   43.66 
   2  -5   0 1245.90   47.24 
  -2   5   0 1333.88   47.29 
  -2   5   0 1264.73   47.95 
   1  -5   0    0.90    0.89 
  -1   5   0    2.17    1.44 
  -1   5   0    2.21    1.10 
   1  -5   0    2.33    1.56 
   0   5   0   65.87    6.17 
   0  -5   0   67.50    5.72 
   0  -5   0   71.35    4.44 
   0   5   0   59.26    4.23 
  -1  -5   0  417.61   17.30 
   1   5   0  420.72   16.00 
  -1  -5   0  414.82   16.66 
   1   5   0  411.11   18.22 
  -2  -5   0  292.98   12.70 
   2   5   0  282.88   11.02 
   2   5   0  278.15   13.62 
  -2  -5   0  289.97   12.83 
   3   5   0  142.57    8.69 
  -3  -5   0  153.81    7.84 
  -3  -5   0  150.82    8.47 
   3   5   0  156.54    6.32 
   4   5   0    6.83    2.02 
  -4  -5   0    8.39    1.93 
   4   5   0    8.43    2.25 
   4   5   0    5.77    1.16 
   5   5   0    9.72    2.36 
   5   5   0    9.26    2.37 
   5   5   0    7.09    1.48 
  -5  -5   0    8.94    2.04 
   6   5   0 1083.98   41.69 
   6   5   0 1095.55   40.68 
  -6  -5   0 1090.07   39.26 
   6   5   0 1106.87   39.02 
   7   5   0  120.91    7.03 
   7   5   0  121.98    8.13 
   7   5   0  113.96    8.01 
  -7  -5   0   94.50    6.59 
   8   5   0   80.19    7.85 
  -8  -5   0   78.81    6.50 
   8   5   0   76.74    7.41 
   8   5   0   87.01    6.29 
   9   5   0   53.51    6.79 
   9   5   0   64.60    6.59 
  -9  -5   0   60.01    6.09 
  10   5   0  114.24    8.48 
  10   5   0  101.56    9.87 
 -10  -5   0  107.49    9.53 
  11   5   0  114.34    9.91 
  11   5   0   78.13    9.53 
 -11  -5   0   99.68    9.54 
  11   5   0  114.80    9.18 
  12   5   0    8.50    3.29 
  12   5   0    6.71    3.31 
  12   5   0    8.24    3.32 
 -12  -5   0    6.96    3.78 
  13   5   0   39.67    7.44 
  13   5   0   45.69    7.00 
  13   5   0   50.69    7.70 
 -13  -5   0   51.47    7.60 
 -14  -5   0   23.47    6.63 
  14   5   0   15.50    5.18 
 -14  -5   0   18.00    5.48 
 -14  -5   0   25.62    5.34 
 -15  -5   0    5.81    4.70 
 -15  -5   0    6.09    3.85 
  15   5   0    5.77    3.64 
 -16  -5   0   69.01   10.62 
  16   5   0   77.35   10.93 
 -16  -5   0   79.70   12.22 
 -17  -5   0    9.70    5.50 
 -17  -5   0   23.97    6.07 
  12  -6   0   54.20    9.81 
 -12   6   0   61.17   11.15 
 -12   6   0   62.86    9.28 
  11  -6   0    1.80    3.99 
 -11   6   0    6.15    5.10 
 -11   6   0   12.67    4.98 
 -10   6   0   54.29    8.87 
  10  -6   0   47.45    8.55 
 -10   6   0   32.97    7.14 
  -9   6   0   85.63   10.88 
   9  -6   0  101.92   12.50 
  -9   6   0   86.46   11.49 
  -8   6   0   64.82    9.43 
   8  -6   0   70.12   10.14 
  -8   6   0   64.53    9.07 
  -7   6   0   51.46    7.58 
   7  -6   0   42.31    7.37 
  -7   6   0   47.12    7.72 
  -6   6   0    6.62    2.95 
  -6   6   0   25.26    5.22 
   6  -6   0   11.63    4.18 
  -5   6   0  329.23   18.68 
   5  -6   0  401.30   20.40 
  -5   6   0  368.42   19.49 
  -4   6   0   37.39    5.67 
   4  -6   0   32.72    5.70 
  -4   6   0   31.78    5.55 
  -3   6   0  934.27   37.59 
   3  -6   0  945.91   32.13 
   3  -6   0  898.93   37.27 
  -3   6   0  944.32   36.99 
   2  -6   0  309.87   12.53 
  -2   6   0  317.19   15.11 
  -2   6   0  306.77   15.94 
   2  -6   0  301.89   15.66 
  -1   6   0   23.84    4.24 
  -1   6   0   29.97    3.93 
   1  -6   0   18.31    3.66 
   1  -6   0   26.62    3.11 
   0  -6   0    4.96    2.15 
   0   6   0    4.98    2.26 
   0   6   0    8.35    2.01 
   0  -6   0    9.56    2.10 
  -1  -6   0  330.18   14.51 
   1   6   0  333.45   13.83 
  -1  -6   0  338.04   15.37 
   1   6   0  340.52   16.42 
   2   6   0  488.13   21.66 
   2   6   0  511.67   18.71 
  -2  -6   0  497.83   20.35 
  -2  -6   0  498.86   20.50 
   3   6   0   11.83    2.88 
   3   6   0   16.58    1.76 
  -3  -6   0   16.02    2.83 
  -3  -6   0   11.25    2.70 
  -4  -6   0   21.11    3.21 
   4   6   0   25.57    2.10 
  -4  -6   0   16.13    3.30 
   4   6   0   21.40    3.92 
   5   6   0 1499.06   50.48 
  -5  -6   0 1464.09   53.52 
  -5  -6   0 1454.74   51.77 
   5   6   0 1489.63   54.81 
  -6  -6   0 1083.35   39.17 
   6   6   0 1067.15   41.78 
   6   6   0 1081.08   38.09 
  -7  -6   0  157.15    8.65 
   7   6   0  137.23    9.54 
   7   6   0  150.64    8.00 
   8   6   0  131.01    7.87 
   8   6   0  133.61    9.41 
  -8  -6   0  134.46    8.15 
  -8  -6   0  125.05    9.27 
   9   6   0   62.86    6.12 
  -9  -6   0   54.79    5.79 
  -9  -6   0   46.87    6.69 
   9   6   0   47.59    6.79 
 -10  -6   0  199.13   11.30 
  10   6   0  190.98   12.85 
 -10  -6   0  184.52   12.61 
  10   6   0  206.97   11.82 
 -11  -6   0  112.29   10.71 
  11   6   0  141.52    9.74 
 -11  -6   0  128.67    8.87 
  11   6   0  107.49   10.86 
  12   6   0    5.83    3.24 
  12   6   0   12.59    4.26 
 -12  -6   0    8.06    2.77 
 -12  -6   0    9.81    3.93 
  13   6   0   86.97   10.05 
 -13  -6   0  105.86    9.87 
  13   6   0   92.34   11.19 
 -13  -6   0   93.08   10.26 
  14   6   0  422.43   24.24 
  14   6   0  449.84   23.49 
 -14  -6   0  401.58   22.47 
  15   6   0   28.38    6.23 
 -15  -6   0   19.36    5.69 
 -15  -6   0    8.24    4.79 
 -15  -6   0   33.61    7.68 
  16   6   0   27.65    6.43 
 -16  -6   0   30.07    7.99 
 -16  -6   0   21.42    6.36 
 -17  -6   0   28.36    8.00 
  17   6   0   39.96    6.92 
 -17  -6   0   25.67    7.02 
  11  -7   0   44.30    9.38 
 -11   7   0   52.99   10.08 
 -11   7   0   46.81    8.50 
  10  -7   0  106.18   13.51 
 -10   7   0  100.96   13.47 
 -10   7   0  104.66   12.84 
  -9   7   0  125.24   13.52 
  -9   7   0  136.58   14.70 
   9  -7   0  134.91   14.78 
  -8   7   0   60.22    9.20 
  -8   7   0   65.96    9.89 
   8  -7   0   69.19   10.32 
   7  -7   0    1.40    3.05 
  -7   7   0   -1.61    2.84 
  -7   7   0    0.75    2.61 
  -6   7   0   65.27    8.96 
  -6   7   0   61.87    8.50 
   6  -7   0   59.84    8.99 
   5  -7   0  677.35   31.66 
  -5   7   0  711.27   31.42 
  -5   7   0  669.83   31.04 
  -4   7   0  344.85   18.98 
  -4   7   0  359.24   18.82 
   4  -7   0  370.41   19.73 
  -3   7   0    6.87    2.82 
  -3   7   0    9.84    2.67 
   3  -7   0    6.37    2.80 
   2  -7   0  361.20   14.26 
  -2   7   0  346.91   16.68 
   2  -7   0  319.53   17.31 
  -2   7   0  341.45   17.88 
   1  -7   0 1166.19   44.84 
   1  -7   0 1151.77   41.33 
  -1   7   0 1193.31   46.05 
  -1   7   0 1165.48   43.57 
   0   7   0    2.63    1.41 
   0  -7   0    0.08    1.24 
   0  -7   0    3.33    2.18 
   0   7   0    3.57    2.51 
   1   7   0   56.95    6.88 
   1   7   0   62.99    4.60 
  -1  -7   0   61.67    5.66 
  -1  -7   0   59.36    6.33 
  -2  -7   0    1.85    1.48 
   2   7   0    0.08    1.40 
  -2  -7   0    2.33    1.63 
   2   7   0    2.22    1.01 
   3   7   0  931.29   31.64 
   3   7   0  876.98   36.17 
  -3  -7   0  891.83   34.18 
  -3  -7   0  902.01   34.51 
   4   7   0   84.34    7.94 
  -4  -7   0   81.65    7.31 
   4   7   0   86.04    4.33 
  -4  -7   0   86.18    6.22 
   5   7   0  647.23   28.13 
  -5  -7   0  653.10   27.37 
   5   7   0  688.80   23.61 
  -5  -7   0  634.05   25.69 
  -6  -7   0    2.59    1.62 
   6   7   0    2.48    0.97 
  -6  -7   0    0.61    1.56 
   6   7   0    2.25    1.71 
   7   7   0   11.61    3.04 
  -7  -7   0    7.80    2.39 
   7   7   0   12.17    2.27 
  -7  -7   0    8.52    3.02 
  -8  -7   0   17.85    4.32 
  -8  -7   0   12.81    3.00 
   8   7   0   14.06    2.78 
   8   7   0   17.59    3.94 
   9   7   0    6.24    2.13 
   9   7   0    2.45    2.26 
  -9  -7   0    4.34    1.90 
  -9  -7   0    6.25    3.26 
  10   7   0   20.77    3.79 
 -10  -7   0   18.21    3.76 
  10   7   0   17.13    4.47 
 -10  -7   0   26.98    5.49 
  11   7   0   72.87    9.24 
 -11  -7   0   60.97    8.36 
  11   7   0   73.67    7.63 
 -11  -7   0   73.71    7.26 
 -12  -7   0  113.34    9.39 
  12   7   0   99.22   11.40 
  12   7   0  112.47   10.08 
 -12  -7   0  124.46   11.73 
 -13  -7   0  137.24   12.57 
  13   7   0  145.70   10.92 
  13   7   0  127.42   13.12 
  14   7   0  309.96   20.16 
  14   7   0  327.60   18.82 
 -14  -7   0  294.27   18.79 
 -15  -7   0    8.31    4.61 
  15   7   0    7.14    3.92 
  15   7   0    1.91    3.87 
 -16  -7   0    6.41    4.83 
 -16  -7   0   -1.39    4.04 
 -17  -7   0   58.61    9.97 
 -17  -7   0   67.34   11.72 
  10  -8   0   15.31    6.54 
 -10   8   0   10.11    5.12 
 -10   8   0   19.03    6.62 
  -9   8   0   27.30    6.97 
  -9   8   0   27.29    6.74 
   9  -8   0   27.41    7.51 
  -8   8   0    3.62    3.92 
   8  -8   0    9.54    4.56 
  -8   8   0   14.68    4.91 
  -7   8   0   21.91    5.75 
  -7   8   0   15.26    4.80 
   7  -8   0   24.36    6.12 
  -6   8   0  168.17   14.24 
   6  -8   0  165.17   15.16 
  -6   8   0  177.07   13.40 
  -5   8   0  138.59   12.28 
   5  -8   0  138.13   13.25 
  -5   8   0  119.85   12.04 
   4  -8   0    0.46    2.45 
  -4   8   0    4.56    2.97 
  -4   8   0   -0.42    2.52 
  -3   8   0    1.15    1.93 
  -3   8   0    4.65    2.93 
   3  -8   0   -0.85    2.38 
  -2   8   0  652.15   28.86 
  -2   8   0  686.77   31.12 
   2  -8   0  713.78   30.70 
   2  -8   0  710.16   26.09 
  -1   8   0  331.52   16.13 
   1  -8   0  349.66   14.74 
  -1   8   0  269.63   16.98 
   1  -8   0  362.68   18.10 
   0  -8   0  186.80   11.98 
   0   8   0  196.44   12.97 
   0   8   0  219.76   11.07 
   0  -8   0  195.54   10.44 
   1   8   0   83.38    8.85 
  -1  -8   0   89.22    7.23 
  -1  -8   0   89.76    8.29 
   1   8   0   99.29    6.36 
  -2  -8   0  645.44   26.67 
   2   8   0  627.74   27.91 
  -2  -8   0  617.92   25.75 
   2   8   0  630.43   24.07 
  -3  -8   0  737.18   30.66 
  -3  -8   0  823.95   31.27 
   3   8   0  778.83   27.92 
   3   8   0  755.21   32.78 
   4   8   0    1.02    0.82 
   4   8   0    2.06    1.98 
  -4  -8   0    3.32    1.94 
  -4  -8   0    3.64    2.08 
   5   8   0  271.80   10.52 
   5   8   0  248.03   14.79 
  -5  -8   0  267.78   14.45 
  -5  -8   0  261.32   13.26 
   6   8   0  761.40   27.14 
  -6  -8   0  759.34   29.88 
  -6  -8   0  747.97   31.71 
   6   8   0  767.88   32.76 
  -7  -8   0  385.79   19.88 
   7   8   0  445.13   16.18 
  -7  -8   0  411.14   18.14 
   7   8   0  359.19   19.89 
  -8  -8   0  126.45   10.99 
   8   8   0  129.50   11.29 
   8   8   0  130.96    7.31 
  -8  -8   0  127.74    8.38 
   9   8   0   16.69    3.16 
  -9  -8   0   11.14    2.99 
  -9  -8   0    9.67    3.60 
   9   8   0   19.32    4.89 
  10   8   0    1.05    1.67 
  10   8   0   -0.41    2.32 
 -10  -8   0    2.36    2.78 
 -10  -8   0    0.41    1.89 
  11   8   0  207.58   11.42 
 -11  -8   0  183.10   11.19 
  11   8   0  178.83   13.54 
 -11  -8   0  167.16   13.90 
 -12  -8   0   77.96    9.86 
  12   8   0   61.18    7.25 
 -12  -8   0   52.76    6.66 
  12   8   0   68.69    9.45 
  13   8   0   22.02    5.88 
 -13  -8   0   14.50    4.91 
 -14  -8   0   11.98    5.03 
  14   8   0   12.43    4.94 
 -15  -8   0  297.30   19.57 
  15   8   0  302.39   20.54 
  16   8   0    9.36    4.90 
 -16  -8   0   12.13    4.77 
 -17  -8   0   27.58    7.69 
 -17  -8   0   13.86    6.01 
  -9   9   0   48.12    9.20 
   9  -9   0   42.35    9.58 
  -9   9   0   38.43    8.14 
  -8   9   0  151.80   15.72 
   8  -9   0  181.74   17.62 
  -8   9   0  161.42   16.01 
   7  -9   0   36.27    7.54 
  -7   9   0   38.22    7.24 
  -7   9   0   47.37    8.33 
  -6   9   0   43.79    8.05 
  -6   9   0   58.12    8.83 
   6  -9   0   67.03   10.03 
   5  -9   0    2.81    3.39 
  -5   9   0    0.97    2.61 
  -5   9   0    1.94    3.19 
  -4   9   0  106.86   10.64 
  -4   9   0   96.66   11.27 
   4  -9   0  100.00   11.56 
   3  -9   0    6.12    3.35 
  -3   9   0    6.69    3.32 
  -3   9   0    6.95    3.80 
  -2   9   0    1.24    2.28 
   2  -9   0   -1.77    2.36 
  -2   9   0    2.34    3.05 
  -1   9   0   10.05    2.85 
   1  -9   0    7.22    2.45 
  -1   9   0   11.36    4.05 
   1  -9   0   10.02    3.52 
   0  -9   0   89.11    7.17 
   0   9   0   89.76   10.04 
   0  -9   0   72.90    8.62 
   0   9   0   96.85    7.10 
   1   9   0  132.10   11.78 
   1   9   0  155.77    8.98 
  -1  -9   0  151.79   10.67 
  -1  -9   0  150.26    9.29 
  -2  -9   0  268.02   13.86 
   2   9   0  270.19   12.41 
  -2  -9   0  267.96   14.78 
   2   9   0  252.51   15.48 
  -3  -9   0   14.07    3.40 
   3   9   0   18.66    2.63 
   3   9   0   19.70    4.58 
  -3  -9   0   19.32    4.04 
   4   9   0  212.99    9.24 
  -4  -9   0  224.22   13.06 
   4   9   0  217.58   14.09 
  -4  -9   0  222.01   12.59 
   5   9   0    0.50    0.65 
   5   9   0    2.25    2.45 
  -5  -9   0   -0.71    1.55 
  -5  -9   0    2.39    1.84 
  -6  -9   0  162.24    9.82 
  -6  -9   0  144.70   10.69 
   6   9   0  137.16   12.07 
  -7  -9   0   71.21    6.95 
  -7  -9   0   73.21    8.52 
   7   9   0   75.06    9.03 
  -8  -9   0   21.93    5.08 
  -8  -9   0   23.89    4.13 
   8   9   0   24.59    5.67 
   9   9   0    9.34    3.73 
  -9  -9   0   14.90    3.25 
  -9  -9   0    4.19    3.37 
  10   9   0  276.69   17.26 
 -10  -9   0  260.26   14.15 
 -11  -9   0  459.03   20.78 
  11   9   0  424.16   23.80 
 -11  -9   0  430.12   23.52 
  12   9   0    3.06    3.14 
 -12  -9   0    5.64    4.06 
 -13  -9   0   -1.60    3.58 
  13   9   0   10.00    4.62 
  14   9   0  255.74   18.13 
 -15  -9   0  148.71   15.01 
  15   9   0  151.03   15.56 
  16   9   0   36.81    8.14 
 -16  -9   0   53.33    9.47 
  -8  10   0  147.92   15.87 
   8 -10   0  159.79   17.56 
  -8  10   0  169.76   16.79 
   7 -10   0   41.80    8.66 
  -7  10   0   52.31    9.34 
  -7  10   0   46.95    8.56 
   6 -10   0    4.68    4.43 
  -6  10   0   -0.55    4.02 
  -6  10   0    7.61    4.27 
   5 -10   0  117.95   13.74 
  -5  10   0  116.72   13.32 
  -5  10   0  124.70   12.69 
   4 -10   0  106.25   12.51 
  -4  10   0   86.12   10.40 
  -4  10   0   83.89   11.02 
   3 -10   0    5.75    3.78 
  -3  10   0    5.38    3.55 
  -3  10   0   11.89    4.19 
   2 -10   0   29.48    6.13 
  -2  10   0   45.18    8.24 
  -2  10   0   49.85    7.05 
   1 -10   0  121.85   11.88 
  -1  10   0  131.76    9.27 
  -1  10   0  107.90   12.02 
   0  10   0  946.67   36.60 
   0  10   0  926.90   40.53 
   0 -10   0  861.70   38.44 
   0 -10   0  941.43   35.68 
  -1 -10   0   72.41    8.92 
   1  10   0   76.62    9.78 
   1  10   0   87.34    6.52 
  -1 -10   0   88.17    7.91 
   2  10   0   12.88    2.73 
  -2 -10   0   24.60    4.43 
   2  10   0   13.25    4.11 
  -2 -10   0   17.34    4.08 
   3  10   0  229.76   15.19 
  -3 -10   0  238.44   14.05 
  -3 -10   0  241.56   13.71 
   4  10   0  247.26   15.90 
  -4 -10   0  252.16   14.33 
  -4 -10   0  247.20   14.50 
  -5 -10   0   47.43    6.41 
  -5 -10   0   56.44    7.48 
   5  10   0   59.19    8.57 
   6  10   0   30.07    6.19 
  -6 -10   0   22.50    4.98 
  -6 -10   0   31.95    5.26 
  -7 -10   0   -1.36    2.20 
   7  10   0    2.97    3.11 
  -7 -10   0   -1.21    2.03 
   8  10   0  172.45   13.08 
  -8 -10   0  156.74   13.20 
  -8 -10   0  172.76   10.86 
   9  10   0   47.16    7.98 
  -9 -10   0   61.65    6.94 
  -9 -10   0   56.96    8.27 
 -10 -10   0   16.84    3.43 
  10  10   0   13.48    4.40 
 -10 -10   0   19.37    5.29 
  11  10   0   -0.67    3.03 
 -11 -10   0    5.54    3.50 
 -11 -10   0    1.61    2.08 
  12  10   0  184.92   16.14 
 -12 -10   0  188.12   15.78 
 -13 -10   0    4.94    4.38 
  13  10   0    1.72    3.46 
  14  10   0   40.78    8.46 
 -14 -10   0   42.14    8.52 
  15  10   0   26.45    6.58 
 -15 -10   0   11.96    5.31 
 -16 -10   0    6.62    5.44 
  16  10   0   -1.92    3.28 
  -7  11   0  111.37   14.38 
   7 -11   0  115.82   14.84 
  -7  11   0  112.32   13.99 
  -6  11   0    1.61    4.19 
   6 -11   0    6.13    4.27 
  -6  11   0   10.82    4.81 
  -5  11   0   73.92   11.46 
  -5  11   0   68.56   10.31 
   5 -11   0   90.92   12.28 
   4 -11   0    9.64    4.56 
  -4  11   0    6.18    3.83 
  -4  11   0    3.89    3.78 
   3 -11   0   12.00    4.28 
  -3  11   0   26.56    6.68 
  -3  11   0   26.35    5.64 
  -2  11   0    3.18    3.33 
  -2  11   0    3.07    3.64 
   2 -11   0    4.86    3.70 
   1 -11   0  105.56   11.69 
  -1  11   0   97.45    9.31 
  -1  11   0  110.41   12.69 
   0 -11   0   99.32   11.06 
   0  11   0  102.57   12.05 
  -1 -11   0    3.38    2.71 
   1  11   0   10.63    3.90 
  -1 -11   0    7.02    3.30 
  -2 -11   0   66.47    7.80 
  -2 -11   0   59.03    8.10 
   2  11   0   81.39   10.32 
  -3 -11   0  440.40   21.26 
  -3 -11   0  428.77   21.80 
   3  11   0  414.26   23.26 
  -4 -11   0  315.57   17.54 
  -4 -11   0  328.45   17.64 
   4  11   0  316.25   19.35 
  -5 -11   0   65.20    8.44 
  -5 -11   0   74.60    8.42 
   5  11   0   80.23   10.19 
  -6 -11   0   13.42    3.94 
  -6 -11   0   11.20    3.46 
   6  11   0   21.91    5.87 
   7  11   0  115.80   12.57 
  -7 -11   0  128.81    9.46 
  -7 -11   0  107.58   11.23 
  -8 -11   0  885.38   35.31 
   8  11   0  808.59   38.46 
  -8 -11   0  867.36   37.81 
  -9 -11   0   52.43    8.22 
   9  11   0   63.20    9.71 
  -9 -11   0   60.22    7.20 
 -10 -11   0    6.08    3.40 
 -10 -11   0    3.68    2.45 
  10  11   0    0.73    3.41 
 -11 -11   0  262.33   17.82 
  11  11   0  259.88   18.12 
  12  11   0  201.73   17.39 
 -12 -11   0  211.91   17.23 
 -13 -11   0   14.84    5.09 
  13  11   0    3.95    3.92 
  14  11   0   -4.33    3.35 
 -14 -11   0    3.60    4.83 
 -15 -11   0   31.08    7.50 
  15  11   0   20.96    6.20 
 -16 -11   0  161.98   17.56 
  -6  12   0    9.14    4.90 
   6 -12   0   13.44    5.78 
   5 -12   0   19.89    6.45 
  -5  12   0   19.62    6.34 
   4 -12   0  113.54   14.07 
  -4  12   0  109.42   14.30 
  -3  12   0   49.52    9.73 
   3 -12   0   52.81    8.94 
  -2  12   0    0.57    3.55 
   2 -12   0    0.62    3.48 
  -1  12   0    1.71    3.57 
   1 -12   0    1.39    3.49 
   0 -12   0   58.83    9.19 
   0  12   0   42.35    8.40 
  -1 -12   0  308.82   19.08 
   1  12   0  314.16   19.99 
  -2 -12   0  105.91   11.53 
  -2 -12   0  118.63   10.38 
   2  12   0  100.20   12.24 
  -3 -12   0   65.86    8.36 
   3  12   0   59.53    9.21 
  -3 -12   0   66.76    9.02 
  -4 -12   0   12.81    4.19 
   4  12   0   11.16    4.57 
  -4 -12   0    9.83    3.99 
   5  12   0    9.76    3.98 
  -5 -12   0    9.79    3.59 
  -5 -12   0   17.80    4.55 
   6  12   0   14.91    5.04 
  -6 -12   0   17.15    4.72 
  -6 -12   0   15.44    4.85 
  -7 -12   0   16.71    4.80 
   7  12   0   21.26    5.83 
  -7 -12   0   20.50    4.47 
  -8 -12   0   45.44    7.79 
   8  12   0   65.84   10.13 
  -8 -12   0   67.13    8.25 
  -9 -12   0  256.85   14.81 
   9  12   0  221.48   16.86 
  -9 -12   0  265.99   17.44 
  10  12   0   -0.82    2.62 
 -10 -12   0    0.88    2.54 
 -10 -12   0   -0.52    2.60 
 -11 -12   0  346.60   21.97 
  11  12   0  364.60   22.69 
 -12 -12   0  155.04   15.70 
  12  12   0  171.67   16.54 
  13  12   0    5.31    4.84 
 -13 -12   0    5.35    5.15 
  14  12   0    2.17    3.50 
 -14 -12   0    1.42    4.39 
  15  12   0   58.29   10.35 
 -15 -12   0   58.28   10.89 
  -4  13   0  112.96   14.69 
   4 -13   0  107.76   14.27 
   3 -13   0   51.70    9.79 
  -3  13   0   58.09   10.44 
   2 -13   0   16.30    5.77 
  -2  13   0   20.18    6.14 
  -1  13   0    0.48    3.75 
   1 -13   0    1.98    3.19 
   0 -13   0   92.08   11.60 
   0  13   0   96.33   12.72 
   1  13   0  124.36   14.11 
  -1 -13   0  126.10   13.41 
  -2 -13   0    0.19    3.17 
  -2 -13   0    4.14    3.27 
   2  13   0    2.22    3.30 
  -3 -13   0   97.65   10.26 
  -3 -13   0   72.90    9.76 
   3  13   0   75.16   10.86 
   4  13   0   98.47   12.69 
  -4 -13   0   87.82   10.43 
  -4 -13   0   85.04    9.93 
  -5 -13   0   63.51    8.62 
   5  13   0   50.75    8.90 
  -5 -13   0   53.04    8.05 
  -6 -13   0    5.65    3.16 
  -6 -13   0    6.10    3.81 
   6  13   0    8.78    4.05 
  -7 -13   0   44.97    8.01 
  -7 -13   0   62.82    8.38 
   7  13   0   55.94    9.67 
  -8 -13   0   80.72    9.52 
   8  13   0   84.40   11.66 
  -8 -13   0   91.66   11.79 
  -9 -13   0  397.44   23.20 
  -9 -13   0  410.26   21.13 
   9  13   0  380.65   24.00 
 -10 -13   0   12.19    4.41 
  10  13   0   -0.78    3.61 
  11  13   0   -2.24    3.08 
 -11 -13   0    3.34    3.79 
  12  13   0    4.12    4.58 
 -12 -13   0   14.45    5.68 
 -13 -13   0   49.30    9.81 
  13  13   0   46.49    9.08 
 -14 -13   0    5.30    5.59 
  14  13   0    3.88    3.94 
  15  13   0   15.27    5.63 
 -15 -13   0   12.35    6.27 
   3 -14   0   11.99    5.26 
  -3  14   0   -3.38    4.22 
   2 -14   0   25.58    7.03 
  -2  14   0   17.81    5.98 
   1 -14   0    0.22    3.45 
  -1  14   0    5.29    4.24 
   0 -14   0   46.13    8.16 
   0  14   0   34.11    7.84 
   1  14   0    5.33    3.92 
  -1 -14   0    5.44    3.91 
   2  14   0   19.20    6.11 
  -2 -14   0   36.52    7.19 
  -3 -14   0   37.56    6.56 
  -3 -14   0   31.49    6.62 
   3  14   0   23.80    6.56 
   4  14   0   57.45    9.39 
  -4 -14   0   46.09    7.89 
  -4 -14   0   39.76    7.26 
  -5 -14   0   55.41    8.49 
   5  14   0   50.68    9.39 
  -5 -14   0   54.08    8.53 
  -6 -14   0   16.91    4.77 
   6  14   0   12.93    4.60 
  -6 -14   0   22.06    5.91 
  -7 -14   0   23.65    5.59 
  -7 -14   0   29.51    6.78 
   7  14   0   18.09    6.25 
   8  14   0  160.08   16.56 
  -8 -14   0  151.08   13.34 
  -8 -14   0  154.52   15.07 
  -9 -14   0   83.15   11.45 
  -9 -14   0   87.90    9.72 
   9  14   0   73.47   11.70 
  10  14   0   26.47    6.81 
 -10 -14   0   21.95    6.10 
 -11 -14   0   11.03    4.93 
  11  14   0   12.39    5.19 
 -12 -14   0  301.96   20.52 
  12  14   0  238.82   21.20 
 -13 -14   0  160.54   17.52 
  13  14   0  146.15   17.00 
  14  14   0   -2.34    3.99 
 -14 -14   0   -0.74    5.21 
  -1  15   0   -0.20    4.35 
   1 -15   0    3.73    4.40 
   0  15   0    4.78    5.01 
   0 -15   0   10.74    5.53 
  -1 -15   0  112.49   13.58 
   1  15   0  113.03   14.57 
  -2 -15   0   78.36   11.41 
   2  15   0   90.92   13.01 
  -3 -15   0   18.86    5.50 
   3  15   0   34.83    8.02 
  -4 -15   0   56.01    9.10 
   4  15   0   44.13    9.07 
  -4 -15   0   37.39    6.92 
  -5 -15   0   25.96    6.12 
  -5 -15   0   23.13    5.95 
   5  15   0   23.09    6.23 
   6  15   0  125.68   15.16 
  -6 -15   0  105.98   12.59 
  -6 -15   0  131.51   13.16 
  -7 -15   0   -0.43    3.89 
  -7 -15   0    8.16    4.43 
   7  15   0    0.50    3.82 
   8  15   0   82.23   12.70 
  -8 -15   0  100.93   12.41 
  -8 -15   0  101.30   11.32 
  -9 -15   0    3.25    4.18 
   9  15   0   12.91    5.42 
 -10 -15   0  161.85   16.58 
  10  15   0  133.73   16.24 
  11  15   0    3.85    4.07 
 -11 -15   0    9.15    4.67 
 -12 -15   0   12.38    5.46 
  12  15   0    8.93    5.44 
 -13 -15   0   53.34   10.46 
  13  15   0   27.63    7.55 
  -2 -16   0   13.80    5.03 
   2  16   0    7.47    4.97 
   3  16   0    5.69    4.30 
  -3 -16   0    9.09    5.18 
  -4 -16   0    0.15    4.10 
   4  16   0   -1.82    3.67 
   5  16   0  181.58   19.04 
  -5 -16   0  188.54   17.10 
   6  16   0  269.47   20.73 
  -6 -16   0  273.29   18.48 
  -7 -16   0    7.01    4.49 
   7  16   0   -0.45    3.89 
  -7 -16   0    2.55    3.50 
   8  16   0    3.30    4.15 
  -8 -16   0    4.41    4.01 
   9  16   0  102.85   14.99 
  -9 -16   0  101.69   13.19 
 -10 -16   0   57.43   10.26 
  10  16   0   41.12    9.17 
  11  16   0   31.49    8.00 
 -11 -16   0   30.97    7.50 
 -10 -16   1   -1.72    4.71 
  10  16  -1    1.72    4.27 
  -9 -16   1   43.36    8.56 
   9  16  -1   46.41   10.22 
  -8 -16   1   94.31   11.20 
   8  16  -1   84.46   13.79 
  -8 -16   1   95.05   12.50 
   7  16  -1    9.57    5.71 
  -7 -16   1   31.47    7.21 
  -7 -16   1   39.86    7.39 
  -6 -16   1   14.51    5.57 
   6  16  -1   20.39    6.15 
  -6 -16   1   24.69    6.69 
  -5 -16   1   21.48    6.59 
   5  16  -1   59.07   10.29 
   4  16  -1    0.75    4.17 
  -4 -16   1    1.47    3.88 
  -3 -16   1   23.99    6.37 
   3  16  -1   26.22    6.99 
  -2 -16   1   38.81    7.84 
   2  16  -1   22.37    6.68 
 -12 -15   1   76.21   11.98 
  12  15  -1   72.83   12.25 
  11  15  -1   -0.61    3.98 
 -11 -15   1    8.23    4.71 
  10  15  -1   -4.98    3.69 
 -10 -15   1    5.39    4.31 
  -9 -15   1  255.10   18.85 
  -9 -15   1  295.72   17.64 
   9  15  -1  266.70   22.37 
  -8 -15   1   44.71    7.61 
  -8 -15   1   34.04    7.42 
   8  15  -1   28.19    8.05 
  -7 -15   1   17.72    5.48 
   7  15  -1   11.59    5.38 
  -7 -15   1    5.69    4.12 
  -6 -15   1   86.51   11.49 
  -6 -15   1  116.88   12.89 
   6  15  -1   83.42   12.59 
   5  15  -1  242.20   21.42 
  -5 -15   1  267.04   18.01 
  -5 -15   1  280.90   18.17 
   4  15  -1   95.88   13.61 
  -4 -15   1  100.65   12.47 
  -3 -15   1    3.80    3.97 
   3  15  -1   -5.21    3.43 
   2  15  -1   -3.13    3.08 
  -2 -15   1    1.21    4.11 
  -1 -15   1   21.98    6.31 
   1  15  -1   33.31    8.51 
   0 -15   1   71.31   11.10 
   0  15  -1   75.74   12.25 
  14  14  -1    5.95    5.03 
 -14 -14   1    4.51    5.64 
 -13 -14   1   -2.25    4.41 
  13  14  -1   -0.29    4.00 
  12  14  -1    5.10    4.27 
 -12 -14   1    1.20    4.27 
 -11 -14   1   10.88    5.13 
  11  14  -1    8.07    4.47 
 -10 -14   1  127.15   14.44 
  10  14  -1  126.25   15.29 
  -9 -14   1  176.98   16.60 
   9  14  -1  176.58   17.80 
  -9 -14   1  211.30   14.46 
   8  14  -1   80.84   11.83 
  -8 -14   1   91.77   10.63 
  -8 -14   1   70.43   10.31 
  -7 -14   1   84.39   10.59 
  -7 -14   1   74.13   10.36 
   7  14  -1   64.88   10.87 
  -6 -14   1   56.43    8.86 
  -6 -14   1   53.75    8.61 
   6  14  -1   43.68    9.37 
   5  14  -1   80.78   11.87 
  -5 -14   1   90.50   11.16 
  -5 -14   1   76.46   10.35 
  -4 -14   1  110.70   12.25 
  -4 -14   1  120.41   12.13 
   4  14  -1   96.21   13.23 
   3  14  -1    1.28    3.15 
  -3 -14   1   -1.63    3.28 
   2  14  -1   79.92   11.72 
  -2 -14   1   89.22   11.61 
   1  14  -1  182.44   17.99 
  -1 -14   1  161.58   16.18 
   0 -14   1    1.44    4.57 
   0  14  -1    0.87    3.22 
  -1  14  -1    7.84    4.51 
   1 -14   1   -2.69    3.79 
   2 -14   1   15.59    6.05 
  -2  14  -1   46.99    9.49 
  14  13  -1    2.94    4.21 
 -14 -13   1   -4.76    3.86 
 -13 -13   1   37.67    8.56 
  13  13  -1   45.78    9.04 
  12  13  -1  382.37   24.67 
 -12 -13   1  385.28   24.27 
 -11 -13   1  139.31   15.14 
  11  13  -1  170.73   16.74 
 -10 -13   1    8.17    4.59 
 -10 -13   1   12.53    4.19 
  10  13  -1   11.31    5.02 
  -9 -13   1   13.35    5.23 
   9  13  -1   18.88    6.03 
  -9 -13   1   29.12    5.64 
  -8 -13   1  304.02   17.67 
  -8 -13   1  300.03   19.04 
   8  13  -1  226.09   18.03 
   7  13  -1   73.80   10.93 
  -7 -13   1   65.67    9.54 
  -7 -13   1   70.49    9.10 
   6  13  -1    3.82    4.00 
  -6 -13   1    5.83    4.08 
  -6 -13   1    3.44    3.15 
  -5 -13   1   36.23    7.06 
  -5 -13   1   31.54    6.47 
   5  13  -1   31.79    7.04 
  -4 -13   1  157.55   14.26 
  -4 -13   1  165.75   13.67 
   4  13  -1  139.72   15.06 
  -3 -13   1   50.05    7.77 
   3  13  -1   47.64    8.77 
  -3 -13   1   63.63    9.31 
   2  13  -1   16.85    5.20 
  -2 -13   1   26.29    6.32 
   1  13  -1   60.76    9.88 
  -1 -13   1   49.53    8.56 
   0 -13   1   31.83    7.42 
   0  13  -1   31.84    7.89 
  -1  13  -1   35.20    8.33 
   1 -13   1   32.70    7.40 
  -2  13  -1   10.00    4.43 
   2 -13   1   10.72    4.70 
   3 -13   1   38.35    8.35 
  -3  13  -1   39.38    8.64 
   4 -13   1    4.09    4.08 
  -4  13  -1    3.38    4.63 
 -15 -12   1    6.01    5.38 
  15  12  -1    2.40    3.50 
  14  12  -1    3.61    3.87 
 -14 -12   1   17.18    5.93 
 -13 -12   1   33.10    7.88 
  13  12  -1   15.54    5.98 
  12  12  -1   62.27   10.14 
 -12 -12   1   51.95    9.40 
  11  12  -1   12.21    5.26 
 -11 -12   1   11.94    5.16 
 -10 -12   1   22.57    5.05 
 -10 -12   1   19.62    5.51 
  10  12  -1   14.78    5.26 
  -9 -12   1  290.95   18.73 
   9  12  -1  281.66   19.43 
  -9 -12   1  293.45   16.76 
  -8 -12   1  158.51   11.39 
  -8 -12   1  128.63   13.14 
   8  12  -1  143.35   14.73 
   7  12  -1   10.44    4.79 
  -7 -12   1   13.32    4.19 
  -7 -12   1   14.20    4.64 
  -6 -12   1    8.65    3.45 
   6  12  -1    8.52    4.51 
  -6 -12   1    4.70    3.55 
  -5 -12   1   98.12   10.78 
  -5 -12   1   94.65   10.51 
   5  12  -1  112.55   13.02 
   4  12  -1  460.05   25.86 
  -4 -12   1  474.75   24.01 
  -4 -12   1  449.07   23.06 
   3  12  -1  201.47   15.43 
  -3 -12   1  211.45   13.62 
  -3 -12   1  189.55   13.98 
  -2 -12   1   14.28    4.36 
   2  12  -1   25.40    6.52 
  -2 -12   1   22.89    5.82 
   1  12  -1   90.59   11.85 
  -1 -12   1   98.92   11.43 
   0  12  -1  212.85   17.96 
   0 -12   1  201.68   15.33 
   1 -12   1   74.02   10.52 
  -1  12  -1   94.37   12.58 
  -2  12  -1    5.40    3.48 
   2 -12   1    1.78    3.76 
  -3  12  -1   30.00    7.53 
   3 -12   1   30.86    7.00 
   4 -12   1   97.00   13.06 
  -4  12  -1  113.85   14.73 
  -5  12  -1   73.07   11.31 
   5 -12   1   51.87   10.06 
  -6  12  -1   -2.43    4.38 
   6 -12   1    2.20    4.58 
 -16 -11   1   14.33    6.11 
  16  11  -1   15.34    5.59 
  15  11  -1  101.62   13.78 
 -15 -11   1   87.11   12.45 
  14  11  -1   23.05    6.15 
 -14 -11   1   21.01    6.27 
 -13 -11   1   23.13    6.35 
  13  11  -1   22.07    6.50 
 -12 -11   1   11.02    5.21 
  12  11  -1    5.19    4.10 
  11  11  -1  480.74   26.37 
 -11 -11   1  450.05   22.27 
 -11 -11   1  444.44   25.47 
 -10 -11   1  123.01   10.57 
  10  11  -1  111.76   12.73 
 -10 -11   1   99.42   11.94 
  -9 -11   1   85.96   10.60 
  -9 -11   1   93.37    9.29 
   9  11  -1  108.66   12.25 
   8  11  -1   17.16    5.32 
  -8 -11   1   17.63    4.78 
  -8 -11   1   14.45    3.79 
  -7 -11   1   63.75    7.80 
   7  11  -1   56.02    9.27 
  -7 -11   1   45.31    7.35 
  -6 -11   1    3.69    3.40 
  -6 -11   1    8.51    3.19 
   6  11  -1    3.87    3.52 
  -5 -11   1    5.09    2.82 
   5  11  -1    5.62    3.86 
  -5 -11   1    4.81    3.03 
  -4 -11   1   56.39    7.73 
   4  11  -1   49.20    8.33 
  -4 -11   1   49.81    7.23 
  -3 -11   1   25.12    5.26 
  -3 -11   1   34.16    5.94 
   3  11  -1   41.12    7.56 
  -2 -11   1   10.55    3.46 
  -2 -11   1    4.75    3.13 
   2  11  -1    6.80    3.50 
   1  11  -1  144.66   13.94 
  -1 -11   1  117.63   12.07 
  -1 -11   1  146.37    9.96 
   0 -11   1   66.42    9.29 
   0  11  -1   58.25    9.57 
  -1  11  -1   22.23    5.67 
   1 -11   1   25.90    5.77 
  -2  11  -1   17.14    5.56 
   2 -11   1   20.44    5.80 
  -3  11  -1   98.54   12.76 
   3 -11   1   90.34   11.86 
  -4  11  -1  168.53   16.64 
   4 -11   1  182.51   16.89 
  -4  11  -1  165.32   12.66 
  -5  11  -1  118.95   14.19 
  -5  11  -1   85.74   10.96 
   5 -11   1   87.70   12.57 
   6 -11   1    2.84    4.02 
  -6  11  -1    5.47    4.08 
  -6  11  -1    4.93    4.39 
   7 -11   1   55.67   10.55 
  -7  11  -1   63.20   10.82 
  -7  11  -1   63.01    9.42 
  16  10  -1  103.89   13.82 
 -16 -10   1  128.19   14.59 
  15  10  -1  104.86   13.47 
 -15 -10   1   94.37   12.67 
  14  10  -1    6.54    3.73 
 -14 -10   1   12.43    4.78 
 -13 -10   1   15.51    5.17 
  13  10  -1    7.32    4.87 
 -12 -10   1   36.96    7.85 
  12  10  -1   39.48    7.68 
 -12 -10   1   54.55    6.82 
  11  10  -1  299.28   19.45 
 -11 -10   1  319.62   16.95 
 -11 -10   1  300.10   19.39 
 -10 -10   1   26.71    6.33 
 -10 -10   1   27.07    4.90 
  10  10  -1   31.88    7.18 
   9  10  -1   -0.34    2.71 
  -9 -10   1    0.84    2.79 
  -9 -10   1   -3.49    2.10 
   8  10  -1  209.00   14.44 
  -8 -10   1  167.49   11.35 
  -8 -10   1  157.81   13.60 
  -7 -10   1  131.40   10.04 
   7  10  -1  155.09   13.67 
  -7 -10   1  166.89   12.16 
  -6 -10   1  338.54   18.45 
  -6 -10   1  314.56   16.88 
   6  10  -1  325.34   19.29 
  -5 -10   1   10.60    3.74 
   5  10  -1    6.97    4.05 
  -5 -10   1    7.71    3.08 
   4  10  -1   15.86    5.02 
  -4 -10   1   14.94    4.21 
  -4 -10   1   21.08    4.52 
  -3 -10   1  296.38   16.66 
   3  10  -1  344.79   19.57 
  -3 -10   1  336.30   17.90 
  -2 -10   1  181.45   11.36 
   2  10  -1  169.53   12.88 
  -2 -10   1  176.49   12.27 
   1  10  -1    0.99    2.47 
  -1 -10   1    5.59    2.61 
  -1 -10   1   -0.09    2.45 
   0 -10   1    5.71    2.33 
   0 -10   1    3.96    3.27 
   0  10  -1    1.98    3.15 
   0  10  -1    6.02    2.29 
   1 -10   1   57.73    8.51 
  -1  10  -1   60.22    6.83 
  -1  10  -1   51.32    8.58 
  -2  10  -1   73.52    8.22 
   2 -10   1   54.16    8.48 
  -2  10  -1   55.62    8.81 
  -3  10  -1   33.72    5.95 
   3 -10   1   34.41    7.05 
  -3  10  -1   25.17    6.46 
  -4  10  -1    1.20    3.25 
  -4  10  -1    1.79    3.56 
   4 -10   1    4.44    3.31 
  -5  10  -1   24.88    6.20 
   5 -10   1   30.83    6.65 
  -5  10  -1   25.38    6.65 
  -6  10  -1   47.08    8.55 
  -6  10  -1   59.25    9.73 
   6 -10   1   51.71    9.49 
   7 -10   1  107.56   13.68 
  -7  10  -1  112.02   13.74 
  -7  10  -1  106.75   12.93 
   8 -10   1   70.13   11.61 
  -8  10  -1   59.09   10.19 
  -8  10  -1   75.18   11.38 
  16   9  -1    5.24    4.83 
 -16  -9   1   31.10    7.09 
  15   9  -1    2.36    3.65 
 -15  -9   1    1.98    4.44 
  14   9  -1   51.24    8.92 
 -14  -9   1   57.25    9.33 
  13   9  -1  143.33   14.18 
 -13  -9   1  128.53   13.56 
  12   9  -1  179.95   15.45 
 -12  -9   1  174.89   15.18 
 -12  -9   1  188.92   12.09 
 -11  -9   1   74.57    8.22 
  11   9  -1   84.09   10.52 
 -11  -9   1   72.44   10.17 
 -10  -9   1   62.12    9.06 
  10   9  -1   85.65   10.39 
 -10  -9   1   57.02    7.11 
  -9  -9   1    9.53    3.75 
   9   9  -1    6.80    3.30 
  -9  -9   1    5.30    2.81 
  -8  -9   1  233.61   14.79 
   8   9  -1  207.54   14.37 
  -8  -9   1  229.34   12.95 
  -7  -9   1  137.98   11.76 
   7   9  -1  142.78   12.25 
  -7  -9   1  148.59    9.88 
   6   9  -1  125.43   11.38 
  -6  -9   1  123.55    8.86 
  -6  -9   1  111.44   10.28 
  -5  -9   1   19.02    4.01 
  -5  -9   1   26.76    5.19 
   5   9  -1   30.66    5.97 
  -4  -9   1  202.33   12.55 
   4   9  -1  213.89   14.09 
  -4  -9   1  218.04   12.74 
   3   9  -1  455.29   23.76 
  -3  -9   1  497.57   22.59 
  -3  -9   1  494.67   22.13 
  -2  -9   1   43.68    6.46 
   2   9  -1   31.66    6.03 
  -2  -9   1   43.11    5.82 
   2   9  -1   38.83    3.83 
  -1  -9   1   20.91    4.05 
   1   9  -1   21.50    3.51 
   1   9  -1   19.34    4.83 
  -1  -9   1   19.15    4.57 
   0   9  -1  496.82   20.66 
   0  -9   1  461.43   22.98 
   0   9  -1  450.09   23.99 
   0  -9   1  476.42   20.35 
   1  -9   1  212.69   11.05 
  -1   9  -1  230.68   15.22 
  -1   9  -1  213.80   12.22 
   1  -9   1  202.36   13.80 
  -2   9  -1  119.17   12.15 
   2  -9   1  130.90   12.08 
  -2   9  -1  123.02    9.12 
  -3   9  -1    1.19    2.56 
   3  -9   1    2.98    2.97 
  -3   9  -1   -0.60    2.37 
  -4   9  -1    3.23    3.11 
  -4   9  -1   -1.01    2.47 
   4  -9   1   -0.31    3.18 
  -5   9  -1  144.79   14.19 
  -5   9  -1  127.65   12.50 
   5  -9   1  155.71   14.95 
  -6   9  -1   34.09    7.63 
   6  -9   1   21.38    6.23 
  -6   9  -1   29.00    6.62 
   7  -9   1   -0.25    3.67 
  -7   9  -1    2.58    3.65 
  -7   9  -1   -0.36    2.86 
   8  -9   1   81.31   11.62 
  -8   9  -1   83.52   12.13 
  -8   9  -1   60.99   10.25 
   9  -9   1   61.70   11.12 
  -9   9  -1   50.40    9.46 
  -9   9  -1   65.32   10.93 
 -16  -8   1    9.33    4.69 
  16   8  -1    5.38    4.02 
  15   8  -1   47.20    8.56 
 -15  -8   1   64.10   10.17 
  14   8  -1  391.54   23.44 
 -14  -8   1  395.98   23.22 
  13   8  -1    0.12    2.74 
 -13  -8   1   -3.36    2.74 
 -13  -8   1    1.49    2.38 
 -12  -8   1  132.42   12.96 
 -12  -8   1  160.12   10.69 
  12   8  -1  133.75   13.05 
  11   8  -1  159.98   13.43 
 -11  -8   1  121.40   10.28 
 -11  -8   1  134.67   12.83 
  10   8  -1  567.68   27.96 
 -10  -8   1  594.38   28.27 
 -10  -8   1  585.88   25.57 
  -9  -8   1  131.07    9.24 
   9   8  -1  149.97   11.40 
   8   8  -1    6.77    3.20 
  -8  -8   1    6.21    2.48 
  -7  -8   1    9.33    2.72 
   7   8  -1    6.25    2.96 
   7   8  -1   12.20    1.56 
   6   8  -1  487.33   16.94 
  -6  -8   1  467.94   20.90 
   6   8  -1  462.01   22.92 
   5   8  -1  158.92   11.07 
  -5  -8   1  172.32   11.17 
  -5  -8   1  159.77    9.99 
  -4  -8   1  341.38   17.05 
  -4  -8   1  347.61   16.59 
   4   8  -1  333.37   18.02 
  -3  -8   1   60.54    6.75 
   3   8  -1   74.73    8.41 
  -3  -8   1   73.73    7.35 
   3   8  -1   74.21    3.94 
   2   8  -1  170.79    8.02 
  -2  -8   1  158.99   10.45 
   2   8  -1  144.73   10.86 
  -2  -8   1  176.54   10.14 
   1   8  -1  110.70    6.53 
  -1  -8   1  106.55    9.15 
   1   8  -1  103.76   10.03 
  -1  -8   1   97.62    7.10 
   0   8  -1   -1.33    2.06 
   0  -8   1    3.08    2.36 
   0   8  -1    0.02    1.42 
   0  -8   1    0.94    1.68 
  -1   8  -1   53.13    7.80 
   1  -8   1   52.93    7.22 
   1  -8   1   60.15    5.36 
  -1   8  -1   66.24    6.35 
  -2   8  -1    0.43    1.62 
  -2   8  -1    1.26    2.52 
   2  -8   1    5.50    2.91 
   2  -8   1    3.32    1.48 
  -3   8  -1   49.09    7.73 
  -3   8  -1   46.00    6.18 
   3  -8   1   41.67    6.81 
   4  -8   1  211.63   14.49 
  -4   8  -1  187.79   14.08 
  -4   8  -1  206.58   13.48 
  -5   8  -1  160.47   14.20 
   5  -8   1  164.49   14.71 
  -5   8  -1  189.62   13.20 
   6  -8   1    7.75    4.02 
  -6   8  -1    9.90    4.04 
  -6   8  -1    8.90    3.98 
  -7   8  -1   39.06    7.38 
  -7   8  -1   40.95    7.74 
   7  -8   1   38.54    7.92 
  -8   8  -1   93.61   12.17 
  -8   8  -1  113.77   13.30 
   8  -8   1  105.48   13.07 
  -9   8  -1  140.87   15.06 
  -9   8  -1  123.95   14.45 
   9  -8   1  123.05   14.82 
  10  -8   1   19.65    7.03 
 -10   8  -1   22.28    6.82 
 -10   8  -1   17.60    6.16 
 -16  -7   1   31.11    5.64 
  15   7  -1  184.85   16.32 
 -15  -7   1  161.25   14.70 
 -14  -7   1  208.77   15.44 
  14   7  -1  198.83   16.71 
 -13  -7   1   13.29    4.65 
  13   7  -1    8.03    3.33 
 -13  -7   1    7.81    3.28 
  13   7  -1    3.57    3.33 
 -12  -7   1    9.20    3.19 
  12   7  -1   10.14    3.51 
  12   7  -1    7.43    3.56 
 -12  -7   1    4.32    3.61 
 -11  -7   1  147.20    9.92 
  11   7  -1  148.99    9.66 
 -11  -7   1  137.57   12.38 
  11   7  -1  121.19   11.90 
 -10  -7   1   58.96    6.91 
  10   7  -1   61.82    8.25 
  10   7  -1   82.94    7.08 
  -9  -7   1    2.61    1.97 
   9   7  -1    2.85    1.84 
   9   7  -1    8.64    3.50 
   9   7  -1    2.20    2.71 
   8   7  -1    8.55    3.00 
   8   7  -1   13.76    2.50 
   8   7  -1    8.14    3.10 
  -8  -7   1    9.56    2.82 
   7   7  -1   57.90    3.93 
   7   7  -1   39.06    6.02 
   7   7  -1   57.72    6.98 
  -7  -7   1   59.55    6.05 
  -6  -7   1  895.81   34.93 
   6   7  -1  936.46   37.52 
   6   7  -1  895.82   36.15 
   6   7  -1  939.12   32.02 
   5   7  -1   87.13    7.85 
  -5  -7   1   96.69    6.90 
   5   7  -1   90.20    8.55 
   5   7  -1   98.70    4.21 
  -4  -7   1  326.85   15.33 
   4   7  -1  324.35   16.76 
   4   7  -1  312.57   15.47 
   3   7  -1  441.47   16.06 
  -3  -7   1  454.87   19.97 
   3   7  -1  441.28   21.07 
  -3  -7   1  458.89   19.77 
  -2  -7   1  485.20   20.78 
   2   7  -1  423.73   21.39 
  -2  -7   1  480.17   20.18 
   2   7  -1  478.68   17.66 
   1   7  -1  202.70    9.24 
  -1  -7   1  181.53   11.01 
   1   7  -1  185.78   12.00 
  -1  -7   1  197.12   10.26 
   0   7  -1  236.44   11.39 
   0  -7   1  249.46   11.60 
   0   7  -1  229.38   13.76 
   0  -7   1  231.06   13.08 
   1  -7   1  242.04   11.15 
  -1   7  -1  244.66   12.25 
  -1   7  -1  244.14   14.40 
   1  -7   1  228.67   13.49 
  -2   7  -1  714.43   31.29 
  -2   7  -1  706.77   29.25 
   2  -7   1  688.22   30.53 
   2  -7   1  759.31   26.43 
  -3   7  -1  514.06   24.99 
  -3   7  -1  536.86   23.78 
   3  -7   1  516.71   24.63 
   4  -7   1  163.47   12.33 
  -4   7  -1  196.17   13.19 
  -4   7  -1  171.25   11.74 
  -5   7  -1    1.72    2.50 
  -5   7  -1    1.82    2.66 
   5  -7   1    2.20    3.03 
  -6   7  -1  268.14   17.06 
   6  -7   1  270.29   17.46 
  -6   7  -1  260.01   16.71 
  -7   7  -1  103.89   11.81 
  -7   7  -1   79.28   10.41 
   7  -7   1  100.56   12.08 
  -8   7  -1    0.53    2.75 
   8  -7   1   -1.65    2.85 
  -8   7  -1   -0.49    3.08 
  -9   7  -1   10.18    4.44 
  -9   7  -1   15.55    5.13 
   9  -7   1   10.08    4.83 
 -10   7  -1   22.72    6.75 
  10  -7   1   24.65    6.56 
 -10   7  -1   17.36    6.02 
 -11   7  -1   49.41   10.11 
  11  -7   1   30.78    8.13 
 -11   7  -1   29.05    6.64 
  16   6  -1   48.08    8.03 
 -16  -6   1   53.53    8.91 
 -16  -6   1   32.44    8.53 
 -15  -6   1   -4.08    3.05 
 -15  -6   1    5.66    4.24 
  15   6  -1   -7.69    3.53 
 -15  -6   1    6.33    3.60 
 -14  -6   1   64.82    9.41 
  14   6  -1   63.58    9.48 
 -14  -6   1   52.70    7.77 
  14   6  -1   59.19    8.85 
 -13  -6   1  454.66   22.72 
  13   6  -1  448.35   22.98 
 -13  -6   1  427.07   23.40 
  13   6  -1  474.72   24.98 
 -12  -6   1   39.74    7.04 
  12   6  -1   37.29    6.67 
  12   6  -1   39.13    6.43 
 -12  -6   1   37.31    6.25 
 -11  -6   1   27.68    4.81 
  11   6  -1   19.90    4.86 
  11   6  -1   25.22    4.55 
  10   6  -1   -0.13    2.09 
 -10  -6   1    6.29    2.51 
  10   6  -1    4.94    2.44 
  10   6  -1    0.89    2.41 
   9   6  -1   13.47    3.79 
  -9  -6   1   14.31    3.25 
   9   6  -1   14.41    3.03 
   9   6  -1   15.91    3.85 
   8   6  -1   36.29    5.60 
   8   6  -1   41.76    4.46 
  -8  -6   1   35.14    4.79 
   8   6  -1   43.23    5.96 
   7   6  -1   40.89    5.68 
   7   6  -1   44.92    5.82 
   7   6  -1   45.88    4.11 
  -7  -6   1   32.39    4.52 
  -6  -6   1   17.68    3.23 
   6   6  -1   19.63    3.81 
   6   6  -1   19.75    2.38 
   6   6  -1   10.65    2.92 
   5   6  -1  384.89   18.04 
   5   6  -1  380.31   13.79 
   5   6  -1  360.86   17.12 
  -5  -6   1  362.56   16.30 
   4   6  -1  244.08   12.86 
   4   6  -1  221.18   11.85 
   4   6  -1  236.60    8.54 
  -4  -6   1  221.28   11.35 
  -3  -6   1  850.52   32.45 
   3   6  -1  882.05   29.17 
   3   6  -1  874.56   34.33 
   3   6  -1  829.17   32.34 
   2   6  -1    4.00    1.02 
  -2  -6   1    7.11    2.17 
   2   6  -1    2.88    1.60 
   1   6  -1   22.40    4.09 
   1   6  -1   30.23    2.92 
  -1  -6   1   23.86    3.89 
  -1  -6   1   32.23    3.88 
   0  -6   1   11.99    2.92 
   0   6  -1   12.01    2.28 
   0  -6   1   11.29    2.26 
   0   6  -1   11.03    2.94 
  -1   6  -1  426.32   20.79 
  -1   6  -1  461.13   19.21 
   1  -6   1  463.03   17.80 
   1  -6   1  476.70   20.81 
   2  -6   1 1857.42   61.79 
  -2   6  -1 1880.07   67.93 
  -2   6  -1 1830.90   65.60 
   2  -6   1 1780.65   66.26 
   3  -6   1  184.08   11.71 
  -3   6  -1  179.16   11.55 
   3  -6   1  180.86    7.58 
  -3   6  -1  166.61   10.58 
  -4   6  -1    6.71    2.80 
   4  -6   1    3.22    2.63 
  -5   6  -1  412.79   21.18 
   5  -6   1  399.83   21.07 
  -6   6  -1  350.34   19.58 
   6  -6   1  359.17   20.08 
   7  -6   1    6.60    3.32 
  -7   6  -1    1.67    2.25 
  -8   6  -1   14.78    5.04 
   8  -6   1   18.42    5.37 
  -8   6  -1   24.65    6.04 
  -9   6  -1  136.08   14.11 
  -9   6  -1  151.03   14.18 
   9  -6   1  135.58   14.51 
 -10   6  -1  185.67   17.33 
  10  -6   1  210.70   18.10 
 -10   6  -1  233.46   16.62 
 -11   6  -1   97.88   13.62 
  11  -6   1  100.43   13.28 
 -11   6  -1   91.32   12.45 
 -12   6  -1    4.46    4.20 
 -12   6  -1    1.86    3.62 
  12  -6   1    6.42    5.27 
 -16  -5   1   18.61    6.45 
 -16  -5   1   20.17    5.56 
  16   5  -1   13.04    4.66 
 -15  -5   1    7.73    5.08 
 -15  -5   1    8.17    4.79 
  15   5  -1   13.83    5.00 
 -14  -5   1  231.76   16.15 
  14   5  -1  244.89   16.47 
  14   5  -1  231.47   15.23 
 -14  -5   1  249.37   16.01 
 -14  -5   1  249.39   17.51 
  13   5  -1  437.38   23.45 
 -13  -5   1  396.78   21.88 
  13   5  -1  432.29   22.59 
  12   5  -1   93.80    9.91 
  12   5  -1   96.80   10.65 
  12   5  -1  121.83   10.36 
 -12  -5   1  115.03   10.86 
  11   5  -1  198.81   13.10 
  11   5  -1  209.09   13.88 
  11   5  -1  223.13   13.26 
  10   5  -1  379.49   19.63 
 -10  -5   1  362.42   18.13 
  10   5  -1  400.54   18.58 
  10   5  -1  365.22   18.86 
   9   5  -1  392.75   17.83 
  -9  -5   1  379.18   17.93 
   9   5  -1  383.47   19.20 
   9   5  -1  379.21   18.76 
   8   5  -1   80.51    7.79 
   8   5  -1   96.69    8.45 
  -8  -5   1   86.22    6.58 
   8   5  -1  100.02    6.62 
   7   5  -1    4.47    1.89 
  -7  -5   1    7.53    2.14 
   7   5  -1    9.47    2.50 
   7   5  -1    5.90    1.79 
   6   5  -1 1231.82   43.51 
  -6  -5   1 1247.21   44.72 
   6   5  -1 1230.77   45.61 
   6   5  -1 1256.63   46.75 
   5   5  -1 2097.12   70.05 
   5   5  -1 2082.40   74.04 
   5   5  -1 2070.23   72.18 
  -5  -5   1 2074.03   71.49 
   4   5  -1  129.76    8.01 
   4   5  -1  151.38    5.78 
  -4  -5   1  140.55    7.75 
   4   5  -1  133.21    8.43 
   3   5  -1  209.08   11.01 
   3   5  -1  193.35   10.02 
  -3  -5   1  200.60    9.95 
   2   5  -1   12.00    1.26 
   2   5  -1    7.76    2.22 
  -2  -5   1   13.58    2.54 
   2   5  -1   10.51    2.17 
   1   5  -1    2.49    1.11 
  -1  -5   1    3.04    1.64 
   1   5  -1    1.89    0.86 
   1   5  -1    1.17    1.34 
   0   5  -1  191.29    8.54 
   0  -5   1  187.98    9.95 
   0  -5   1  175.19    8.50 
   0   5  -1  163.16   10.00 
  -1   5  -1  302.54   13.37 
  -1   5  -1  293.35   14.81 
   1  -5   1  299.30   14.39 
   1  -5   1  302.58   12.18 
   2  -5   1  111.44    8.08 
   2  -5   1  112.46    7.06 
  -2   5  -1  111.16    8.01 
   2  -5   1  123.31    5.63 
   3  -5   1  783.69   25.65 
   3  -5   1  761.24   30.70 
   3  -5   1  721.64   29.49 
  -3   5  -1  725.50   30.83 
   4  -5   1    6.79    2.16 
   4  -5   1    5.79    2.87 
  -4   5  -1    4.00    2.40 
   5  -5   1  261.74   15.22 
  -5   5  -1  256.88   14.80 
   5  -5   1  258.04   14.40 
  -6   5  -1   57.59    7.36 
   6  -5   1   37.73    6.09 
   6  -5   1   42.41    6.97 
   7  -5   1   74.04    9.41 
  -7   5  -1   74.31    9.00 
   7  -5   1   77.94    9.54 
  -8   5  -1    6.33    2.91 
   8  -5   1    2.79    3.18 
   8  -5   1    1.27    2.92 
   9  -5   1  220.80   15.78 
   9  -5   1  198.95   15.17 
  -9   5  -1  199.75   14.61 
 -10   5  -1  163.33   14.72 
  10  -5   1  169.66   15.80 
 -11   5  -1   12.19    5.54 
  11  -5   1    7.78    4.06 
 -11   5  -1   12.89    4.19 
  12  -5   1    7.73    4.29 
 -12   5  -1    3.56    3.89 
 -12   5  -1    2.36    3.38 
 -16  -4   1   73.20   11.20 
  16   4  -1   83.63   11.83 
  15   4  -1   19.52    5.83 
 -15  -4   1   20.41    6.37 
 -15  -4   1   33.32    6.98 
 -14  -4   1   36.73    6.92 
 -14  -4   1   34.62    7.17 
  14   4  -1   34.44    6.99 
  14   4  -1   32.89    6.35 
 -13  -4   1    8.66    3.72 
  13   4  -1    5.01    3.33 
 -13  -4   1    6.69    3.60 
  13   4  -1    7.92    3.87 
 -13  -4   1    4.61    3.79 
 -12  -4   1   97.57    9.77 
  12   4  -1  109.37   10.73 
  12   4  -1   99.32    9.80 
  11   4  -1   16.93    4.01 
  11   4  -1   21.71    4.90 
  11   4  -1   20.03    4.94 
  11   4  -1   16.32    3.93 
  10   4  -1  291.72   16.98 
  10   4  -1  313.04   16.55 
  10   4  -1  340.02   16.77 
  10   4  -1  363.13   17.48 
   9   4  -1  194.56   11.86 
   9   4  -1  222.07   12.84 
   9   4  -1  220.15   12.08 
   9   4  -1  212.84   12.02 
   8   4  -1    2.16    1.41 
   8   4  -1    1.73    1.53 
   8   4  -1    2.36    1.74 
   8   4  -1    1.99    1.68 
   7   4  -1    1.61    1.50 
   7   4  -1    5.74    2.02 
   7   4  -1    3.57    1.74 
  -7  -4   1    2.86    1.66 
   6   4  -1  412.24   18.42 
  -6  -4   1  402.80   17.40 
   6   4  -1  434.02   17.05 
   6   4  -1  417.90   18.11 
   5   4  -1 1178.76   44.82 
  -5  -4   1 1197.66   43.24 
   5   4  -1 1252.02   44.04 
   5   4  -1 1255.62   42.47 
   4   4  -1  295.67   13.38 
   4   4  -1  290.05   10.86 
   4   4  -1  271.64   12.74 
  -4  -4   1  276.58   12.36 
  -3  -4   1  548.14   21.40 
   3   4  -1  586.44   22.83 
   3   4  -1  558.72   21.78 
   3   4  -1  568.57   19.38 
   2   4  -1   20.10    2.75 
   2   4  -1   22.20    3.32 
  -2  -4   1   17.02    2.67 
   1   4  -1 1608.05   52.82 
   1   4  -1 1557.73   53.32 
  -1  -4   1 1554.18   54.19 
   1   4  -1 1555.70   55.98 
   0   4  -1  604.50   22.12 
   0   4  -1  616.26   24.46 
   0  -4   1  608.01   23.64 
   0   4  -1  624.46   22.41 
   1  -4   1   30.29    3.99 
   1  -4   1   26.88    2.45 
  -1   4  -1   28.99    4.08 
   1  -4   1   27.44    3.09 
   2  -4   1  629.27   24.56 
   2  -4   1  644.95   22.05 
  -2   4  -1  634.94   25.89 
   2  -4   1  634.45   25.42 
   3  -4   1 1494.97   55.46 
  -3   4  -1 1600.22   57.03 
   3  -4   1 1569.49   56.06 
  -4   4  -1  369.65   18.05 
   4  -4   1  408.95   18.59 
   4  -4   1  378.79   17.68 
   5  -4   1   34.55    5.06 
  -5   4  -1   32.83    5.30 
   5  -4   1   36.54    5.63 
   6  -4   1  392.58   19.84 
  -6   4  -1  399.22   19.94 
   6  -4   1  415.22   20.48 
   7  -4   1  263.56   15.87 
   7  -4   1  263.21   15.74 
  -7   4  -1  266.18   15.55 
   8  -4   1   32.60    6.35 
   8  -4   1   44.02    7.33 
  -8   4  -1   38.34    6.52 
   9  -4   1   11.67    4.74 
   9  -4   1   25.54    6.23 
  -9   4  -1   18.77    4.89 
  10  -4   1   29.16    6.82 
  10  -4   1   30.16    6.86 
 -10   4  -1   29.08    6.04 
  11  -4   1  380.80   23.16 
  11  -4   1  324.19   21.34 
 -11   4  -1  387.12   22.18 
 -12   4  -1   20.69    5.62 
  12  -4   1   33.60    7.19 
 -13   4  -1   29.48    7.88 
 -13   4  -1   30.91    6.86 
  13  -4   1   28.39    7.10 
  15   3  -1    3.58    3.67 
 -15  -3   1   -2.50    3.74 
  15   3  -1    3.71    3.65 
  14   3  -1    1.17    3.53 
  14   3  -1   -3.69    3.21 
 -14  -3   1    4.48    3.73 
 -14  -3   1    0.33    3.68 
  13   3  -1  131.94   13.09 
 -13  -3   1  135.49   12.73 
 -13  -3   1  128.19   11.92 
  13   3  -1  136.07   12.24 
 -12  -3   1  312.86   17.05 
  12   3  -1  322.89   17.89 
  12   3  -1  317.51   18.52 
 -12  -3   1  327.46   19.04 
 -12  -3   1  309.07   17.57 
 -11  -3   1   34.83    5.98 
  11   3  -1   32.60    5.93 
  11   3  -1   46.35    6.59 
 -11  -3   1   29.67    5.87 
  11   3  -1   50.25    6.28 
  10   3  -1    5.33    2.54 
  10   3  -1    9.51    2.87 
  10   3  -1   11.50    3.21 
  10   3  -1    7.40    3.06 
   9   3  -1   61.92    6.68 
   9   3  -1   51.69    6.43 
   9   3  -1   65.18    6.56 
   9   3  -1   62.06    6.95 
   8   3  -1  628.00   25.41 
   8   3  -1  656.20   26.14 
   8   3  -1  583.55   26.02 
   8   3  -1  624.78   25.51 
   7   3  -1    8.19    2.27 
   7   3  -1   12.65    2.76 
   7   3  -1   10.30    2.39 
   7   3  -1    8.35    2.22 
   6   3  -1    5.96    1.93 
   6   3  -1    5.39    1.73 
   6   3  -1    7.38    2.01 
   6   3  -1    5.77    1.64 
   5   3  -1   41.04    3.65 
   5   3  -1   35.88    4.14 
   5   3  -1   40.35    4.27 
   4   3  -1   42.65    2.98 
   4   3  -1   42.49    4.15 
   4   3  -1   52.72    4.51 
  -4  -3   1   47.85    3.99 
   3   3  -1   24.11    2.98 
   3   3  -1   28.25    3.20 
  -3  -3   1   21.36    2.64 
   3   3  -1   21.46    1.62 
  -2  -3   1   62.30    4.07 
   2   3  -1   71.37    4.64 
   2   3  -1   60.39    4.06 
   1   3  -1 3057.00  105.14 
  -1  -3   1 3058.76  102.58 
   1   3  -1 3105.07  101.76 
   1   3  -1 3156.25  102.77 
   0   3  -1  223.34    8.97 
   0  -3   1  228.04    8.84 
   0  -3   1  219.42    9.98 
   1  -3   1   55.48    3.60 
  -1   3  -1   51.09    4.61 
   1  -3   1   55.72    4.64 
  -2   3  -1   61.28    5.35 
   2  -3   1   64.39    4.55 
   2  -3   1   72.37    3.13 
   2  -3   1   69.46    5.18 
  -3   3  -1  759.44   29.88 
   3  -3   1  773.06   29.52 
   3  -3   1  767.59   29.22 
   4  -3   1  218.60   11.49 
   4  -3   1  216.69   11.74 
  -4   3  -1  219.42   11.70 
  -5   3  -1    8.67    2.50 
   5  -3   1    5.45    2.25 
   5  -3   1    8.27    2.75 
  -6   3  -1  915.09   36.52 
   6  -3   1  895.63   36.34 
   6  -3   1  890.45   36.24 
   7  -3   1  326.22   17.83 
  -7   3  -1  361.12   18.26 
   7  -3   1  343.41   18.31 
   8  -3   1    3.98    3.18 
  -8   3  -1    1.83    2.49 
   8  -3   1    7.11    3.26 
   9  -3   1   43.58    7.31 
  -9   3  -1   40.39    6.79 
   9  -3   1   42.83    7.51 
 -10   3  -1  146.31   12.95 
  10  -3   1  146.02   13.18 
  10  -3   1  134.30   13.57 
  11  -3   1  303.14   19.76 
 -11   3  -1  293.17   18.72 
  11  -3   1  301.32   19.08 
  12  -3   1   -0.92    4.25 
 -12   3  -1    3.97    3.11 
  12  -3   1    7.91    4.14 
  13  -3   1   60.34   10.32 
  13  -3   1   54.06    9.39 
 -13   3  -1   69.57   10.19 
 -14   3  -1  110.66   15.44 
 -14   3  -1  118.02   14.05 
  14  -3   1  125.88   14.45 
 -15  -2   1    7.54    4.01 
  15   2  -1    8.62    4.41 
  15   2  -1   14.34    4.81 
  14   2  -1    0.40    3.47 
  14   2  -1    1.95    3.46 
 -14  -2   1    0.83    3.40 
 -13  -2   1   84.40   10.32 
  13   2  -1   73.03    9.62 
  13   2  -1  105.13   12.01 
  12   2  -1  117.01   12.19 
  12   2  -1  138.27   11.72 
 -12  -2   1  101.08   10.54 
 -12  -2   1  130.41   11.90 
  11   2  -1   14.70    4.07 
 -11  -2   1   11.79    3.89 
  11   2  -1   12.43    3.20 
  11   2  -1   14.34    4.16 
 -11  -2   1   12.24    4.06 
  10   2  -1   41.63    6.16 
  10   2  -1   38.72    5.15 
 -10  -2   1   43.03    5.90 
  10   2  -1   25.27    5.12 
 -10  -2   1   29.76    5.59 
   9   2  -1  397.60   17.73 
  -9  -2   1  410.45   19.62 
  -9  -2   1  384.90   18.23 
   9   2  -1  370.54   19.02 
   9   2  -1  392.58   18.75 
   8   2  -1 1017.57   38.40 
   8   2  -1  993.42   37.22 
   8   2  -1 1008.58   39.06 
   8   2  -1  996.60   38.97 
   7   2  -1  120.58    7.93 
   7   2  -1  119.47    7.70 
   7   2  -1  124.40    7.98 
   7   2  -1  123.18    7.43 
   6   2  -1   20.86    3.28 
   6   2  -1   14.89    2.88 
   6   2  -1   16.87    3.13 
   6   2  -1   17.67    2.85 
   5   2  -1 2521.88   84.46 
   5   2  -1 2479.58   84.04 
   5   2  -1 2493.90   86.16 
   5   2  -1 2513.58   85.21 
   4   2  -1 1434.26   50.11 
   4   2  -1 1451.92   49.11 
   4   2  -1 1428.51   49.17 
   4   2  -1 1394.72   49.02 
   3   2  -1 3291.90  107.92 
   3   2  -1 3257.43  110.39 
  -3  -2   1 3253.73  108.19 
   3   2  -1 3292.03  108.62 
  -2  -2   1  869.23   30.40 
   2   2  -1  896.66   31.22 
   2   2  -1  861.51   30.42 
   2   2  -1  878.45   29.59 
  -1  -2   1 2616.26   86.78 
   1   2  -1 2619.53   88.84 
   1   2  -1 2648.27   86.31 
   0  -2   1 1721.14   56.84 
   0   2  -1 1731.09   56.18 
   0  -2   1 1649.24   57.08 
   0   2  -1 1708.17   58.50 
  -1   2  -1  134.99    5.27 
   1  -2   1  141.30    6.26 
   1  -2   1  132.77    6.71 
   2  -2   1 1599.84   55.13 
  -2   2  -1 1615.82   56.08 
   2  -2   1 1586.90   54.97 
  -3   2  -1  149.98    8.27 
   3  -2   1  158.20    8.18 
   3  -2   1  147.13    8.19 
  -4   2  -1 1302.34   47.16 
   4  -2   1 1287.39   46.39 
   4  -2   1 1263.90   46.56 
   5  -2   1   52.65    5.84 
   5  -2   1   43.69    5.36 
  -5   2  -1   48.96    5.52 
   6  -2   1   11.90    3.01 
   6  -2   1   16.39    3.56 
  -6   2  -1   16.69    3.44 
   7  -2   1    4.44    2.30 
   7  -2   1    2.70    2.48 
  -7   2  -1    4.63    2.11 
  -8   2  -1   43.61    6.36 
   8  -2   1   56.57    7.44 
   8  -2   1   53.10    7.43 
  -9   2  -1  130.35   11.18 
   9  -2   1  113.10   10.78 
   9  -2   1  117.30   11.55 
 -10   2  -1  144.42   13.00 
  10  -2   1  179.71   12.86 
  10  -2   1  176.35   14.68 
  11  -2   1   20.36    5.71 
 -11   2  -1   24.01    5.54 
  11  -2   1   11.39    5.16 
  12  -2   1  130.38   14.23 
  12  -2   1  153.33   14.21 
 -12   2  -1  122.64   13.10 
  13  -2   1    1.00    3.43 
  13  -2   1    2.63    3.24 
 -13   2  -1    0.95    3.12 
 -14   2  -1   93.88   12.28 
  14  -2   1  106.44   14.29 
  14  -2   1  107.45   13.24 
 -16  -1   1   45.02    9.27 
  15   1  -1   81.36   11.00 
 -15  -1   1   64.17    8.98 
  14   1  -1    2.34    3.91 
 -14  -1   1    7.25    3.86 
  14   1  -1    3.38    4.07 
 -13  -1   1   -0.51    3.05 
  13   1  -1    6.25    3.58 
  13   1  -1   -1.95    3.22 
  12   1  -1   16.58    4.71 
  12   1  -1    9.91    4.17 
 -12  -1   1   30.81    6.10 
  11   1  -1  431.76   22.88 
  11   1  -1  447.82   22.31 
 -11  -1   1  408.08   21.60 
 -10  -1   1   23.73    4.61 
  10   1  -1   23.73    3.94 
 -10  -1   1   19.16    4.43 
  10   1  -1   24.42    4.96 
  10   1  -1   21.39    4.74 
   9   1  -1  332.30   16.90 
   9   1  -1  313.62   17.09 
  -9  -1   1  310.51   16.60 
  -9  -1   1  342.18   15.99 
   9   1  -1  310.85   14.69 
   8   1  -1   10.60    2.96 
   8   1  -1    2.24    1.40 
  -8  -1   1    5.12    2.06 
   8   1  -1   11.15    3.04 
  -8  -1   1    1.96    1.98 
   7   1  -1  354.89   15.07 
  -7  -1   1  350.33   16.59 
   7   1  -1  359.30   16.46 
   7   1  -1  341.34   16.60 
  -7  -1   1  350.05   15.64 
   6   1  -1   12.53    2.34 
   6   1  -1    6.84    2.19 
   6   1  -1    9.73    2.11 
   6   1  -1   10.55    2.53 
   5   1  -1   88.93    5.86 
   5   1  -1   89.35    5.88 
   5   1  -1   80.78    5.13 
   5   1  -1   97.51    5.80 
   4   1  -1    1.71    1.11 
   4   1  -1    2.01    1.07 
   4   1  -1    4.13    1.22 
   4   1  -1    3.37    1.05 
   3   1  -1  118.67    5.66 
   3   1  -1  111.67    5.55 
   3   1  -1  108.64    5.68 
   3   1  -1  116.01    5.63 
   2   1  -1  104.11    4.94 
   2   1  -1  108.98    4.88 
   2   1  -1  103.38    4.95 
   2   1  -1  107.03    4.64 
  -1  -1   1 2739.72   90.85 
   1   1  -1 2637.63   90.20 
  -1  -1   1 2747.97   88.52 
   1   1  -1 2654.89   88.03 
   0  -1   1 1458.64   49.03 
   0   1  -1 1472.78   48.20 
   0   1  -1 1462.26   49.72 
   0  -1   1 1467.40   48.68 
   1  -1   1  837.87   28.63 
  -1   1  -1  828.73   27.71 
   1  -1   1  871.49   27.70 
  -1   1  -1  794.92   29.24 
   1  -1   1  826.17   28.66 
   2  -1   1  523.37   19.37 
   2  -1   1  517.40   19.20 
  -2   1  -1  525.35   19.71 
   3  -1   1  257.51   11.54 
   3  -1   1  269.57   11.45 
  -3   1  -1  261.29   11.66 
   4  -1   1 1547.70   54.35 
  -4   1  -1 1568.98   50.40 
  -4   1  -1 1492.56   54.45 
   4  -1   1 1518.64   53.51 
  -5   1  -1   61.15    2.99 
  -5   1  -1   56.62    5.57 
   5  -1   1   61.53    5.59 
   5  -1   1   55.52    5.68 
  -6   1  -1    2.69    0.84 
  -6   1  -1    1.29    1.44 
   6  -1   1    1.33    1.73 
   6  -1   1   -1.14    1.30 
   7  -1   1  496.58   22.15 
  -7   1  -1  467.21   21.54 
  -7   1  -1  455.06   17.05 
   7  -1   1  474.18   21.33 
   8  -1   1 1210.98   46.46 
   8  -1   1 1177.96   47.32 
  -8   1  -1 1243.73   47.47 
  -8   1  -1 1210.50   41.19 
   9  -1   1    1.22    2.66 
   9  -1   1    8.37    3.11 
  -9   1  -1    5.37    2.52 
 -10   1  -1   35.20    6.36 
  10  -1   1   31.83    6.38 
  10  -1   1   45.14    7.13 
  11  -1   1   41.83    6.98 
 -11   1  -1   31.34    6.27 
  11  -1   1   28.73    6.20 
 -12   1  -1  283.10   18.12 
  12  -1   1  289.62   19.10 
  12  -1   1  275.86   17.71 
  13  -1   1   45.24    8.40 
 -13   1  -1   50.62    8.32 
  13  -1   1   50.72    8.71 
 -14   1  -1   11.59    5.10 
  14  -1   1   22.41    6.40 
  14  -1   1   24.45    6.72 
 -15   1  -1   29.49    6.48 
  15  -1   1   26.06    7.88 
  15  -1   1   31.43    6.57 
 -15   0   1   80.67   12.21 
  15   0  -1   75.49   11.06 
 -14   0   1    2.44    3.26 
  14   0  -1    2.01    3.77 
 -13   0   1   -0.14    2.99 
  13   0  -1   10.87    4.65 
  13   0  -1    9.45    4.41 
  12   0  -1   47.45    8.10 
  12   0  -1   34.97    6.71 
 -12   0   1   34.07    6.45 
  11   0  -1  415.21   22.11 
  11   0  -1  453.91   23.31 
 -11   0   1  375.63   21.05 
 -10   0   1  118.48   10.35 
  10   0  -1  111.91   11.26 
  10   0  -1  139.21   11.47 
   9   0  -1    0.27    1.45 
   9   0  -1   -2.99    1.82 
   9   0  -1    2.89    2.07 
  -9   0   1    0.56    1.86 
   8   0  -1  743.18   27.28 
   8   0  -1  705.25   29.93 
  -8   0   1  704.22   29.78 
   8   0  -1  742.64   30.93 
  -7   0   1  420.53   19.19 
   7   0  -1  437.97   17.41 
  -7   0   1  432.35   18.19 
   7   0  -1  448.90   19.76 
   7   0  -1  434.24   20.03 
   6   0  -1    5.45    1.40 
   6   0  -1    7.47    2.46 
  -6   0   1    4.61    1.71 
  -6   0   1    6.33    2.19 
   6   0  -1    2.92    1.78 
  -5   0   1    5.27    1.78 
   5   0  -1    6.29    1.88 
  -5   0   1    2.80    1.28 
   5   0  -1    3.54    1.64 
   5   0  -1    7.92    1.51 
  -4   0   1  675.86   24.88 
   4   0  -1  658.82   23.50 
   4   0  -1  657.95   24.83 
   4   0  -1  653.83   25.08 
  -4   0   1  659.39   23.44 
  -3   0   1 2081.65   70.07 
   3   0  -1 2056.83   67.99 
   3   0  -1 2013.23   69.14 
  -3   0   1 2065.23   66.27 
   3   0  -1 2075.38   69.95 
   2   0  -1  231.84    9.26 
   2   0  -1  229.86    8.74 
   2   0  -1  229.46    9.24 
   2   0  -1  226.37    8.82 
  -1   0   1   60.49    2.62 
   1   0  -1   64.48    2.66 
  -1   0   1   65.63    3.07 
   1   0  -1   63.81    2.95 
   1   0  -1   65.64    3.13 
   0   0   1    0.09    0.19 
   0   0   1    0.02    0.15 
   0   0  -1    0.17    0.17 
   0   0  -1    0.12    0.14 
   2   0   1  162.93    6.65 
   2   0   1  151.94    6.91 
  -2   0  -1  164.00    5.97 
  -3   0  -1  677.06   22.20 
   3   0   1  649.95   23.40 
   3   0   1  648.71   24.04 
  -3   0  -1  640.06   24.18 
  -3   0  -1  640.25   22.85 
   4   0   1   40.66    3.76 
  -4   0  -1   40.36    2.47 
  -4   0  -1   33.76    3.71 
   4   0   1   45.15    4.32 
  -4   0  -1   39.66    4.15 
   5   0   1   72.73    5.20 
  -5   0  -1   73.59    3.88 
  -5   0  -1   65.23    5.69 
  -5   0  -1   60.45    5.28 
   5   0   1   67.46    5.90 
  -6   0  -1   29.16    2.69 
  -6   0  -1   29.42    4.27 
   6   0   1   22.07    3.76 
   6   0   1   25.60    3.88 
   7   0   1  565.00   24.58 
  -7   0  -1  551.38   24.30 
  -7   0  -1  569.22   20.88 
   7   0   1  571.40   23.70 
  -8   0  -1  403.36   20.00 
   8   0   1  440.62   19.88 
   8   0   1  410.04   20.31 
  -8   0  -1  426.75   16.59 
  -9   0  -1   33.99    5.63 
   9   0   1   37.04    5.89 
   9   0   1   32.88    5.78 
  -9   0  -1   40.34    3.90 
  10   0   1  121.22   10.62 
 -10   0  -1  122.76   11.06 
  10   0   1  128.21   11.75 
  11   0   1  340.14   18.41 
  11   0   1  292.44   18.52 
 -11   0  -1  326.64   18.89 
 -12   0  -1    6.43    3.79 
  12   0   1    5.32    3.25 
  12   0   1    5.58    3.29 
  13   0   1    3.04    3.69 
 -13   0  -1   -0.01    3.05 
  13   0   1    2.88    3.24 
 -14   0  -1   -1.57    3.04 
  14   0   1    0.93    3.48 
  14   0   1   -6.07    3.54 
  15   0   1   87.66   12.38 
 -15   0  -1   92.03   12.15 
  15  -1  -1    0.48    4.29 
 -15   1   1    6.15    4.42 
  14  -1  -1    5.08    3.93 
 -14   1   1   -0.46    2.54 
 -14   1   1    2.39    3.39 
  13  -1  -1    9.97    4.41 
 -13   1   1    4.93    3.55 
  12  -1  -1  130.41   13.96 
  12  -1  -1  142.59   13.66 
 -12   1   1  149.33   13.06 
 -11   1   1   17.07    4.24 
  11  -1  -1   14.07    4.52 
  11  -1  -1   11.84    4.77 
 -10   1   1   20.07    4.52 
  10  -1  -1   11.73    4.23 
  10  -1  -1   20.16    5.20 
   9  -1  -1    4.09    2.64 
  -9   1   1    2.18    2.04 
   9  -1  -1    4.07    2.68 
   8  -1  -1  695.51   24.57 
  -8   1   1  633.78   27.78 
   8  -1  -1  620.48   28.66 
   8  -1  -1  674.14   28.71 
   7  -1  -1  224.58   12.95 
  -7   1   1  222.96   12.18 
   7  -1  -1  224.45    9.92 
   7  -1  -1  222.49   12.69 
  -6   1   1  100.25    6.86 
   6  -1  -1   91.01    7.69 
   6  -1  -1  101.00    5.33 
   6  -1  -1   98.06    7.27 
   5  -1  -1   10.45    2.51 
  -5   1   1    9.96    2.18 
   5  -1  -1    9.99    1.57 
   5  -1  -1    5.63    2.05 
   4  -1  -1  403.42   17.06 
   4  -1  -1  421.47   15.02 
  -4   1   1  395.84   16.53 
   4  -1  -1  413.05   17.28 
   3  -1  -1  376.89   15.52 
  -3   1   1  374.16   14.94 
   3  -1  -1  398.62   13.80 
   3  -1  -1  373.12   15.41 
   2  -1  -1  861.64   30.85 
   2  -1  -1  883.34   29.25 
   2  -1  -1  868.79   30.66 
  -2   1   1  872.14   30.45 
  -1   1   1    0.16    0.43 
   1  -1  -1    0.46    0.51 
   1  -1  -1    0.05    0.33 
  -1   1   1    0.53    0.40 
   0   1   1 3664.51  121.25 
   1   1   1 1578.28   54.53 
   1   1   1 1691.00   55.12 
   2   1   1    9.79    1.35 
  -2  -1  -1    6.18    1.03 
   2   1   1    6.62    0.83 
   2   1   1    7.33    1.21 
  -3  -1  -1   13.40    1.67 
   3   1   1   12.81    1.93 
   3   1   1   13.42    2.00 
   3   1   1   11.09    1.54 
  -4  -1  -1  265.61   10.47 
   4   1   1  254.42   10.69 
   4   1   1  262.37   11.61 
   4   1   1  256.25   11.44 
  -5  -1  -1  472.42   20.47 
  -5  -1  -1  495.50   19.58 
   5   1   1  538.02   19.61 
  -5  -1  -1  514.41   18.78 
   5   1   1  489.20   20.28 
  -6  -1  -1    4.46    1.37 
  -6  -1  -1    3.36    1.45 
   6   1   1    8.19    2.09 
   6   1   1    4.00    1.79 
  -6  -1  -1    5.69    2.14 
  -7  -1  -1   12.93    3.24 
   7   1   1   10.80    2.71 
  -7  -1  -1    8.00    1.83 
   7   1   1   12.72    3.19 
  -7  -1  -1    6.64    2.22 
  -8  -1  -1  114.42    8.17 
  -8  -1  -1  120.58    8.91 
  -8  -1  -1  128.51    7.13 
   8   1   1  124.23    9.13 
   8   1   1  128.52    8.44 
   9   1   1  191.63   12.65 
  -9  -1  -1  197.61   11.86 
   9   1   1  224.16   12.36 
  -9  -1  -1  200.66   12.77 
  -9  -1  -1  211.96   10.34 
 -10  -1  -1    3.76    1.60 
  10   1   1    0.96    2.30 
  10   1   1    1.39    2.11 
 -10  -1  -1    3.36    2.52 
 -11  -1  -1   66.53    8.74 
  11   1   1   55.16    7.66 
  11   1   1   56.36    8.33 
 -12  -1  -1   44.43    7.71 
  12   1   1   38.40    7.33 
  12   1   1   51.28    7.58 
 -13  -1  -1   76.99   10.50 
  13   1   1   90.16   10.62 
  13   1   1   78.14   10.72 
 -14  -1  -1   79.58   10.73 
  14   1   1   92.39   11.89 
  14   1   1   82.31   10.60 
  15   1   1   56.51   10.06 
 -15  -1  -1   48.12    8.88 
  16   1   1   55.26   10.20 
 -16  -1  -1   56.09    9.45 
  14  -2  -1  180.05   17.14 
 -14   2   1  154.59   17.41 
 -13   2   1    4.60    3.15 
 -13   2   1    2.24    3.46 
  13  -2  -1    0.36    3.51 
  12  -2  -1   14.33    5.62 
 -12   2   1   25.05    5.67 
  11  -2  -1  178.75   15.50 
  11  -2  -1  163.22   14.47 
 -11   2   1  156.01   12.22 
 -10   2   1  496.47   24.12 
  10  -2  -1  452.28   24.81 
  10  -2  -1  513.21   25.33 
   9  -2  -1    4.64    2.91 
   9  -2  -1   -1.89    2.03 
  -9   2   1   -0.32    2.05 
   8  -2  -1   12.13    3.69 
  -8   2   1   14.00    3.32 
   8  -2  -1   15.68    4.20 
  -7   2   1   90.92    7.89 
   7  -2  -1   90.65    8.87 
   7  -2  -1   90.74    8.78 
   7  -2  -1   92.10    4.89 
   6  -2  -1  122.73    8.96 
  -6   2   1  120.32    8.15 
   6  -2  -1  140.71    6.29 
   6  -2  -1  154.23    9.68 
   5  -2  -1    2.31    0.78 
   5  -2  -1    0.15    1.31 
  -5   2   1    0.35    1.14 
   5  -2  -1    0.39    1.30 
   4  -2  -1  267.69   12.71 
   4  -2  -1  246.65   12.32 
  -4   2   1  247.83   11.76 
   4  -2  -1  258.18    9.74 
   3  -2  -1 1583.25   56.19 
  -3   2   1 1643.82   56.05 
   3  -2  -1 1640.81   52.99 
   3  -2  -1 1548.10   55.76 
  -2   2   1  449.64   17.08 
   2  -2  -1  457.19   15.59 
   2  -2  -1  430.14   17.44 
  -1   2   1  410.65   15.03 
   1  -2  -1  375.05   15.11 
  -1   2   1  399.32   15.28 
   1  -2  -1  402.65   14.07 
   0   2   1 1428.26   48.22 
   0  -2  -1 1438.01   47.22 
   0   2   1 1397.97   48.61 
   0  -2  -1 1428.90   47.65 
   1   2   1   70.19    3.76 
  -1  -2  -1   72.39    3.26 
   1   2   1   74.13    3.47 
   2   2   1  633.37   22.62 
  -2  -2  -1  616.33   21.10 
  -2  -2  -1  627.30   22.06 
   2   2   1  619.83   21.87 
  -3  -2  -1  681.57   24.36 
   3   2   1  697.63   23.43 
   3   2   1  668.29   24.37 
   3   2   1  690.10   25.19 
   4   2   1 1742.75   59.72 
   4   2   1 1728.52   60.62 
  -4  -2  -1 1725.37   58.73 
   4   2   1 1762.26   58.17 
   5   2   1  197.95    9.90 
  -5  -2  -1  185.84    9.00 
   5   2   1  186.31    8.62 
   5   2   1  201.43    9.69 
   6   2   1   98.72    6.52 
   6   2   1   87.89    5.63 
   6   2   1   82.91    6.19 
  -6  -2  -1   97.77    5.92 
  -7  -2  -1   17.42    2.94 
   7   2   1   20.41    3.30 
   7   2   1   15.22    3.06 
   7   2   1   12.25    2.82 
  -8  -2  -1 1636.64   60.80 
   8   2   1 1639.70   58.10 
   8   2   1 1611.54   59.94 
  -8  -2  -1 1653.77   57.66 
  -8  -2  -1 1625.95   57.18 
  -9  -2  -1  855.83   33.12 
  -9  -2  -1  809.39   31.46 
   9   2   1  862.04   32.92 
   9   2   1  775.13   33.97 
  -9  -2  -1  832.44   34.89 
 -10  -2  -1    0.35    2.09 
  10   2   1    0.99    1.92 
 -10  -2  -1    2.11    2.17 
  10   2   1    2.80    2.46 
 -10  -2  -1    0.59    1.53 
 -11  -2  -1   14.45    2.93 
  11   2   1   13.22    3.68 
  11   2   1    5.02    3.19 
 -11  -2  -1    6.82    3.17 
 -11  -2  -1    7.14    3.41 
  12   2   1  143.72   13.14 
 -12  -2  -1  118.00   11.89 
  12   2   1  132.66   11.28 
 -13  -2  -1   88.63   10.95 
  13   2   1  109.20   10.81 
  13   2   1   74.15   10.42 
  14   2   1   30.70    7.32 
 -14  -2  -1   22.07    6.09 
  14   2   1   20.03    5.43 
 -15  -2  -1   12.45    5.08 
  15   2   1    1.81    4.48 
 -16  -2  -1  142.27   15.52 
  16   2   1  156.71   16.86 
 -14   3   1   35.44    8.35 
  14  -3  -1   46.70    8.82 
  13  -3  -1   -2.06    3.61 
 -13   3   1    8.55    4.28 
 -13   3   1    5.14    2.86 
  12  -3  -1    5.02    4.01 
 -12   3   1    9.46    3.73 
 -12   3   1    5.62    3.94 
 -11   3   1  208.36   14.50 
  11  -3  -1  225.84   15.99 
 -11   3   1  181.24   16.80 
 -10   3   1  157.36   11.53 
  10  -3  -1  142.59   13.50 
   9  -3  -1   23.87    5.89 
  -9   3   1   16.35    4.21 
   9  -3  -1   22.31    5.19 
  -8   3   1  102.04    9.21 
   8  -3  -1   83.76    9.70 
   8  -3  -1   81.07    9.37 
   7  -3  -1  553.56   25.58 
   7  -3  -1  570.65   25.95 
  -7   3   1  544.94   24.58 
   6  -3  -1 1018.48   40.38 
   6  -3  -1  998.29   40.36 
  -6   3   1 1028.89   39.72 
   6  -3  -1 1052.07   34.64 
   5  -3  -1  134.20    9.07 
   5  -3  -1  142.82    9.50 
  -5   3   1  139.84    8.64 
   5  -3  -1  153.41    6.06 
   4  -3  -1  124.87    5.20 
   4  -3  -1  125.18    7.91 
   4  -3  -1  119.13    8.01 
  -4   3   1  109.97    7.17 
   3  -3  -1  146.11    8.64 
  -3   3   1  139.52    7.88 
   3  -3  -1  151.63    6.04 
  -2   3   1 1596.66   55.71 
   2  -3  -1 1601.67   52.54 
  -2   3   1 1555.70   55.46 
  -1   3   1   22.23    2.75 
   1  -3  -1   21.13    2.00 
   1  -3  -1   20.24    2.77 
  -1   3   1   15.74    2.37 
   0  -3  -1 1245.77   41.85 
   0  -3  -1 1254.59   42.69 
   0   3   1 1262.04   42.90 
   0   3   1 1204.58   43.54 
  -1  -3  -1  849.77   30.42 
  -1  -3  -1  925.56   30.45 
   1   3   1  858.22   31.55 
   1   3   1  887.21   30.60 
   2   3   1 1031.56   33.74 
   2   3   1  943.39   35.04 
  -2  -3  -1  989.16   34.23 
  -2  -3  -1  970.09   33.31 
   3   3   1  461.80   16.81 
  -3  -3  -1  463.33   16.32 
   3   3   1  445.23   17.97 
   4   3   1  882.75   33.35 
  -4  -3  -1  883.46   31.21 
  -4  -3  -1  921.76   32.63 
   4   3   1  941.24   32.31 
   5   3   1  705.21   24.40 
   5   3   1  648.55   26.35 
  -5  -3  -1  689.09   25.66 
   5   3   1  669.70   25.46 
  -6  -3  -1  472.27   19.35 
   6   3   1  470.61   20.23 
   6   3   1  481.96   18.40 
   6   3   1  470.82   19.49 
  -7  -3  -1   56.18    5.35 
   7   3   1   51.49    5.77 
   7   3   1   54.78    4.77 
   7   3   1   51.26    5.51 
  -8  -3  -1  116.93    7.64 
   8   3   1  108.81    8.26 
   8   3   1  113.31    8.15 
   8   3   1  137.46    7.80 
  -9  -3  -1   25.26    3.95 
   9   3   1   24.98    4.46 
   9   3   1   35.50    4.73 
   9   3   1   21.87    4.26 
 -10  -3  -1   49.66    6.84 
  10   3   1   37.80    6.25 
 -10  -3  -1   47.12    5.64 
 -10  -3  -1   44.23    6.67 
  10   3   1   56.61    6.27 
 -11  -3  -1    0.94    2.47 
  11   3   1    4.04    2.78 
 -11  -3  -1    2.57    2.27 
  11   3   1   -1.15    2.16 
 -11  -3  -1    0.58    1.81 
 -12  -3  -1   34.27    5.10 
  12   3   1   23.45    5.89 
  12   3   1   40.31    6.19 
 -12  -3  -1   29.55    6.39 
 -12  -3  -1   32.82    6.50 
  13   3   1   37.07    6.51 
 -13  -3  -1   53.68    8.18 
  13   3   1   50.32    8.50 
 -13  -3  -1   46.37    7.96 
 -14  -3  -1   17.00    5.68 
  14   3   1   22.43    6.06 
  15   3   1   15.64    5.03 
 -15  -3  -1   27.04    6.50 
 -16  -3  -1  109.43   13.99 
  16   3   1  136.92   15.34 
  13  -4  -1  147.18   15.86 
 -13   4   1  119.00   15.37 
  12  -4  -1    0.90    3.42 
 -12   4   1    8.79    4.34 
 -12   4   1    8.97    3.70 
 -11   4   1  119.45   12.11 
 -11   4   1  117.66   13.99 
  11  -4  -1  120.26   13.69 
  10  -4  -1   24.25    6.10 
 -10   4   1   12.41    4.25 
 -10   4   1   17.26    5.70 
  -9   4   1   68.63    9.78 
   9  -4  -1   68.97    9.51 
  -9   4   1   67.91    8.58 
  -8   4   1   44.10    6.51 
  -8   4   1   38.13    7.11 
   8  -4  -1   39.55    6.88 
   7  -4  -1   10.30    4.01 
  -7   4   1    8.79    2.83 
   6  -4  -1  165.86   11.81 
  -6   4   1  202.36   11.68 
  -5   4   1    2.49    1.79 
   5  -4  -1    1.96    0.66 
   5  -4  -1    1.68    2.06 
   4  -4  -1    0.73    1.70 
   4  -4  -1    3.19    0.82 
  -4   4   1    4.52    2.00 
  -4   4   1    9.09    2.36 
  -3   4   1 1709.30   60.54 
   3  -4  -1 1660.40   60.37 
   3  -4  -1 1679.31   56.05 
  -3   4   1 1715.05   60.84 
  -2   4   1   20.49    3.22 
  -2   4   1   21.10    3.35 
   2  -4  -1   18.92    3.24 
   2  -4  -1   20.62    2.15 
  -1   4   1   16.04    2.85 
  -1   4   1   18.41    2.76 
   1  -4  -1   19.80    2.21 
   1  -4  -1   17.20    2.89 
   0   4   1    4.00    1.58 
   0  -4  -1    1.47    1.10 
   0   4   1    3.62    1.19 
   0  -4  -1    2.62    1.07 
   1   4   1  490.66   19.29 
  -1  -4  -1  483.71   18.21 
   1   4   1  461.75   17.97 
  -1  -4  -1  489.79   18.36 
  -2  -4  -1 8436.17  273.51 
   2   4   1 8617.16  276.39 
  -2  -4  -1 8387.56  272.96 
   2   4   1 8175.55  280.03 
  -3  -4  -1   12.64    2.28 
   3   4   1   12.31    2.33 
   3   4   1   14.10    1.78 
  -3  -4  -1   14.42    1.96 
  -4  -4  -1    5.08    1.73 
   4   4   1    8.71    1.57 
  -4  -4  -1    7.65    1.45 
   4   4   1    7.54    1.95 
  -5  -4  -1 1115.52   39.39 
   5   4   1 1044.38   40.08 
  -5  -4  -1 1061.39   37.49 
   5   4   1 1106.26   38.47 
  -6  -4  -1 1103.16   38.53 
   6   4   1 1082.70   39.57 
   6   4   1 1090.46   41.28 
  -6  -4  -1 1099.43   40.14 
   7   4   1   22.73    3.91 
   7   4   1   16.89    3.07 
  -7  -4  -1   18.09    3.42 
   7   4   1   20.06    2.98 
   8   4   1  180.03   10.15 
  -8  -4  -1  151.67    9.60 
   8   4   1  161.15   10.38 
   8   4   1  170.42    9.03 
   9   4   1  719.88   30.07 
   9   4   1  677.90   28.74 
   9   4   1  690.39   27.17 
  -9  -4  -1  661.82   28.04 
  10   4   1  432.00   21.39 
 -10  -4  -1  460.06   20.82 
  10   4   1  443.75   19.92 
  10   4   1  466.38   22.60 
  11   4   1  395.52   18.53 
 -11  -4  -1  373.36   18.53 
  11   4   1  369.23   19.76 
  11   4   1  389.62   20.65 
 -12  -4  -1    5.29    2.83 
 -12  -4  -1    5.06    3.15 
  12   4   1    3.44    2.94 
 -12  -4  -1    1.32    2.70 
  12   4   1    2.76    2.69 
 -13  -4  -1   67.12    7.91 
 -13  -4  -1   67.79    9.84 
  13   4   1   61.19    9.04 
 -13  -4  -1   58.95    8.70 
 -14  -4  -1  203.58   16.26 
  14   4   1  233.65   16.25 
 -14  -4  -1  209.58   16.15 
  15   4   1   10.23    4.37 
 -15  -4  -1   10.80    5.24 
 -15  -4  -1   15.10    5.42 
  16   4   1    4.45    4.45 
 -16  -4  -1   -0.79    3.64 
 -13   5   1  189.89   19.66 
  13  -5  -1  182.44   18.41 
 -12   5   1    1.65    4.03 
 -12   5   1    5.37    3.10 
  12  -5  -1    2.79    4.00 
 -11   5   1    9.91    4.25 
  11  -5  -1   18.31    5.58 
 -11   5   1   -0.05    3.83 
 -10   5   1  213.64   17.83 
 -10   5   1  186.43   13.90 
  10  -5  -1  202.83   17.18 
  -9   5   1  142.78   14.20 
  -9   5   1  155.93   11.81 
   9  -5  -1  136.14   13.65 
  -8   5   1    0.91    2.70 
  -8   5   1    0.75    2.23 
   8  -5  -1    0.67    2.93 
  -7   5   1    7.21    3.37 
  -7   5   1   15.19    4.19 
   7  -5  -1   18.06    4.87 
  -6   5   1  780.72   31.94 
  -6   5   1  708.04   32.55 
   6  -5  -1  732.92   32.53 
  -5   5   1  444.20   21.51 
   5  -5  -1  434.94   21.47 
  -5   5   1  434.22   20.60 
   4  -5  -1   56.27    7.07 
  -4   5   1   46.25    6.11 
   4  -5  -1   48.70    2.87 
  -4   5   1   51.88    6.18 
   3  -5  -1  331.92   12.53 
  -3   5   1  322.01   15.74 
  -3   5   1  350.61   16.33 
   3  -5  -1  304.31   16.03 
   2  -5  -1  185.82   10.53 
   2  -5  -1  177.98    8.04 
  -2   5   1  176.94    9.95 
  -2   5   1  180.81   10.23 
  -1   5   1  480.43   19.67 
   1  -5  -1  477.04   17.98 
  -1   5   1  484.58   20.35 
   1  -5  -1  462.06   19.90 
   0   5   1  132.90    8.14 
   0  -5  -1  132.77    6.87 
   0   5   1  129.19    7.15 
   0  -5  -1  137.34    7.83 
  -1  -5  -1  640.59   24.65 
   1   5   1  651.34   25.92 
   1   5   1  643.52   24.18 
  -1  -5  -1  671.56   24.36 
  -2  -5  -1   45.73    4.01 
  -2  -5  -1   38.09    4.07 
   2   5   1   45.12    4.88 
   2   5   1   44.91    3.14 
  -3  -5  -1  486.81   18.07 
  -3  -5  -1  468.73   19.07 
   3   5   1  451.00   19.69 
   3   5   1  470.55   17.34 
  -4  -5  -1  561.32   20.73 
   4   5   1  550.72   22.85 
  -4  -5  -1  550.78   22.28 
   4   5   1  557.66   20.45 
   5   5   1  946.44   36.37 
  -5  -5  -1  933.40   33.53 
   5   5   1  997.20   34.05 
  -5  -5  -1  915.05   35.38 
  -6  -5  -1   38.67    5.04 
   6   5   1   42.08    5.15 
   6   5   1   42.92    4.13 
  -6  -5  -1   37.00    3.65 
  -7  -5  -1  254.41   11.61 
   7   5   1  258.32   12.20 
   7   5   1  255.49   13.67 
  -7  -5  -1  248.95   13.19 
  -8  -5  -1   39.56    4.43 
  -8  -5  -1   48.21    5.99 
   8   5   1   50.36    5.50 
   8   5   1   38.61    5.41 
   9   5   1  305.91   16.32 
   9   5   1  282.60   14.78 
  -9  -5  -1  298.92   15.49 
  10   5   1  170.62   11.77 
 -10  -5  -1  160.34   10.79 
  10   5   1  175.46   11.11 
  10   5   1  161.97    9.72 
  11   5   1   89.05    9.90 
 -11  -5  -1   85.22    8.65 
  11   5   1   86.68    9.08 
  11   5   1   98.39    8.17 
  12   5   1   72.38    9.34 
 -12  -5  -1   54.72    7.49 
  12   5   1   78.01    7.74 
  12   5   1   66.83    8.52 
 -13  -5  -1  437.63   22.45 
  13   5   1  463.25   23.85 
 -14  -5  -1  316.85   20.46 
 -14  -5  -1  302.35   17.22 
  14   5   1  292.91   18.56 
 -14  -5  -1  266.16   18.12 
 -15  -5  -1    0.03    3.30 
 -15  -5  -1    1.87    4.04 
  15   5   1    0.45    3.70 
 -16  -5  -1   -2.03    3.59 
 -16  -5  -1    0.04    3.55 
  16   5   1    2.74    3.89 
  17   5   1  181.15   17.31 
 -17  -5  -1  134.90   16.00 
  12  -6  -1   15.17    6.45 
 -12   6   1   29.96    8.22 
 -11   6   1   18.96    4.83 
 -11   6   1   16.13    5.86 
  11  -6  -1   21.27    6.37 
  10  -6  -1  134.82   14.77 
 -10   6   1  137.82   15.15 
 -10   6   1  144.28   13.80 
  -9   6   1   29.88    6.25 
   9  -6  -1   33.83    7.07 
  -9   6   1   41.72    8.40 
  -8   6   1   -0.23    3.19 
   8  -6  -1    0.49    2.99 
  -8   6   1    2.99    2.57 
  -7   6   1   60.43    7.94 
   7  -6  -1   43.22    7.60 
  -7   6   1   46.69    7.84 
  -6   6   1  384.82   21.29 
  -6   6   1  440.73   21.22 
   6  -6  -1  375.59   20.97 
  -5   6   1  881.03   36.92 
  -5   6   1  849.03   36.02 
   5  -6  -1  869.03   36.91 
   4  -6  -1    2.17    2.22 
  -4   6   1   -0.89    1.41 
  -4   6   1    0.04    1.62 
  -3   6   1  182.66   11.30 
  -3   6   1  192.20   11.46 
   3  -6  -1  191.03    8.41 
   3  -6  -1  195.55   12.01 
   2  -6  -1 1330.79   45.81 
   2  -6  -1 1285.72   49.46 
  -2   6   1 1353.56   49.35 
  -2   6   1 1346.71   50.12 
   1  -6  -1  810.57   29.41 
  -1   6   1  819.61   31.50 
   1  -6  -1  762.02   31.66 
  -1   6   1  858.08   32.87 
   0  -6  -1   32.32    4.36 
   0   6   1   35.40    4.17 
   0  -6  -1   37.07    3.83 
   0   6   1   26.84    4.47 
   1   6   1  242.47   11.05 
  -1  -6  -1  245.11   11.35 
  -1  -6  -1  241.23   11.81 
   1   6   1  233.91   12.55 
  -2  -6  -1  938.33   34.73 
   2   6   1  951.08   36.65 
   2   6   1  967.10   33.94 
  -2  -6  -1  934.25   34.74 
   3   6   1 2667.55   94.72 
  -3  -6  -1 2703.80   91.89 
  -3  -6  -1 2718.50   91.24 
   3   6   1 2734.86   90.79 
   4   6   1    1.44    1.45 
   4   6   1    1.78    0.84 
  -4  -6  -1    1.79    1.20 
  -4  -6  -1    2.20    1.54 
   5   6   1    9.84    2.74 
  -5  -6  -1   16.90    2.73 
  -5  -6  -1   18.15    3.54 
   5   6   1   13.52    2.11 
   6   6   1  663.27   24.54 
  -6  -6  -1  653.62   26.81 
  -6  -6  -1  658.92   24.60 
   6   6   1  621.27   27.11 
   7   6   1  265.69   12.37 
  -7  -6  -1  261.97   12.16 
  -7  -6  -1  267.46   14.15 
   7   6   1  276.50   14.60 
  -8  -6  -1    2.85    1.80 
  -8  -6  -1    2.29    1.44 
   8   6   1    2.10    1.65 
   8   6   1    1.80    1.42 
  -9  -6  -1   34.32    4.38 
   9   6   1   22.41    4.75 
   9   6   1   43.15    5.37 
  -9  -6  -1   37.94    5.77 
  10   6   1   37.89    5.33 
 -10  -6  -1   34.24    5.66 
 -10  -6  -1   26.99    4.15 
  10   6   1   24.73    5.28 
 -11  -6  -1  180.25   10.68 
 -11  -6  -1  192.91   12.61 
  11   6   1  165.57   11.41 
  11   6   1  172.98   12.72 
  12   6   1   26.71    5.71 
 -12  -6  -1   28.93    4.84 
  12   6   1   33.86    6.52 
 -12  -6  -1   30.21    5.74 
 -13  -6  -1  190.18   13.52 
  13   6   1  183.48   15.55 
  13   6   1  218.02   14.26 
  14   6   1   13.46    4.59 
 -14  -6  -1   15.15    4.85 
  14   6   1   10.26    4.37 
 -15  -6  -1   63.29   10.07 
  15   6   1   81.55   11.00 
 -15  -6  -1   72.40   11.18 
 -16  -6  -1    3.04    5.27 
  16   6   1    3.34    3.86 
 -16  -6  -1    6.78    4.31 
 -17  -6  -1   61.88    9.92 
  17   6   1   47.10    9.17 
 -17  -6  -1   45.37    9.42 
  11  -7  -1    7.34    4.39 
 -11   7   1    2.90    4.43 
  10  -7  -1   -0.65    3.77 
 -10   7   1    1.08    3.59 
 -10   7   1    3.12    3.70 
  -9   7   1   20.86    5.32 
   9  -7  -1   20.88    5.80 
  -9   7   1   13.29    4.85 
   8  -7  -1   60.23    9.66 
  -8   7   1   63.18    9.07 
  -8   7   1   81.77   10.91 
  -7   7   1   10.98    4.56 
   7  -7  -1   20.01    5.01 
  -7   7   1    7.00    3.69 
  -6   7   1  136.05   12.61 
  -6   7   1  154.08   11.49 
   6  -7  -1  145.54   13.45 
   5  -7  -1    1.66    2.75 
  -5   7   1    1.90    2.73 
  -5   7   1    0.54    2.26 
   4  -7  -1  353.83   18.88 
  -4   7   1  343.56   18.07 
  -4   7   1  284.58   17.17 
  -3   7   1  166.54   11.58 
   3  -7  -1  185.94   12.22 
   3  -7  -1  182.83    8.40 
  -3   7   1  185.43   11.54 
  -2   7   1  209.36   11.93 
   2  -7  -1  190.40   12.34 
  -2   7   1  196.47   12.40 
   2  -7  -1  225.79   10.02 
   1  -7  -1   11.07    3.26 
   1  -7  -1    5.50    1.91 
  -1   7   1    4.03    2.34 
  -1   7   1    6.01    2.32 
   0  -7  -1   20.58    3.85 
   0   7   1   33.88    4.34 
   0  -7  -1   30.13    3.81 
   0   7   1   28.88    4.76 
  -1  -7  -1   -0.29    1.21 
   1   7   1    5.68    1.82 
   1   7   1    1.31    1.60 
  -1  -7  -1    1.98    1.42 
   2   7   1   28.92    3.37 
  -2  -7  -1   28.29    4.17 
  -2  -7  -1   37.15    4.59 
   2   7   1   26.73    4.60 
   3   7   1  177.63    8.43 
  -3  -7  -1  183.06    9.84 
  -3  -7  -1  196.51   10.59 
   3   7   1  175.08   10.97 
  -4  -7  -1  132.55    7.70 
   4   7   1  119.66    6.19 
   4   7   1  123.22    8.82 
  -4  -7  -1  133.41    8.60 
   5   7   1  140.73    9.45 
  -5  -7  -1  131.75    7.75 
  -5  -7  -1  139.69    9.18 
   5   7   1  137.20    6.82 
  -6  -7  -1  711.90   29.32 
   6   7   1  732.42   26.49 
  -6  -7  -1  710.39   27.04 
   6   7   1  682.98   29.83 
   7   7   1    5.97    2.35 
  -7  -7  -1    8.38    2.17 
   7   7   1   11.59    2.30 
  -7  -7  -1    7.10    2.72 
  -8  -7  -1   25.18    4.61 
   8   7   1   32.50    5.50 
  -8  -7  -1   32.39    4.10 
   8   7   1   34.28    4.26 
  -9  -7  -1    0.07    2.11 
  -9  -7  -1    4.44    1.85 
   9   7   1    5.19    2.73 
   9   7   1    4.26    2.01 
  10   7   1  132.65    8.66 
 -10  -7  -1  108.59    7.62 
  10   7   1  115.48   11.01 
 -10  -7  -1  108.98   10.29 
  11   7   1  396.40   18.71 
  11   7   1  333.63   19.89 
 -11  -7  -1  365.15   17.18 
  12   7   1   12.01    3.88 
  12   7   1   11.49    4.10 
 -12  -7  -1   12.73    2.95 
 -12  -7  -1   13.21    4.18 
  13   7   1   -0.99    2.39 
 -13  -7  -1   -4.03    2.86 
  13   7   1    0.71    2.84 
 -14  -7  -1  303.15   18.75 
  14   7   1  293.22   19.74 
  14   7   1  310.21   18.35 
 -15  -7  -1  208.29   15.12 
  15   7   1  184.72   15.58 
  15   7   1  180.33   16.72 
  16   7   1   -1.52    3.48 
 -16  -7  -1    6.98    5.16 
 -16  -7  -1   -0.34    3.79 
 -17  -7  -1   -5.73    4.56 
 -17  -7  -1   -3.05    3.69 
 -10   8   1   26.84    5.99 
  10  -8  -1   35.36    8.14 
 -10   8   1   29.59    7.43 
  -9   8   1  158.22   14.94 
   9  -8  -1  187.09   17.71 
  -9   8   1  156.59   16.22 
  -8   8   1  163.73   15.71 
  -8   8   1  178.87   15.23 
   8  -8  -1  147.62   15.58 
  -7   8   1   40.17    7.03 
   7  -8  -1   39.82    7.85 
  -7   8   1   29.47    6.74 
   6  -8  -1   55.73    9.01 
  -6   8   1   54.03    8.46 
  -6   8   1   60.30    8.84 
  -5   8   1  423.70   22.16 
  -5   8   1  410.39   21.94 
   5  -8  -1  371.94   22.00 
  -4   8   1  409.20   21.05 
  -4   8   1  399.23   21.23 
   4  -8  -1  387.71   21.61 
  -3   8   1    9.86    3.93 
   3  -8  -1    9.52    3.41 
  -3   8   1    3.63    2.58 
   2  -8  -1   72.17    5.23 
   2  -8  -1   67.91    8.26 
  -2   8   1   69.20    7.50 
  -2   8   1   60.44    7.99 
  -1   8   1  246.17   13.05 
   1  -8  -1  249.48   11.62 
  -1   8   1  251.76   14.68 
   1  -8  -1  189.69   12.92 
   0   8   1  301.21   14.41 
   0   8   1  282.26   16.00 
   0  -8  -1  278.87   15.29 
   0  -8  -1  296.65   13.72 
   1   8   1   56.12    7.30 
   1   8   1   79.48    6.42 
  -1  -8  -1   76.57    7.54 
  -1  -8  -1   76.08    6.55 
   2   8   1   64.87    5.28 
  -2  -8  -1   57.74    6.06 
  -2  -8  -1   57.00    6.30 
   2   8   1   48.63    6.61 
  -3  -8  -1  180.04   10.42 
  -3  -8  -1  175.08   10.12 
   3   8   1  158.64   11.10 
   3   8   1  175.75    8.55 
  -4  -8  -1   76.57    7.50 
  -4  -8  -1   75.99    6.62 
   4   8   1   88.79    4.93 
   4   8   1   70.08    7.87 
   5   8   1   16.11    2.28 
  -5  -8  -1   13.17    3.62 
   5   8   1   18.24    4.03 
  -5  -8  -1   14.76    2.93 
  -6  -8  -1   14.64    2.98 
   6   8   1   17.74    2.51 
   6   8   1   18.98    4.21 
  -6  -8  -1   18.90    4.16 
   7   8   1    0.61    1.70 
   7   8   1   -0.15    1.22 
  -7  -8  -1    3.13    1.61 
  -7  -8  -1   -0.36    1.77 
  -8  -8  -1   12.33    2.68 
   8   8   1   12.33    4.02 
  -8  -8  -1   14.84    4.20 
   8   8   1   10.75    2.48 
  -9  -8  -1    0.80    2.47 
   9   8   1    1.86    1.75 
  -9  -8  -1   -0.60    1.59 
   9   8   1    3.67    2.74 
 -10  -8  -1   48.79    7.38 
  10   8   1   45.03    5.55 
  10   8   1   38.44    6.80 
 -10  -8  -1   44.86    5.29 
 -11  -8  -1   10.43    4.12 
 -11  -8  -1   14.99    3.34 
  11   8   1   15.09    4.81 
  11   8   1   10.53    3.28 
 -12  -8  -1  244.02   15.99 
  12   8   1  239.50   14.18 
  12   8   1  227.66   16.06 
  13   8   1    1.28    3.27 
  13   8   1   -2.98    2.55 
 -13  -8  -1    1.37    3.66 
 -14  -8  -1  255.85   17.31 
  14   8   1  255.58   18.03 
 -15  -8  -1    8.49    4.73 
  15   8   1   23.23    6.43 
 -16  -8  -1    7.11    4.55 
  16   8   1    4.84    3.71 
 -17  -8  -1    7.19    4.79 
 -17  -8  -1   -1.89    3.38 
  -9   9   1   45.23    7.98 
   9  -9  -1   47.91    9.24 
  -9   9   1   38.19    8.60 
  -8   9   1   21.99    6.03 
  -8   9   1    9.49    4.48 
   8  -9  -1   18.34    5.63 
  -7   9   1   91.32   11.64 
  -7   9   1  110.90   12.86 
   7  -9  -1   86.93   12.17 
   6  -9  -1    3.72    3.81 
  -6   9   1    1.11    3.85 
  -6   9   1   -0.82    3.10 
   5  -9  -1  218.31   15.76 
  -5   9   1  185.21   14.08 
  -5   9   1  194.49   14.28 
   4  -9  -1   71.59    9.78 
  -4   9   1   77.37    9.42 
  -4   9   1   73.39    9.62 
  -3   9   1   75.97    8.92 
  -3   9   1   70.29    9.30 
   3  -9  -1   68.50    9.23 
  -2   9   1  140.24    9.93 
   2  -9  -1  141.06   12.15 
  -2   9   1  106.96   11.10 
   1  -9  -1  170.20   12.12 
   1  -9  -1  205.41   10.48 
  -1   9   1  180.77   12.94 
  -1   9   1  188.80   11.51 
   0   9   1  418.32   21.86 
   0  -9  -1  449.26   19.00 
   0   9   1  418.64   19.49 
   0  -9  -1  420.57   20.94 
  -1  -9  -1    5.13    2.01 
   1   9   1    3.20    2.58 
  -1  -9  -1    0.38    2.02 
   1   9   1    4.91    1.91 
   2   9   1    4.31    2.61 
   2   9   1    8.72    2.32 
  -2  -9  -1    6.15    2.56 
  -2  -9  -1    2.33    2.02 
   3   9   1  849.30   37.24 
  -3  -9  -1  887.96   35.16 
   3   9   1  877.05   32.79 
  -3  -9  -1  940.04   35.48 
  -4  -9  -1   35.61    5.10 
   4   9   1   33.32    5.86 
  -4  -9  -1   34.17    5.45 
   4   9   1   37.98    3.58 
   5   9   1   11.27    1.96 
   5   9   1   14.34    4.11 
  -5  -9  -1   12.13    3.50 
  -5  -9  -1    8.56    2.67 
  -6  -9  -1  253.21   14.76 
  -6  -9  -1  278.05   13.41 
   6   9   1  230.09   14.97 
   6   9   1  269.13   11.26 
   7   9   1  348.92   14.02 
  -7  -9  -1  346.84   15.82 
   7   9   1  327.48   18.39 
  -7  -9  -1  283.98   16.92 
   8   9   1  966.59   41.55 
  -8  -9  -1  988.44   37.51 
   8   9   1 1007.06   36.27 
  -9  -9  -1   52.46    7.73 
  -9  -9  -1   49.85    5.62 
   9   9   1   55.80    5.21 
   9   9   1   48.36    7.51 
  10   9   1   24.34    5.91 
 -10  -9  -1   23.07    4.04 
 -10  -9  -1   13.19    4.48 
 -11  -9  -1   23.52    3.74 
 -11  -9  -1   23.49    5.74 
  11   9   1   20.63    5.67 
  12   9   1  239.10   16.87 
 -12  -9  -1  255.33   16.92 
 -13  -9  -1    5.96    4.04 
  13   9   1    1.37    3.03 
  14   9   1   -0.68    2.92 
 -14  -9  -1   -5.27    2.94 
 -15  -9  -1   65.82   10.51 
  15   9   1   68.46   10.39 
 -16  -9  -1   24.36    6.77 
  16   9   1   14.69    5.65 
  17   9   1    4.42    4.02 
 -17  -9  -1   -4.17    3.68 
  -8  10   1  120.61   14.70 
   8 -10  -1   85.25   12.84 
  -8  10   1  133.69   14.66 
   7 -10  -1  189.21   18.14 
  -7  10   1  181.06   16.61 
  -7  10   1  163.90   16.12 
   6 -10  -1    3.27    3.56 
  -6  10   1    5.29    4.08 
  -6  10   1    8.21    4.27 
  -5  10   1   10.21    4.43 
  -5  10   1    2.15    3.47 
   5 -10  -1    6.10    4.38 
  -4  10   1   42.14    7.37 
   4 -10  -1   41.01    7.93 
  -4  10   1   46.04    8.03 
  -3  10   1  301.50   18.84 
   3 -10  -1  310.73   19.11 
  -3  10   1  279.85   17.22 
  -2  10   1    3.67    3.54 
  -2  10   1    0.37    2.88 
   2 -10  -1    2.78    2.88 
   1 -10  -1   26.12    5.45 
  -1  10   1   21.54    5.48 
  -1  10   1   17.03    4.06 
   0  10   1   36.32    6.84 
   0 -10  -1   50.47    5.95 
   0 -10  -1   48.05    7.39 
   0  10   1   56.07    6.75 
  -1 -10  -1  401.04   20.36 
  -1 -10  -1  403.91   18.72 
   1  10   1  358.38   20.76 
   1  10   1  416.42   18.71 
   2  10   1  165.95    9.57 
  -2 -10  -1  150.32   10.90 
   2  10   1  150.99   11.80 
  -2 -10  -1  170.09   10.66 
   3  10   1  240.41   12.00 
   3  10   1  273.24   16.40 
  -3 -10  -1  260.39   14.66 
  -3 -10  -1  256.49   14.33 
  -4 -10  -1   18.33    4.21 
   4  10   1   25.50    3.15 
  -4 -10  -1   23.72    4.44 
   4  10   1   28.19    5.57 
   5  10   1   95.12   10.46 
  -5 -10  -1  122.14    8.50 
  -5 -10  -1   93.98    9.46 
   6  10   1   -1.51    2.25 
  -6 -10  -1    0.17    1.79 
  -6 -10  -1    6.11    2.68 
  -7 -10  -1  101.06   10.20 
   7  10   1  106.50   11.06 
  -7 -10  -1   96.09    8.19 
  -8 -10  -1  156.53   13.04 
   8  10   1  157.47   13.54 
  -8 -10  -1  172.48   10.27 
  -9 -10  -1   23.43    4.06 
  -9 -10  -1   23.85    5.63 
   9  10   1   25.08    5.88 
 -10 -10  -1   35.93    5.13 
  10  10   1   34.56    7.01 
 -10 -10  -1   50.25    8.16 
  11  10   1  259.75   17.45 
 -11 -10  -1  262.17   17.36 
  12  10   1  101.99   12.24 
 -12 -10  -1   86.28   11.12 
  13  10   1    2.55    3.30 
 -13 -10  -1   11.57    4.96 
 -14 -10  -1   64.55   10.54 
  14  10   1   71.14   10.84 
 -15 -10  -1  120.11   14.34 
  15  10   1  116.61   14.38 
  16  10   1  116.94   14.95 
 -16 -10  -1  161.47   16.28 
  -7  11   1  140.78   15.69 
  -7  11   1  149.43   15.79 
   7 -11  -1  157.17   17.39 
   6 -11  -1    4.66    4.39 
  -6  11   1    5.61    4.01 
  -6  11   1    8.47    4.91 
  -5  11   1   38.94    8.03 
  -5  11   1   39.76    7.74 
   5 -11  -1   31.36    7.66 
   4 -11  -1  103.49   12.93 
  -4  11   1   73.97   10.15 
  -4  11   1  100.86   12.57 
   3 -11  -1   32.95    7.26 
  -3  11   1   37.06    7.72 
  -3  11   1   36.75    7.01 
  -2  11   1    3.22    3.29 
  -2  11   1    6.52    3.76 
   2 -11  -1    3.94    3.45 
   1 -11  -1   27.85    6.23 
  -1  11   1   30.95    5.93 
  -1  11   1   28.50    6.42 
   0  11   1  765.67   31.08 
   0  11   1  691.70   33.84 
   0 -11  -1  682.85   32.41 
   0 -11  -1  722.97   29.52 
  -1 -11  -1  482.17   21.41 
   1  11   1  486.23   21.22 
   1  11   1  439.94   23.95 
  -1 -11  -1  393.87   22.24 
  -2 -11  -1   48.00    6.64 
  -2 -11  -1   45.57    7.01 
   2  11   1   55.40    8.50 
  -3 -11  -1   11.71    3.89 
  -3 -11  -1    7.29    3.47 
   3  11   1    3.01    2.67 
  -4 -11  -1  110.93   10.25 
  -4 -11  -1  109.34   10.01 
   4  11   1  102.99   11.44 
  -5 -11  -1  162.28   11.50 
  -5 -11  -1  149.60   10.56 
   5  11   1  138.28   12.89 
  -6 -11  -1   28.02    5.75 
   6  11   1   22.64    5.60 
  -6 -11  -1   21.93    4.25 
  -7 -11  -1    7.89    2.82 
   7  11   1    8.71    3.78 
  -7 -11  -1    7.53    3.54 
   8  11   1   10.54    4.45 
  -8 -11  -1   11.21    3.32 
  -8 -11  -1   14.73    4.36 
  -9 -11  -1  179.48   13.65 
   9  11   1  193.40   14.62 
  -9 -11  -1  199.32   11.74 
 -10 -11  -1    6.58    2.30 
  10  11   1    3.09    3.38 
 -10 -11  -1   -3.61    2.82 
  11  11   1   93.89   11.87 
 -11 -11  -1   67.55   10.02 
  12  11   1   35.02    8.02 
 -12 -11  -1   41.89    8.27 
  13  11   1  101.83   12.77 
 -13 -11  -1  101.50   12.51 
  14  11   1    3.54    3.88 
 -14 -11  -1   11.68    5.55 
  15  11   1   42.48    8.53 
 -15 -11  -1   32.37    8.28 
  16  11   1   10.13    5.22 
 -16 -11  -1   14.76    5.79 
   6 -12  -1   27.06    7.12 
  -6  12   1   30.01    7.44 
  -6  12   1   21.85    6.68 
  -5  12   1   20.11    5.91 
   5 -12  -1   12.76    5.64 
  -5  12   1   20.38    6.48 
   4 -12  -1   29.90    7.52 
  -4  12   1   53.35    8.46 
  -4  12   1   68.68   10.70 
   3 -12  -1   21.26    6.35 
  -3  12   1   24.90    6.42 
   2 -12  -1   30.20    6.65 
  -2  12   1   39.84    7.79 
  -1  12   1    4.62    3.82 
   1 -12  -1    3.96    3.87 
   0  12   1  311.60   19.87 
   0 -12  -1  285.00   18.31 
  -1 -12  -1   59.28    7.39 
  -1 -12  -1   53.15    8.28 
   1  12   1   45.18    8.07 
  -2 -12  -1    1.49    2.59 
  -2 -12  -1   -4.15    2.21 
   2  12   1    0.16    2.53 
  -3 -12  -1  106.35   10.11 
  -3 -12  -1  110.99   11.02 
   3  12   1   92.57   11.45 
   4  12   1  256.00   17.37 
  -4 -12  -1  266.65   15.63 
  -4 -12  -1  236.47   15.14 
  -5 -12  -1   52.97    7.68 
  -5 -12  -1   62.78    8.04 
   5  12   1   55.03    8.68 
  -6 -12  -1   25.69    5.15 
   6  12   1   17.09    5.17 
  -6 -12  -1   20.79    5.09 
  -7 -12  -1  173.74   12.94 
  -7 -12  -1  161.42   11.39 
   7  12   1  189.91   16.01 
  -8 -12  -1  367.96   20.84 
   8  12   1  319.01   20.82 
  -8 -12  -1  362.36   18.34 
   9  12   1  235.50   17.25 
  -9 -12  -1  241.30   16.61 
  -9 -12  -1  277.77   14.86 
 -10 -12  -1    0.33    3.35 
  10  12   1   -2.37    3.27 
  11  12   1   14.17    5.11 
 -11 -12  -1    2.19    3.89 
 -12 -12  -1  167.17   16.36 
  12  12   1  141.54   15.35 
  13  12   1   75.00   11.55 
 -13 -12  -1  102.92   13.41 
 -14 -12  -1   15.12    5.92 
  14  12   1    5.07    3.73 
  15  12   1    7.89    4.53 
 -15 -12  -1    0.27    3.83 
 -16 -12  -1   83.12   12.47 
  16  12   1   80.01   12.56 
  -5  13   1   23.35    7.05 
   5 -13  -1   24.69    6.95 
   4 -13  -1   20.99    6.58 
  -4  13   1   21.68    6.66 
  -3  13   1   63.50   10.71 
   3 -13  -1   61.39   10.54 
   2 -13  -1   40.99    8.19 
  -2  13   1   40.64    8.85 
  -1  13   1   11.23    4.80 
   1 -13  -1    6.19    4.07 
   0  13   1    5.49    3.61 
   0 -13  -1    5.44    3.83 
  -1 -13  -1  179.36   15.55 
   1  13   1  173.68   16.28 
  -2 -13  -1  111.13   12.00 
   2  13   1   96.72   12.32 
  -2 -13  -1   91.97    9.80 
  -3 -13  -1   16.08    5.01 
   3  13   1   34.52    7.51 
  -3 -13  -1   26.62    5.65 
   4  13   1    3.32    3.31 
  -4 -13  -1    0.15    2.69 
  -4 -13  -1    5.03    3.35 
  -5 -13  -1    2.67    3.26 
   5  13   1    2.09    3.54 
  -5 -13  -1    3.83    3.02 
   6  13   1   10.40    4.14 
  -6 -13  -1   13.49    4.31 
  -6 -13  -1   12.61    4.31 
   7  13   1   11.71    4.55 
  -7 -13  -1    3.60    3.70 
  -7 -13  -1    4.25    3.30 
  -8 -13  -1   88.61    9.41 
   8  13   1   85.92   11.98 
  -8 -13  -1   85.75   11.05 
  -9 -13  -1   10.02    3.15 
  -9 -13  -1    9.48    4.79 
   9  13   1    4.66    3.37 
 -10 -13  -1    0.05    3.15 
  10  13   1    4.16    3.73 
 -11 -13  -1   89.91   11.96 
  11  13   1   64.95   10.64 
 -12 -13  -1  160.72   16.62 
  12  13   1  165.97   16.90 
 -13 -13  -1   12.36    5.73 
  13  13   1    5.19    4.38 
 -14 -13  -1   21.74    6.49 
  14  13   1   20.29    6.33 
  15  13   1   -5.81    3.16 
 -15 -13  -1    3.16    4.65 
  -3  14   1  179.75   18.31 
   3 -14  -1  178.83   18.71 
  -2  14   1   31.44    7.74 
   2 -14  -1   31.78    7.76 
   1 -14  -1    1.95    4.17 
  -1  14   1   13.63    4.59 
   0 -14  -1   29.34    6.95 
   0  14   1   39.53    7.96 
  -1 -14  -1  202.44   17.13 
   1  14   1  184.79   17.78 
   2  14   1  106.81   13.58 
  -2 -14  -1  122.14   13.12 
  -3 -14  -1   23.81    5.83 
   3  14   1   18.29    5.08 
  -3 -14  -1   40.17    6.68 
  -4 -14  -1  103.86   11.68 
   4  14   1  101.08   12.91 
  -4 -14  -1  125.54   12.17 
  -5 -14  -1   92.31   10.96 
   5  14   1   93.77   12.36 
  -5 -14  -1   86.76   10.60 
  -6 -14  -1   80.97   10.50 
  -6 -14  -1   66.86    9.12 
   6  14   1   87.76   12.07 
   7  14   1   -5.92    2.26 
  -7 -14  -1   11.18    4.44 
  -7 -14  -1   -0.25    2.98 
   8  14   1   12.49    5.03 
  -8 -14  -1   21.07    4.72 
  -8 -14  -1   23.32    6.05 
   9  14   1  236.75   18.24 
  -9 -14  -1  233.28   17.05 
  10  14   1  141.60   15.91 
 -10 -14  -1  141.80   14.99 
 -11 -14  -1    5.87    3.92 
  11  14   1    4.43    3.76 
 -12 -14  -1    0.47    3.83 
  12  14   1    1.72    4.40 
  13  14   1   17.00    5.86 
 -13 -14  -1    0.03    4.70 
  14  14   1   70.43   12.15 
 -14 -14  -1   75.15   11.96 
   1 -15  -1   39.82    8.04 
  -1  15   1   42.35    8.56 
   0 -15  -1   -3.77    3.70 
   0  15   1    9.39    4.28 
   1  15   1    6.33    4.93 
  -1 -15  -1    7.62    4.69 
   2  15   1    7.36    3.91 
  -2 -15  -1    1.80    3.87 
   3  15   1    1.67    4.08 
  -3 -15  -1    9.59    4.51 
   4  15   1   27.28    6.75 
  -4 -15  -1   38.72    6.99 
  -4 -15  -1   25.89    6.23 
   5  15   1  187.38   17.81 
  -5 -15  -1  145.85   14.26 
  -6 -15  -1    3.10    4.34 
  -6 -15  -1   10.22    4.81 
   6  15   1   14.12    4.95 
  -7 -15  -1   43.13    6.89 
   7  15   1   26.37    7.64 
  -7 -15  -1   28.38    6.80 
   8  15   1   -0.21    3.58 
  -8 -15  -1    4.33    3.91 
  -9 -15  -1  132.31   14.67 
   9  15   1  136.77   15.96 
  10  15   1   57.93   10.36 
 -10 -15  -1   55.19    9.55 
 -11 -15  -1    4.92    4.51 
  11  15   1    0.85    3.80 
 -12 -15  -1   83.53   12.54 
  12  15   1   73.54   12.00 
 -13 -15  -1  175.14   18.11 
  13  15   1  169.60   18.91 
  -1 -16  -1   78.97   11.52 
   1  16   1   77.88   12.57 
  -2 -16  -1  156.93   16.23 
   2  16   1  136.82   16.49 
   3  16   1   62.52   10.91 
  -3 -16  -1   59.14    9.85 
   4  16   1   31.03    7.67 
  -4 -16  -1   48.38    8.58 
  -5 -16  -1    0.31    4.16 
  -5 -16  -1    5.00    4.48 
   5  16   1    4.88    4.16 
   6  16   1   45.29    9.06 
  -6 -16  -1   43.28    7.95 
  -6 -16  -1   43.59    7.83 
   7  16   1   40.43    8.86 
  -7 -16  -1   38.21    7.91 
  -7 -16  -1   31.86    5.72 
  -8 -16  -1   25.65    7.02 
   8  16   1   15.70    6.04 
   9  16   1    8.49    5.55 
  -9 -16  -1   16.03    5.91 
 -10 -16  -1   27.72    7.37 
  10  16   1   30.48    8.62 
  11  16   1   72.46   12.31 
 -11 -16  -1   65.38   10.56 
 -12 -16  -1   -4.28    4.36 
  12  16   1    2.43    4.61 
  -5 -17  -1   71.92   10.65 
   5  17   1   63.58   11.25 
   6  17   1  298.70   22.75 
  -6 -17  -1  318.65   20.61 
  -6 -17  -1  333.11   20.46 
  -7 -17  -1   26.00    6.83 
   7  17   1   33.19    7.98 
  -8 -17  -1    4.09    4.78 
   8  17   1    7.81    5.09 
   9  17   1    1.76    4.12 
  -9 -17  -1    3.63    4.58 
   9  16  -2   98.02   14.49 
  -9 -16   2  115.23   14.22 
  -8 -16   2   -4.33    4.34 
  -8 -16   2   13.87    4.42 
   8  16  -2    6.58    4.99 
   7  16  -2    4.74    5.30 
  -7 -16   2    7.54    4.75 
  -7 -16   2    1.95    3.98 
   6  16  -2  169.48   19.11 
  -6 -16   2  171.74   16.71 
  -6 -16   2  183.15   16.55 
  -5 -16   2  210.10   18.65 
   5  16  -2  200.05   20.44 
   4  16  -2    0.63    3.57 
  -4 -16   2   -1.82    4.04 
 -12 -15   2   98.79   13.68 
  12  15  -2   63.46   11.45 
 -11 -15   2   23.36    6.64 
  11  15  -2   17.19    6.38 
  10  15  -2   40.70    9.22 
 -10 -15   2   33.54    7.77 
  -9 -15   2   30.90    6.12 
   9  15  -2   24.37    7.05 
  -9 -15   2   12.77    5.26 
   8  15  -2  202.67   19.95 
  -8 -15   2  208.01   18.35 
  -8 -15   2  217.64   15.84 
   7  15  -2    2.96    4.41 
  -7 -15   2    6.71    4.35 
  -7 -15   2    0.35    4.13 
  -6 -15   2   79.44   10.78 
   6  15  -2   79.84   12.94 
  -6 -15   2   96.38   12.02 
  -5 -15   2    4.01    3.82 
  -5 -15   2    7.55    4.46 
   5  15  -2    2.29    4.48 
  -4 -15   2   10.84    4.67 
   4  15  -2    5.86    3.85 
  -3 -15   2    1.88    4.28 
   3  15  -2    3.36    3.70 
   2  15  -2   18.81    7.26 
  -2 -15   2   19.49    5.61 
  -1 -15   2   33.90    7.18 
   1  15  -2   18.87    5.97 
   0  15  -2   32.90    7.86 
   0 -15   2   26.77    7.35 
 -13 -14   2  134.22   15.87 
  13  14  -2  114.33   14.81 
  12  14  -2  203.86   19.60 
 -12 -14   2  219.15   19.65 
 -11 -14   2    4.77    4.02 
  11  14  -2    0.41    3.45 
 -10 -14   2   55.95    7.98 
  10  14  -2   54.26    9.84 
 -10 -14   2   44.38    8.66 
  -9 -14   2  164.56   16.32 
   9  14  -2  156.50   17.11 
  -9 -14   2  191.09   15.46 
  -8 -14   2  107.43   12.59 
   8  14  -2  110.56   14.35 
  -8 -14   2  117.68   12.49 
   7  14  -2    0.01    3.46 
  -7 -14   2    0.70    3.82 
  -7 -14   2    5.89    3.52 
   6  14  -2    8.93    4.72 
  -6 -14   2   14.14    5.12 
  -6 -14   2   11.92    4.33 
  -5 -14   2  164.35   14.58 
   5  14  -2  148.45   16.55 
  -5 -14   2  119.36   13.45 
   4  14  -2  154.83   16.63 
  -4 -14   2  168.97   14.43 
  -4 -14   2  131.53   14.39 
   3  14  -2    7.51    4.10 
  -3 -14   2    4.65    4.02 
  -2 -14   2   30.53    7.34 
   2  14  -2   42.34    9.09 
  -1 -14   2   12.23    5.02 
   1  14  -2    9.97    4.50 
   0 -14   2  181.58   17.91 
   0  14  -2  191.94   18.93 
  -1  14  -2   10.55    5.48 
   1 -14   2    6.85    4.26 
   2 -14   2    0.97    3.70 
  -2  14  -2    9.23    5.50 
 -14 -13   2   27.03    6.84 
  14  13  -2   19.02    7.01 
 -13 -13   2   15.72    6.90 
  13  13  -2   13.98    5.80 
 -12 -13   2   -5.97    3.11 
  12  13  -2    1.41    3.83 
  11  13  -2   76.67   11.98 
 -11 -13   2   81.18   11.43 
 -10 -13   2   -0.52    2.82 
 -10 -13   2   -1.05    3.51 
  10  13  -2    3.84    3.55 
  -9 -13   2  179.10   13.38 
  -9 -13   2  195.80   16.71 
   9  13  -2  180.01   17.14 
   8  13  -2   13.19    5.19 
  -8 -13   2   15.17    5.09 
  -8 -13   2   15.84    4.59 
  -7 -13   2   23.37    5.91 
  -7 -13   2   24.92    6.15 
   7  13  -2   28.99    7.10 
  -6 -13   2    3.30    3.45 
   6  13  -2   11.06    5.34 
  -6 -13   2   11.59    4.51 
  -5 -13   2   36.50    6.76 
  -5 -13   2   33.76    6.54 
   5  13  -2   23.88    7.36 
  -4 -13   2   59.92    8.26 
   4  13  -2   44.31    8.78 
  -4 -13   2   64.64    9.41 
  -3 -13   2   -2.15    3.19 
   3  13  -2    1.16    3.34 
  -3 -13   2    0.44    3.70 
   2  13  -2    0.04    2.90 
  -2 -13   2    0.74    3.27 
   1  13  -2  161.72   16.48 
  -1 -13   2  163.48   15.60 
   0 -13   2  153.99   15.60 
   0  13  -2  147.09   16.33 
   1 -13   2    6.36    4.27 
  -1  13  -2    3.20    3.60 
  -2  13  -2    1.33    3.38 
   2 -13   2    4.64    4.03 
  -3  13  -2  141.75   16.51 
   3 -13   2  113.04   14.38 
  -4  13  -2  117.24   15.98 
   4 -13   2  118.74   15.01 
  15  12  -2   37.53    8.26 
 -15 -12   2   43.42    9.18 
 -14 -12   2   33.92    7.95 
  14  12  -2   41.70    8.60 
 -13 -12   2    0.50    4.59 
  13  12  -2   -0.96    3.90 
 -12 -12   2  123.62   14.63 
  12  12  -2  159.08   15.94 
 -11 -12   2  441.86   22.68 
  11  12  -2  454.15   26.09 
 -11 -12   2  397.41   24.55 
  10  12  -2   26.91    6.93 
 -10 -12   2   37.56    6.74 
 -10 -12   2   20.91    5.58 
  -9 -12   2   28.69    5.91 
   9  12  -2   23.74    6.34 
  -9 -12   2   31.37    6.77 
  -8 -12   2  197.61   13.77 
  -8 -12   2  208.76   15.31 
   8  12  -2  223.16   18.11 
  -7 -12   2  119.20   12.45 
  -7 -12   2  113.52   11.36 
   7  12  -2   92.86   12.17 
   6  12  -2    2.20    3.55 
  -6 -12   2    7.20    3.58 
  -6 -12   2    8.59    3.79 
  -5 -12   2    5.31    3.12 
  -5 -12   2    1.36    2.98 
   5  12  -2    0.16    3.74 
   4  12  -2   35.08    7.66 
  -4 -12   2   48.27    7.94 
  -4 -12   2   45.11    7.20 
   3  12  -2  292.73   19.80 
  -3 -12   2  301.65   17.40 
  -3 -12   2  309.80   18.80 
  -2 -12   2   -0.24    2.85 
  -2 -12   2   -0.86    2.92 
   2  12  -2    5.38    3.87 
   1  12  -2   81.77   11.55 
  -1 -12   2   92.26   11.47 
   0 -12   2   10.38    4.01 
   0  12  -2    6.11    4.03 
  -1  12  -2   62.90   10.57 
   1 -12   2   48.24    8.77 
  -2  12  -2   -0.11    3.94 
   2 -12   2    4.58    4.13 
   3 -12   2    1.19    3.71 
  -3  12  -2    5.06    4.20 
  -4  12  -2   17.10    6.65 
   4 -12   2    9.96    4.89 
   5 -12   2    9.53    4.74 
  -5  12  -2    1.94    4.33 
  15  11  -2   10.12    4.55 
 -15 -11   2   19.27    6.36 
  14  11  -2   43.52    8.97 
 -14 -11   2   41.20    8.48 
  13  11  -2   12.63    5.18 
 -13 -11   2    6.57    5.08 
  12  11  -2  170.01   15.94 
 -12 -11   2  145.02   15.36 
 -12 -11   2  155.46   11.42 
 -11 -11   2  181.12   16.60 
 -11 -11   2  216.34   13.70 
  11  11  -2  186.96   16.54 
 -10 -11   2    0.47    3.40 
  10  11  -2    5.65    4.03 
 -10 -11   2    7.52    3.24 
  -9 -11   2   42.81    6.59 
   9  11  -2   46.72    8.50 
  -9 -11   2   36.68    7.57 
  -8 -11   2  423.38   23.43 
  -8 -11   2  439.94   22.11 
   8  11  -2  432.58   24.36 
  -7 -11   2  214.30   13.81 
  -7 -11   2  200.43   14.69 
   7  11  -2  225.27   16.08 
  -6 -11   2    2.37    3.03 
  -6 -11   2   10.62    3.62 
   6  11  -2    5.08    4.08 
   5  11  -2   14.28    5.43 
  -5 -11   2   11.20    3.57 
  -5 -11   2   11.62    3.98 
  -4 -11   2  522.61   25.34 
   4  11  -2  483.89   26.79 
  -4 -11   2  521.57   24.80 
  -3 -11   2  716.92   32.96 
  -3 -11   2  762.57   32.09 
   3  11  -2  712.22   35.02 
  -2 -11   2   45.16    7.39 
  -2 -11   2   35.59    5.92 
   2  11  -2   29.00    6.47 
  -1 -11   2    6.92    2.97 
   1  11  -2    0.89    3.31 
  -1 -11   2    7.42    3.79 
   0  11  -2  246.16   17.49 
   0 -11   2  231.12   15.96 
  -1  11  -2   42.42    8.38 
   1 -11   2   47.54    8.09 
  -2  11  -2   38.00    8.15 
   2 -11   2   37.61    7.28 
   3 -11   2    3.94    3.90 
  -3  11  -2    2.19    4.03 
  -4  11  -2   34.03    8.03 
   4 -11   2   19.30    5.55 
   5 -11   2   69.15   10.87 
  -5  11  -2   68.34   11.02 
   6 -11   2   28.44    7.76 
  -6  11  -2   20.40    7.02 
   7 -11   2    8.19    5.95 
  -7  11  -2   11.49    5.52 
 -16 -10   2   -8.45    3.96 
  16  10  -2   -2.70    3.76 
 -15 -10   2   77.21   11.53 
  15  10  -2   95.04   12.88 
 -14 -10   2   83.25   12.00 
  14  10  -2   86.26   11.87 
 -13 -10   2    9.26    4.74 
  13  10  -2   11.22    5.42 
 -12 -10   2   69.25    8.41 
 -12 -10   2   70.59   10.63 
  12  10  -2   54.80    9.29 
  11  10  -2  182.48   15.58 
 -11 -10   2  162.51   15.35 
 -11 -10   2  175.71   12.05 
 -10 -10   2  297.53   19.28 
  10  10  -2  318.32   19.74 
 -10 -10   2  329.24   17.66 
   9  10  -2    0.54    2.64 
  -9 -10   2   -0.02    2.10 
  -9 -10   2    3.85    3.01 
  -8 -10   2   30.38    5.43 
   8  10  -2   33.00    6.86 
  -8 -10   2   41.42    7.35 
  -7 -10   2   18.83    5.11 
   7  10  -2   23.81    6.06 
  -7 -10   2   27.77    5.35 
  -6 -10   2  178.29   11.88 
  -6 -10   2  179.71   12.66 
   6  10  -2  152.68   13.96 
  -5 -10   2   34.71    6.16 
   5  10  -2   31.14    6.77 
  -5 -10   2   41.82    6.53 
  -4 -10   2  205.18   13.17 
  -4 -10   2  192.79   12.90 
   4  10  -2  203.43   14.69 
  -3 -10   2   17.50    4.43 
  -3 -10   2   13.91    3.87 
   3  10  -2   17.54    5.24 
   2  10  -2   -0.12    2.85 
  -2 -10   2    1.54    2.53 
  -2 -10   2   -1.22    2.20 
  -1 -10   2   12.54    4.23 
  -1 -10   2   24.87    4.52 
   1  10  -2   19.07    5.26 
   0 -10   2  282.56   13.78 
   0 -10   2  238.42   15.82 
   0  10  -2  239.91   16.89 
  -1  10  -2   75.56   10.71 
   1 -10   2   65.55    9.18 
  -2  10  -2   21.69    5.94 
   2 -10   2   19.81    5.30 
  -2  10  -2   21.43    4.13 
   3 -10   2    6.95    3.92 
  -3  10  -2    4.31    3.22 
  -3  10  -2   -0.86    3.12 
  -4  10  -2   69.29   10.31 
   4 -10   2   62.96    9.82 
  -4  10  -2   71.29    9.26 
  -5  10  -2  342.25   19.70 
  -5  10  -2  276.66   20.00 
   5 -10   2  293.55   20.04 
   6 -10   2    5.21    4.49 
  -6  10  -2   15.98    5.08 
  -6  10  -2   17.61    5.97 
   7 -10   2   10.15    4.72 
  -7  10  -2    6.26    4.09 
  -7  10  -2    9.52    4.96 
  -8  10  -2  106.69   13.28 
   8 -10   2  111.18   15.19 
  -8  10  -2  131.58   15.68 
  16   9  -2   67.97   10.58 
 -16  -9   2   66.42   10.85 
  15   9  -2  187.52   16.83 
 -15  -9   2  156.34   15.96 
 -14  -9   2  106.13   12.93 
  14   9  -2  111.60   13.03 
 -13  -9   2   -3.42    2.65 
  13   9  -2   -0.82    2.74 
 -13  -9   2    3.35    4.34 
  12   9  -2   11.04    4.73 
 -12  -9   2    8.55    5.02 
 -12  -9   2    4.69    3.03 
  11   9  -2  310.09   18.94 
 -11  -9   2  292.46   19.00 
 -11  -9   2  288.36   16.54 
  10   9  -2  274.52   17.32 
 -10  -9   2  259.62   15.19 
   9   9  -2    2.03    2.98 
  -9  -9   2    7.81    3.27 
   9   9  -2    7.20    3.53 
  -8  -9   2   19.57    4.40 
   8   9  -2   22.89    5.30 
   8   9  -2   19.92    4.88 
   7   9  -2  273.48   16.68 
   7   9  -2  269.21   15.90 
  -7  -9   2  249.08   14.47 
   6   9  -2  886.29   36.27 
  -6  -9   2  846.19   35.06 
   6   9  -2  858.92   37.67 
  -5  -9   2    1.51    2.14 
   5   9  -2    2.56    2.77 
  -4  -9   2   64.93    7.77 
  -4  -9   2   78.80    8.37 
   4   9  -2   86.91    9.83 
  -3  -9   2  563.22   24.86 
   3   9  -2  528.11   26.70 
  -3  -9   2  569.72   25.48 
   2   9  -2  704.25   34.12 
  -2  -9   2  825.19   32.04 
  -2  -9   2  797.80   33.30 
  -1  -9   2   23.55    5.04 
  -1  -9   2   24.17    4.20 
   1   9  -2   30.03    6.14 
   1   9  -2   28.33    3.43 
   0  -9   2   -0.34    2.03 
   0   9  -2    0.34    2.30 
   0  -9   2   -0.06    2.33 
   0   9  -2    1.34    1.62 
  -1   9  -2  109.93    7.95 
   1  -9   2  125.80   11.71 
   1  -9   2  116.23    7.31 
  -1   9  -2   96.14   11.15 
   2  -9   2   12.08    4.07 
  -2   9  -2    5.96    3.65 
  -2   9  -2    8.60    2.55 
  -3   9  -2   -2.38    2.59 
  -3   9  -2    2.71    3.34 
   3  -9   2    1.81    2.70 
  -4   9  -2   35.13    7.06 
  -4   9  -2   33.49    6.13 
   4  -9   2   27.62    6.51 
  -5   9  -2    2.42    3.16 
   5  -9   2   -1.20    2.45 
  -5   9  -2   -2.23    2.95 
  -6   9  -2  215.15   15.65 
   6  -9   2  202.70   17.87 
  -6   9  -2  218.06   16.58 
   7  -9   2   19.74    5.53 
  -7   9  -2   13.15    4.98 
  -7   9  -2   14.13    4.86 
  -8   9  -2   61.99   10.89 
  -8   9  -2   82.87   11.30 
   8  -9   2   74.14   11.62 
  -9   9  -2   20.68    6.59 
   9  -9   2   26.04    7.45 
  -9   9  -2   20.60    6.70 
 -16  -8   2    6.99    4.35 
  16   8  -2   -3.18    3.49 
 -15  -8   2   76.35   11.27 
  15   8  -2   69.90   10.27 
  14   8  -2    4.21    3.51 
 -14  -8   2    4.50    4.21 
 -13  -8   2  243.75   15.05 
  13   8  -2  221.77   15.96 
 -13  -8   2  203.62   16.79 
  12   8  -2   30.25    6.46 
 -12  -8   2   35.50    6.37 
  11   8  -2  216.80   15.04 
 -11  -8   2  223.35   13.67 
  11   8  -2  202.87   14.48 
  10   8  -2   21.08    5.02 
 -10  -8   2   18.63    4.43 
  10   8  -2   11.84    4.19 
   9   8  -2   11.10    3.89 
   9   8  -2   12.02    4.03 
  -9  -8   2   19.59    4.03 
   8   8  -2    8.33    3.62 
   8   8  -2    4.13    2.98 
  -8  -8   2    1.16    2.11 
   7   8  -2  592.31   27.05 
  -7  -8   2  614.71   26.01 
   7   8  -2  595.41   27.80 
  -6  -8   2  233.32   12.74 
   6   8  -2  202.15   12.99 
   6   8  -2  209.28   13.69 
   5   8  -2   61.49    7.82 
   5   8  -2   34.32    5.36 
  -5  -8   2   41.04    5.66 
   4   8  -2   17.83    4.48 
  -4  -8   2   11.47    3.00 
   4   8  -2   16.66    3.57 
  -3  -8   2  743.01   31.64 
   3   8  -2  807.02   33.93 
  -2  -8   2  117.31    9.70 
   2   8  -2  117.32    5.84 
  -2  -8   2  117.85    8.25 
   2   8  -2  100.56   10.05 
   1   8  -2    9.90    2.03 
  -1  -8   2    9.54    2.59 
   1   8  -2   10.13    3.59 
  -1  -8   2    7.36    3.02 
   0   8  -2  247.68   15.26 
   0  -8   2  205.38   13.39 
   0   8  -2  229.97   11.47 
   0  -8   2  241.42   11.98 
   1  -8   2  209.60   10.34 
  -1   8  -2  183.85   13.41 
   1  -8   2  183.14   12.65 
  -1   8  -2  206.67   11.05 
   2  -8   2  371.22   19.69 
  -2   8  -2  345.88   20.00 
  -2   8  -2  371.28   17.72 
   3  -8   2   43.22    7.48 
  -3   8  -2   43.00    7.37 
  -3   8  -2   38.31    5.74 
   4  -8   2   41.52    7.36 
  -4   8  -2   52.59    8.13 
  -4   8  -2   46.17    6.88 
   5  -8   2   97.16   11.64 
  -5   8  -2  123.00   11.24 
  -5   8  -2  116.18   12.44 
  -6   8  -2  433.60   24.56 
  -6   8  -2  467.98   24.30 
   6  -8   2  409.00   24.29 
  -7   8  -2   22.57    5.68 
   7  -8   2   18.53    5.92 
  -7   8  -2   29.78    6.98 
  -8   8  -2   22.22    6.47 
   8  -8   2   22.28    6.28 
  -8   8  -2   21.18    5.89 
  -9   8  -2   36.99    8.42 
  -9   8  -2   44.23    8.39 
   9  -8   2   37.20    7.79 
 -10   8  -2  105.00   13.74 
 -10   8  -2  110.39   14.35 
  10  -8   2  108.04   14.45 
 -16  -7   2   15.54    4.95 
 -15  -7   2    0.01    4.47 
  15   7  -2   -0.63    3.60 
 -14  -7   2  367.84   22.58 
  14   7  -2  408.51   23.60 
 -14  -7   2  415.04   21.77 
  13   7  -2  220.33   15.73 
 -13  -7   2  236.81   14.99 
 -13  -7   2  207.42   15.55 
  12   7  -2   38.81    7.13 
 -12  -7   2   43.63    6.72 
  12   7  -2   54.22    8.14 
  11   7  -2   12.12    3.93 
 -11  -7   2   14.00    3.96 
  11   7  -2    8.00    3.57 
  11   7  -2   15.52    3.05 
  10   7  -2  145.44   12.08 
 -10  -7   2  123.25   10.18 
  10   7  -2  150.36    8.83 
  10   7  -2  112.93   11.07 
  -9  -7   2  471.37   21.37 
   9   7  -2  433.66   22.48 
   9   7  -2  419.54   22.05 
   9   7  -2  499.48   19.40 
   8   7  -2   69.33    8.17 
   8   7  -2   89.70    5.43 
  -8  -7   2   81.01    7.79 
   8   7  -2   84.91    8.90 
  -7  -7   2    2.05    1.91 
   7   7  -2    2.45    0.99 
   7   7  -2    0.62    1.93 
   7   7  -2   -0.40    1.62 
  -6  -7   2   93.52    7.87 
   6   7  -2   89.42    8.43 
   6   7  -2   97.33    9.20 
  -5  -7   2  550.26   23.54 
   5   7  -2  575.91   24.34 
   5   7  -2  539.55   24.98 
   4   7  -2   20.49    3.80 
   4   7  -2   15.42    3.72 
  -4  -7   2   15.18    3.42 
   3   7  -2   47.87    5.61 
   3   7  -2   46.20    6.27 
  -3  -7   2   48.97    5.91 
   2   7  -2   31.48    2.50 
   2   7  -2   30.43    4.31 
   2   7  -2   26.37    4.69 
  -2  -7   2   32.64    4.80 
  -1  -7   2   30.23    4.29 
   1   7  -2   34.17    3.25 
   1   7  -2   29.05    5.18 
  -1  -7   2   28.88    4.84 
   0  -7   2   35.07    5.46 
   0   7  -2   44.58    6.65 
   0   7  -2   37.71    4.11 
   0  -7   2   40.90    4.53 
   1  -7   2   98.89    9.03 
   1  -7   2  110.56    6.54 
  -1   7  -2   98.60    6.88 
  -1   7  -2  101.26    9.70 
   2  -7   2   63.83    4.46 
   2  -7   2   45.95    6.84 
  -2   7  -2   62.00    6.23 
  -2   7  -2   59.74    8.05 
   3  -7   2   67.43    8.51 
  -3   7  -2   65.83    7.07 
  -3   7  -2   63.57    8.45 
   4  -7   2    0.58    2.55 
  -4   7  -2    1.76    2.69 
  -4   7  -2    1.36    2.32 
   5  -7   2  403.70   21.38 
  -5   7  -2  345.94   20.37 
   6  -7   2   29.93    6.47 
  -6   7  -2   38.29    7.22 
  -7   7  -2   -2.58    2.59 
   7  -7   2    2.70    3.81 
  -7   7  -2    3.95    3.42 
   8  -7   2   10.60    4.62 
  -8   7  -2   22.09    5.94 
  -8   7  -2   15.32    5.38 
   9  -7   2  111.45   13.64 
  -9   7  -2  108.39   13.23 
  -9   7  -2  121.10   13.94 
 -10   7  -2  131.16   15.39 
 -10   7  -2  170.89   16.72 
  10  -7   2  166.69   16.91 
 -11   7  -2   14.50    5.29 
 -11   7  -2    4.17    4.62 
  11  -7   2   13.08    5.76 
 -16  -6   2  130.98   13.98 
 -16  -6   2  124.17   14.93 
 -15  -6   2   -5.51    2.99 
 -14  -6   2  375.25   21.32 
  14   6  -2  379.69   22.67 
  14   6  -2  419.50   21.93 
 -14  -6   2  397.45   22.65 
  13   6  -2   44.10    7.71 
  13   6  -2   55.14    7.75 
 -13  -6   2   50.37    7.77 
 -12  -6   2    0.46    3.12 
  12   6  -2   -0.08    2.50 
  12   6  -2    3.01    2.89 
  12   6  -2    6.13    3.49 
  11   6  -2   26.64    5.70 
  11   6  -2   48.53    6.38 
  11   6  -2   39.90    6.73 
 -11  -6   2   32.74    5.95 
 -10  -6   2   77.46    8.12 
  10   6  -2   85.11    9.17 
  10   6  -2  104.94    7.45 
  10   6  -2   88.56    9.57 
   9   6  -2  141.67   10.49 
   9   6  -2  137.31   10.24 
  -9  -6   2  139.95    9.51 
   9   6  -2  141.56    8.58 
  -8  -6   2    0.56    1.67 
   8   6  -2    4.03    1.59 
   8   6  -2   -0.53    1.51 
   8   6  -2    2.00    2.17 
   7   6  -2   25.09    2.99 
   7   6  -2   19.59    3.88 
   7   6  -2   15.28    3.45 
  -7  -6   2   23.69    4.01 
  -6  -6   2 1149.01   43.13 
   6   6  -2 1204.82   40.15 
   6   6  -2 1116.72   43.63 
   6   6  -2 1178.87   45.01 
  -5  -6   2  184.53   10.12 
   5   6  -2  171.00   10.25 
   5   6  -2  168.41   10.54 
   4   6  -2   41.63    5.49 
   4   6  -2   32.71    4.47 
  -4  -6   2   26.95    4.13 
   3   6  -2   42.86    4.98 
   3   6  -2   40.79    5.51 
  -3  -6   2   42.06    5.10 
   2   6  -2  313.86   11.50 
  -2  -6   2  302.99   14.76 
   2   6  -2  316.93   14.35 
   2   6  -2  314.72   15.96 
  -1  -6   2  437.91   20.33 
   1   6  -2  483.87   19.41 
   1   6  -2  462.37   21.65 
   1   6  -2  508.94   17.98 
   0   6  -2    7.40    1.71 
   0  -6   2   10.16    2.80 
   0   6  -2    8.18    2.85 
   1  -6   2  333.06   13.96 
  -1   6  -2  331.43   17.07 
   1  -6   2  320.32   16.36 
  -1   6  -2  344.32   15.00 
   2  -6   2  868.53   33.80 
  -2   6  -2  887.18   36.67 
   2  -6   2  877.36   35.74 
   2  -6   2  922.12   31.45 
  -3   6  -2  692.16   29.67 
   3  -6   2  549.60   27.83 
   3  -6   2  706.81   23.57 
   3  -6   2  718.35   27.83 
   4  -6   2    3.52    2.40 
  -4   6  -2    0.68    2.05 
   4  -6   2    4.11    2.15 
  -5   6  -2   55.42    7.78 
   5  -6   2   46.62    6.76 
   5  -6   2   41.98    6.88 
  -6   6  -2   87.21   10.13 
   6  -6   2   75.52    9.67 
   6  -6   2  100.10   10.27 
   7  -6   2   65.41    9.24 
   7  -6   2   72.30    9.83 
  -7   6  -2   75.61    9.70 
   8  -6   2    8.67    4.31 
  -8   6  -2    7.55    4.05 
   8  -6   2    5.05    3.51 
   9  -6   2    2.53    3.51 
  -9   6  -2    5.53    4.20 
   9  -6   2    6.87    4.05 
 -10   6  -2    5.66    3.72 
  10  -6   2    7.06    3.98 
 -11   6  -2   59.57   10.15 
 -11   6  -2   80.51   11.50 
  11  -6   2   80.00   11.64 
 -12   6  -2    7.49    5.36 
  12  -6   2    7.20    5.03 
 -12   6  -2   -0.99    3.58 
 -16  -5   2  233.31   17.54 
 -15  -5   2    4.53    4.02 
 -15  -5   2    6.50    4.76 
 -14  -5   2    0.28    3.42 
 -14  -5   2   -2.63    2.97 
 -14  -5   2   -0.17    3.45 
  14   5  -2   -0.71    3.17 
  13   5  -2  218.65   14.49 
  13   5  -2  191.30   14.16 
  12   5  -2  268.75   15.87 
  12   5  -2  290.79   16.63 
  12   5  -2  246.63   16.28 
  11   5  -2   -3.32    2.05 
  11   5  -2    3.15    2.75 
  11   5  -2    2.31    2.70 
 -11  -5   2    3.00    2.67 
 -10  -5   2   17.64    3.93 
  10   5  -2   10.13    3.28 
  10   5  -2    8.89    3.40 
  10   5  -2   11.52    3.62 
   9   5  -2    0.22    2.03 
   9   5  -2    0.76    1.88 
   9   5  -2    3.02    1.89 
  -9  -5   2    0.16    1.92 
   8   5  -2  295.57   15.71 
  -8  -5   2  299.57   15.24 
   8   5  -2  318.09   14.35 
   8   5  -2  322.82   16.20 
   7   5  -2   54.72    4.68 
  -7  -5   2   49.56    5.70 
   7   5  -2   51.70    6.08 
   7   5  -2   45.95    5.85 
   6   5  -2 1411.65   51.85 
  -6  -5   2 1403.91   51.23 
   6   5  -2 1434.00   49.28 
   6   5  -2 1450.70   52.99 
   5   5  -2   72.20    6.67 
   5   5  -2   91.98    6.72 
  -5  -5   2   88.84    6.27 
   5   5  -2   84.19    4.25 
   4   5  -2   22.91    3.61 
   4   5  -2   23.80    3.83 
  -4  -5   2   21.69    3.45 
   3   5  -2  283.63   14.02 
   3   5  -2  272.17   13.08 
  -3  -5   2  296.31   13.37 
  -2  -5   2  145.08    8.49 
   2   5  -2  149.45    8.22 
   2   5  -2  157.65    9.33 
   1   5  -2  239.84   10.90 
   1   5  -2  235.25   12.64 
  -1  -5   2  224.20   11.63 
   1   5  -2  246.76    9.48 
   0   5  -2  243.76   10.62 
   0   5  -2  229.42   12.52 
   0  -5   2  234.87   12.09 
  -1   5  -2   98.27    7.45 
   1  -5   2   97.71    5.88 
   1  -5   2   93.38    7.06 
   2  -5   2  730.19   29.84 
   2  -5   2  765.89   28.57 
  -2   5  -2  724.43   30.41 
   2  -5   2  728.94   26.01 
   3  -5   2  382.08   18.74 
   3  -5   2  387.26   17.64 
   3  -5   2  396.32   14.15 
  -3   5  -2  403.04   19.35 
   4  -5   2    6.27    2.37 
  -4   5  -2    8.99    3.01 
   4  -5   2   11.82    3.44 
  -5   5  -2   80.48    8.63 
   5  -5   2   66.96    8.21 
   5  -5   2   71.41    7.77 
  -6   5  -2  237.33   15.01 
   6  -5   2  256.90   15.57 
   6  -5   2  255.01   15.06 
   7  -5   2   60.30    8.50 
   7  -5   2   53.84    8.40 
  -7   5  -2   74.63    9.25 
   8  -5   2   11.05    4.68 
  -8   5  -2   14.32    4.32 
   8  -5   2   19.07    4.96 
  -9   5  -2   52.11    8.24 
   9  -5   2   37.46    7.46 
   9  -5   2   46.20    8.34 
 -10   5  -2  275.45   18.54 
  10  -5   2  295.00   19.63 
  10  -5   2  296.65   19.52 
 -11   5  -2  284.82   19.11 
  11  -5   2  296.41   19.85 
  11  -5   2  254.76   19.20 
 -12   5  -2   -1.36    3.00 
  12  -5   2    1.60    3.88 
 -16  -4   2   44.72    8.55 
 -15  -4   2    5.34    3.49 
 -15  -4   2   13.79    5.29 
  15   4  -2   14.34    5.11 
  14   4  -2   48.68    8.34 
 -14  -4   2   43.32    7.48 
 -14  -4   2   48.67    8.38 
  14   4  -2   45.06    7.77 
  13   4  -2  238.94   15.39 
  13   4  -2  223.97   15.33 
 -13  -4   2  249.96   16.62 
 -13  -4   2  234.44   15.32 
  12   4  -2  261.90   15.82 
  12   4  -2  292.42   16.63 
  12   4  -2  253.83   16.11 
  12   4  -2  255.78   15.57 
  11   4  -2   89.10    9.15 
  11   4  -2   70.51    8.39 
  11   4  -2   83.62    8.73 
  11   4  -2   76.15    8.81 
  10   4  -2    5.39    2.62 
  10   4  -2    5.26    2.65 
  10   4  -2    8.49    3.06 
  10   4  -2    3.55    2.32 
   9   4  -2  766.65   31.20 
   9   4  -2  812.13   31.82 
   9   4  -2  729.97   31.28 
   9   4  -2  782.32   32.32 
   8   4  -2  698.77   28.44 
   8   4  -2  660.47   28.54 
   8   4  -2  699.01   27.54 
  -7  -4   2    7.18    2.19 
   7   4  -2    7.15    2.27 
   7   4  -2    6.27    1.89 
   7   4  -2    6.39    2.24 
   6   4  -2   99.33    7.07 
  -6  -4   2  104.78    6.97 
   6   4  -2   93.44    5.77 
   6   4  -2  106.83    7.17 
   5   4  -2  592.28   23.98 
   5   4  -2  615.33   21.85 
  -5  -4   2  580.64   23.49 
   5   4  -2  597.18   24.28 
  -4  -4   2  782.26   30.17 
   4   4  -2  833.99   31.32 
   4   4  -2  777.93   30.37 
   4   4  -2  848.73   27.97 
   3   4  -2  325.20   14.91 
   3   4  -2  322.91   14.31 
  -3  -4   2  344.02   14.46 
   2   4  -2  679.58   27.03 
  -2  -4   2  674.36   26.02 
   2   4  -2  717.44   25.90 
  -1  -4   2   70.33    5.10 
   1   4  -2   66.95    4.50 
   1   4  -2   61.00    5.64 
   1   4  -2   69.89    3.28 
   0  -4   2  102.79    5.13 
   0   4  -2  109.39    5.64 
   0  -4   2  108.25    6.74 
   0   4  -2   95.04    6.70 
   1  -4   2   53.33    5.29 
  -1   4  -2   52.99    5.45 
  -1   4  -2   53.03    3.37 
   1  -4   2   56.86    3.90 
   2  -4   2   61.05    4.60 
  -2   4  -2   54.73    5.93 
   2  -4   2   56.04    5.82 
   2  -4   2   55.27    3.25 
  -3   4  -2   20.15    3.82 
   3  -4   2   22.30    3.55 
   3  -4   2   20.42    3.98 
   3  -4   2   20.08    1.48 
   4  -4   2  263.55   14.00 
   4  -4   2  251.75   13.18 
  -4   4  -2  258.36   14.03 
  -5   4  -2    2.57    1.94 
   5  -4   2    4.53    2.23 
   5  -4   2    5.42    2.60 
   6  -4   2   60.26    7.62 
  -6   4  -2   63.04    7.76 
   6  -4   2   69.08    8.29 
   7  -4   2    1.34    2.44 
   7  -4   2    2.87    3.02 
  -7   4  -2   -0.57    2.12 
  -8   4  -2  123.00   11.61 
   8  -4   2  108.74   11.41 
   8  -4   2  126.65   11.85 
  -9   4  -2   -0.18    2.57 
   9  -4   2   -0.32    3.07 
   9  -4   2    4.22    3.83 
 -10   4  -2  155.76   14.22 
  10  -4   2  154.22   14.85 
  10  -4   2  168.07   14.91 
  11  -4   2   51.61    8.98 
  11  -4   2   51.05    9.33 
 -11   4  -2   59.28    9.28 
  12  -4   2    6.36    4.51 
 -12   4  -2    6.21    4.13 
  12  -4   2   12.32    5.42 
 -13   4  -2   42.63    8.13 
  13  -4   2   50.48    9.20 
 -16  -3   2   28.76    7.46 
  15   3  -2   52.29    8.48 
 -15  -3   2   61.11    9.05 
 -15  -3   2   71.75   10.70 
 -14  -3   2    1.78    3.48 
  14   3  -2    0.23    3.48 
  14   3  -2    1.01    3.80 
 -14  -3   2    3.68    3.64 
  13   3  -2   47.82    7.69 
  13   3  -2   35.82    6.79 
 -13  -3   2   36.95    6.69 
 -13  -3   2   47.86    7.84 
 -12  -3   2   26.75    5.69 
  12   3  -2   36.24    6.53 
  12   3  -2   35.29    6.48 
  12   3  -2   25.52    5.29 
 -12  -3   2   44.74    7.37 
  11   3  -2    1.13    2.69 
  11   3  -2   -0.05    2.22 
  11   3  -2    3.32    2.55 
 -11  -3   2    4.72    2.83 
 -11  -3   2   -1.19    2.24 
  10   3  -2   13.15    3.40 
  10   3  -2    7.30    3.06 
  10   3  -2    9.64    3.30 
  10   3  -2   15.26    3.49 
   9   3  -2  620.21   27.04 
   9   3  -2  662.87   27.14 
   9   3  -2  602.69   26.68 
   9   3  -2  625.38   26.38 
   8   3  -2   97.52    7.15 
   8   3  -2   90.87    7.84 
   8   3  -2   90.44    7.61 
   8   3  -2   88.95    7.55 
   7   3  -2  228.81   12.00 
   7   3  -2  232.30   11.66 
   7   3  -2  224.02   11.92 
   7   3  -2  238.06   12.09 
   6   3  -2  294.31   12.97 
   6   3  -2  288.72   13.56 
   6   3  -2  274.18   13.49 
   6   3  -2  294.57   13.76 
   5   3  -2 1099.50   38.80 
   5   3  -2 1115.51   39.94 
  -5  -3   2 1065.35   39.75 
   5   3  -2 1116.23   40.40 
   4   3  -2  695.07   24.37 
   4   3  -2  691.44   26.22 
  -4  -3   2  697.01   25.94 
   4   3  -2  654.60   25.82 
  -3  -3   2  158.07    6.04 
   3   3  -2  154.98    7.95 
   3   3  -2  131.54    7.52 
  -3  -3   2  151.14    7.73 
   2   3  -2  383.28   15.86 
   2   3  -2  380.53   15.24 
  -2  -3   2  383.65   15.44 
  -1  -3   2  485.64   16.50 
  -1  -3   2  478.28   18.62 
   1   3  -2  475.96   18.01 
   0  -3   2    9.72    1.39 
   0   3  -2   10.37    2.26 
   0   3  -2    9.37    1.56 
   0  -3   2   10.80    2.29 
  -1   3  -2  614.23   21.50 
   1  -3   2  618.24   22.55 
   1  -3   2  621.50   23.63 
  -1   3  -2  599.15   24.16 
  -2   3  -2    4.53    0.89 
  -2   3  -2    5.30    1.78 
   2  -3   2    5.15    1.92 
   2  -3   2    3.23    1.23 
   3  -3   2 1705.02   60.47 
   3  -3   2 1745.29   60.70 
  -3   3  -2 1708.07   61.89 
   4  -3   2  305.02   14.98 
   4  -3   2  319.80   14.92 
  -4   3  -2  307.62   15.36 
   5  -3   2   45.62    5.91 
  -5   3  -2   54.43    6.50 
   5  -3   2   47.26    5.84 
   6  -3   2   59.21    7.20 
   6  -3   2   60.44    7.03 
  -6   3  -2   51.36    6.69 
   7  -3   2  109.71    9.95 
   7  -3   2   99.05    9.77 
  -7   3  -2  113.30   10.12 
   8  -3   2  157.10   12.93 
  -8   3  -2  153.07   11.51 
   8  -3   2  154.06   12.42 
  -9   3  -2   13.55    4.12 
   9  -3   2   18.02    4.94 
   9  -3   2   13.22    4.38 
 -10   3  -2    3.79    3.27 
  10  -3   2    7.25    4.19 
  10  -3   2    1.71    3.14 
 -11   3  -2  287.55   19.19 
  11  -3   2  319.54   20.62 
  11  -3   2  337.23   20.17 
  12  -3   2  118.29   14.17 
  12  -3   2  143.77   14.52 
 -12   3  -2  133.13   14.08 
  13  -3   2    5.16    4.40 
 -13   3  -2    4.43    3.89 
  13  -3   2   -0.90    4.53 
  14  -3   2    4.06    5.30 
  14  -3   2   -0.30    4.75 
 -14   3  -2   -2.65    3.73 
 -16  -2   2  152.84   16.90 
 -15  -2   2   50.08    8.93 
  15   2  -2   46.34    8.39 
  14   2  -2    1.26    3.88 
 -14  -2   2    3.20    3.42 
  13   2  -2    8.17    3.89 
  13   2  -2   14.21    4.94 
 -13  -2   2   13.57    4.85 
 -12  -2   2  271.97   15.36 
  12   2  -2  267.42   16.36 
  12   2  -2  245.18   14.11 
 -12  -2   2  249.92   15.87 
  12   2  -2  255.95   16.60 
  11   2  -2  202.85   12.12 
  11   2  -2  204.20   13.44 
 -11  -2   2  202.77   13.34 
  11   2  -2  195.80   13.42 
 -11  -2   2  199.11   12.49 
  10   2  -2   42.54    6.34 
  10   2  -2   34.43    6.03 
 -10  -2   2   34.30    5.84 
  10   2  -2   44.60    5.70 
 -10  -2   2   40.93    5.78 
   9   2  -2  128.08    8.44 
   9   2  -2  126.62    9.33 
   9   2  -2  125.25    9.37 
   8   2  -2  310.78   15.85 
   8   2  -2  311.67   15.91 
   8   2  -2  337.59   15.92 
   8   2  -2  329.03   15.33 
   7   2  -2  416.77   18.15 
   7   2  -2  396.19   17.61 
   7   2  -2  411.09   18.29 
   7   2  -2  402.46   18.10 
   6   2  -2   13.93    2.80 
   6   2  -2   13.25    2.57 
   6   2  -2   14.51    2.81 
   6   2  -2   14.54    2.85 
   5   2  -2   44.65    4.44 
   5   2  -2   47.39    4.66 
   5   2  -2   43.48    4.11 
   5   2  -2   42.81    4.19 
   4   2  -2 1089.53   38.97 
   4   2  -2 1101.81   39.39 
   4   2  -2 1121.53   39.18 
   4   2  -2 1095.39   38.54 
  -3  -2   2 1338.05   45.37 
   3   2  -2 1310.73   45.89 
  -3  -2   2 1342.65   46.17 
   3   2  -2 1333.88   46.55 
  -2  -2   2    0.50    0.93 
   2   2  -2    1.37    0.88 
   2   2  -2   -0.62    0.62 
  -2  -2   2    1.88    0.59 
   1   2  -2 2551.95   84.84 
  -1  -2   2 2540.25   85.49 
  -1  -2   2 2629.48   86.05 
   1   2  -2 2563.63   87.34 
   0   2  -2  873.06   30.48 
   0  -2   2  916.74   31.52 
   0   2  -2  891.18   32.16 
   0  -2   2  888.85   30.41 
  -1   2  -2  698.61   23.36 
   1  -2   2  686.87   24.99 
  -1   2  -2  648.11   25.47 
   1  -2   2  694.68   24.37 
   2  -2   2   95.20    5.37 
  -2   2  -2   87.89    3.77 
   2  -2   2  100.56    5.85 
  -2   2  -2   82.37    5.74 
  -3   2  -2 1107.64   41.06 
   3  -2   2 1113.40   40.09 
   3  -2   2 1118.43   40.25 
  -4   2  -2  205.27   11.31 
   4  -2   2  222.49   11.23 
   4  -2   2  220.61   11.21 
  -5   2  -2   25.47    4.29 
   5  -2   2   30.64    4.49 
   5  -2   2   27.29    4.30 
  -6   2  -2   44.54    5.86 
   6  -2   2   40.08    5.67 
   6  -2   2   50.11    6.12 
   7  -2   2  376.03   19.97 
   7  -2   2  464.31   20.70 
  -7   2  -2  424.22   20.60 
   8  -2   2  149.75   11.01 
  -8   2  -2  145.57   10.75 
   8  -2   2  137.28   10.34 
   9  -2   2  261.57   15.54 
  -9   2  -2  228.77   15.05 
   9  -2   2  255.04   16.10 
  10  -2   2    3.14    3.06 
 -10   2  -2    7.42    3.58 
  10  -2   2    8.87    3.92 
 -11   2  -2  639.94   31.92 
  11  -2   2  675.33   32.91 
  11  -2   2  668.05   31.56 
  12  -2   2  230.79   16.48 
  12  -2   2  232.34   17.40 
 -12   2  -2  246.24   17.10 
  13  -2   2   48.36    9.11 
  13  -2   2   43.10    8.18 
 -13   2  -2   54.48    8.90 
  14  -2   2   26.57    7.41 
  14  -2   2   65.09    9.87 
 -14   2  -2   25.09    6.32 
  15   1  -2    3.85    4.15 
 -15  -1   2   -0.20    3.73 
 -14  -1   2   21.44    6.55 
  14   1  -2   11.56    5.19 
 -14  -1   2   18.36    4.73 
  13   1  -2   19.30    5.46 
 -13  -1   2   32.21    6.31 
 -12  -1   2  173.91   12.62 
  12   1  -2  165.71   14.61 
  12   1  -2  176.71   13.20 
  11   1  -2  242.66   12.59 
  11   1  -2  209.18   14.46 
 -11  -1   2  225.31   13.91 
  11   1  -2  189.46   13.69 
  10   1  -2   14.01    4.28 
  10   1  -2   15.36    4.14 
 -10  -1   2   11.07    3.59 
  10   1  -2   24.39    4.01 
 -10  -1   2    9.61    3.11 
  -9  -1   2   86.67    8.14 
   9   1  -2  100.32    9.37 
   9   1  -2   89.55    8.85 
  -9  -1   2   90.58    7.76 
   9   1  -2   84.93    7.07 
   8   1  -2  776.51   28.74 
  -8  -1   2  733.13   30.06 
   8   1  -2  715.73   30.10 
   8   1  -2  691.42   30.24 
  -8  -1   2  744.48   28.44 
   7   1  -2    9.17    2.19 
  -7  -1   2    8.90    2.21 
   7   1  -2    5.18    2.08 
  -7  -1   2    6.45    2.43 
   7   1  -2    7.17    2.34 
   6   1  -2   77.47    5.37 
   6   1  -2   73.04    6.34 
   6   1  -2   75.82    6.48 
   6   1  -2   67.85    5.05 
   5   1  -2  485.99   19.33 
   5   1  -2  475.70   18.72 
   5   1  -2  457.69   19.02 
   5   1  -2  449.77   18.38 
   4   1  -2  694.79   26.55 
   4   1  -2  727.89   26.17 
   4   1  -2  719.28   26.46 
   4   1  -2  720.00   26.24 
   3   1  -2  512.27   19.10 
   3   1  -2  495.57   18.52 
  -3  -1   2  507.90   18.84 
   3   1  -2  491.87   18.73 
   2   1  -2  231.06    9.13 
  -2  -1   2  237.29    9.03 
   2   1  -2  217.88    9.39 
   2   1  -2  226.73    9.57 
   1   1  -2    6.38    1.18 
  -1  -1   2    7.81    0.96 
  -1  -1   2    7.35    1.36 
   1   1  -2    7.14    1.19 
   0  -1   2 1849.31   61.37 
   0   1  -2 1826.88   60.69 
   0   1  -2 1847.67   62.52 
   1  -1   2   10.23    1.69 
   1  -1   2   10.25    1.44 
  -1   1  -2   13.42    1.90 
  -1   1  -2   12.25    1.22 
   2  -1   2 1035.91   36.50 
  -2   1  -2 1056.73   34.50 
  -2   1  -2 1034.86   37.31 
   2  -1   2 1037.31   36.16 
   3  -1   2  162.42    8.32 
  -3   1  -2  173.10    6.16 
   3  -1   2  172.60    8.29 
  -3   1  -2  164.07    8.64 
   4  -1   2  259.77   12.45 
   4  -1   2  270.32   12.26 
  -4   1  -2  276.96    9.51 
  -4   1  -2  265.10   12.80 
  -5   1  -2  821.08   32.50 
  -5   1  -2  844.01   27.90 
   5  -1   2  830.96   31.63 
   5  -1   2  825.98   32.24 
   6  -1   2  125.22    8.27 
  -6   1  -2  122.96    8.52 
   6  -1   2  127.96    8.70 
  -6   1  -2  131.83    5.37 
  -7   1  -2  135.81    9.52 
   7  -1   2  130.72    9.04 
   7  -1   2  139.21    9.65 
  -7   1  -2  138.58    5.85 
   8  -1   2   25.05    5.22 
  -8   1  -2   26.87    5.07 
   8  -1   2   31.37    5.37 
  -9   1  -2  742.19   32.19 
   9  -1   2  701.27   30.75 
   9  -1   2  707.73   32.00 
  10  -1   2   11.42    4.05 
 -10   1  -2   12.91    3.93 
  10  -1   2    7.93    3.50 
  11  -1   2  136.95   13.40 
 -11   1  -2  121.18   12.31 
  11  -1   2  146.26   12.66 
  12  -1   2   37.97    7.13 
 -12   1  -2   25.96    6.03 
  12  -1   2   29.70    6.84 
  13  -1   2    5.76    4.45 
  13  -1   2   13.62    5.32 
 -13   1  -2   14.35    4.86 
  14  -1   2   17.82    5.65 
 -14   1  -2    5.52    3.67 
  14  -1   2    6.77    4.53 
  15  -1   2  227.04   20.67 
 -15   1  -2  188.50   18.11 
  15   0  -2  129.20   14.60 
 -15   0   2  119.27   15.35 
  14   0  -2   18.16    5.34 
 -14   0   2   12.25    5.01 
 -13   0   2    1.27    3.21 
 -13   0   2    5.33    2.90 
  13   0  -2    2.05    3.76 
 -12   0   2   23.97    5.14 
  12   0  -2   29.43    6.13 
  11   0  -2  169.15   12.50 
  11   0  -2  148.72   13.54 
 -11   0   2  142.43   11.04 
  10   0  -2  127.41   11.84 
  10   0  -2  129.21    7.97 
  10   0  -2  109.62   10.80 
 -10   0   2  124.34    9.51 
   9   0  -2  101.98    6.74 
   9   0  -2   91.87    9.17 
   9   0  -2   79.81    8.99 
  -9   0   2   87.22    8.18 
   8   0  -2  382.51   18.95 
   8   0  -2  371.02   16.29 
   8   0  -2  387.39   18.89 
  -8   0   2  369.02   17.70 
  -7   0   2    1.31    1.27 
   7   0  -2    1.44    1.57 
   7   0  -2    2.86    1.54 
  -7   0   2    1.92    1.59 
   7   0  -2    5.15    2.28 
   6   0  -2   95.87    7.00 
  -6   0   2   85.88    6.17 
   6   0  -2  100.05    7.07 
   6   0  -2  103.39    6.00 
  -6   0   2   83.67    5.65 
  -5   0   2    0.17    0.89 
   5   0  -2    1.32    1.42 
   5   0  -2    2.26    1.04 
   5   0  -2    1.20    1.19 
  -5   0   2    0.18    1.19 
   4   0  -2 1132.73   40.56 
  -4   0   2 1108.82   37.75 
  -4   0   2 1121.21   39.93 
   4   0  -2 1156.29   39.15 
   4   0  -2 1123.82   40.40 
   3   0  -2  210.26    9.74 
  -3   0   2  215.34    9.82 
   3   0  -2  218.11    9.15 
   3   0  -2  220.69    8.88 
   2   0  -2 1783.78   61.35 
   2   0  -2 1834.89   60.76 
   2   0  -2 1849.04   61.50 
  -2   0   2 1843.99   61.96 
   1   0  -2  457.10   16.74 
  -1   0   2  472.25   16.21 
   1   0  -2  463.85   16.61 
   1   0  -2  475.12   16.24 
   0   0  -2 4146.31  136.14 
   0   0   2 4216.25  138.38 
   0   0   2 4206.81  136.80 
   0   0  -2 4193.73  139.68 
   1   0   2  189.78    7.81 
  -1   0  -2  203.61    8.07 
  -1   0  -2  190.01    7.44 
   1   0   2  202.93    7.57 
   2   0   2  240.38    9.28 
  -2   0  -2  235.18    8.82 
   2   0   2  237.30    9.81 
   3   0   2 1655.91   57.57 
  -3   0  -2 1694.47   58.31 
   3   0   2 1658.22   56.31 
  -3   0  -2 1676.78   55.16 
   4   0   2 2137.23   71.49 
   4   0   2 2074.09   72.87 
  -4   0  -2 2123.41   69.55 
  -4   0  -2 2120.76   73.66 
   5   0   2  429.77   19.19 
  -5   0  -2  483.78   16.71 
  -5   0  -2  479.55   19.83 
   5   0   2  445.00   18.54 
  -6   0  -2  215.34   12.02 
  -6   0  -2  231.84    9.31 
   6   0   2  219.52   12.02 
   6   0   2  230.70   11.45 
  -7   0  -2   40.85    3.21 
  -7   0  -2   35.12    5.20 
   7   0   2   33.38    5.09 
   7   0   2   38.20    5.07 
   8   0   2 1962.99   67.07 
  -8   0  -2 1872.29   62.74 
   8   0   2 1722.65   68.19 
  -8   0  -2 1892.95   69.13 
  -9   0  -2  156.47    7.23 
  -9   0  -2  117.97   10.76 
   9   0   2  134.65    9.68 
   9   0   2  144.54   10.84 
  10   0   2   75.01    9.32 
  10   0   2   76.35    8.57 
 -10   0  -2   79.81    9.29 
  11   0   2   17.93    4.79 
 -11   0  -2    9.11    3.50 
  11   0   2   16.59    4.90 
  12   0   2  153.15   14.70 
  12   0   2  176.97   12.80 
 -12   0  -2  158.88   14.19 
 -13   0  -2  111.47   12.85 
  13   0   2   93.89   11.11 
  13   0   2  128.73   13.94 
 -14   0  -2   37.18    7.47 
  14   0   2   45.30    8.23 
  14   0   2   30.33    7.42 
  15   0   2    5.11    4.11 
 -15   0  -2    0.23    4.13 
 -15   1   2  144.34   16.88 
  15  -1  -2  135.84   15.23 
  14  -1  -2   66.68   10.21 
 -14   1   2   56.21   10.27 
 -13   1   2    7.89    4.12 
 -13   1   2   -0.62    2.32 
  13  -1  -2    8.22    4.65 
 -12   1   2    7.14    4.00 
 -12   1   2    3.08    3.30 
  12  -1  -2    5.47    3.80 
  11  -1  -2  600.63   29.03 
 -11   1   2  559.96   27.10 
  10  -1  -2  344.39   19.74 
 -10   1   2  340.53   18.28 
  10  -1  -2  368.61   19.83 
  -9   1   2   11.56    3.18 
   9  -1  -2   13.10    3.81 
   9  -1  -2   18.19    2.70 
   9  -1  -2   12.15    3.69 
   8  -1  -2  124.31   10.25 
  -8   1   2  108.91    8.08 
   8  -1  -2  120.37    7.00 
   8  -1  -2  108.44    9.97 
   7  -1  -2  588.11   22.18 
   7  -1  -2  585.84   25.54 
  -7   1   2  564.24   24.11 
   7  -1  -2  569.86   25.10 
   6  -1  -2   16.45    2.41 
   6  -1  -2   11.68    2.96 
   6  -1  -2   12.72    3.11 
  -6   1   2   18.46    3.09 
   5  -1  -2    5.72    1.43 
   5  -1  -2    5.16    1.96 
  -5   1   2    5.11    1.71 
   5  -1  -2   10.36    2.62 
   4  -1  -2   45.43    4.85 
  -4   1   2   54.36    3.83 
   4  -1  -2   54.97    3.54 
  -3   1   2 1999.24   68.58 
   3  -1  -2 2040.17   67.06 
   3  -1  -2 1993.67   68.73 
  -3   1   2 2039.42   69.71 
   2  -1  -2 3065.85   99.82 
  -2   1   2 3042.91  102.38 
   2  -1  -2 3015.05  101.16 
  -2   1   2 3072.73  101.90 
  -1   1   2  386.36   13.40 
  -1   1   2  371.88   14.53 
   1  -1  -2  382.34   14.26 
   1  -1  -2  391.52   13.94 
   0  -1  -2   90.58    3.86 
   0   1   2   82.96    3.31 
   0  -1  -2   88.39    3.35 
   0  -1  -2   87.07    4.08 
   0   1   2   76.02    4.10 
   1   1   2   14.30    0.95 
   1   1   2   16.87    1.64 
  -1  -1  -2   14.47    1.58 
   1   1   2   14.64    1.44 
   1   1   2   17.97    0.96 
   2   1   2  141.40    5.29 
   2   1   2  137.50    6.30 
  -2  -1  -2  147.67    6.05 
   2   1   2  129.85    6.29 
   3   1   2   87.15    4.08 
  -3  -1  -2   87.10    4.27 
   3   1   2   72.39    4.66 
   4   1   2   14.68    2.41 
  -4  -1  -2   13.01    1.83 
   4   1   2   15.03    2.04 
  -4  -1  -2   14.51    2.40 
  -4  -1  -2   13.40    2.54 
  -5  -1  -2   47.14    3.32 
  -5  -1  -2   48.05    5.09 
   5   1   2   57.55    4.03 
  -5  -1  -2   50.85    4.93 
   5   1   2   50.31    4.93 
   6   1   2  356.37   15.08 
  -6  -1  -2  335.73   16.34 
  -6  -1  -2  358.56   15.67 
   6   1   2  364.00   16.34 
  -6  -1  -2  340.56   13.92 
   7   1   2  354.10   16.95 
  -7  -1  -2  340.17   15.98 
   7   1   2  359.25   15.77 
  -7  -1  -2  346.00   14.24 
  -7  -1  -2  348.37   17.08 
  -8  -1  -2 1432.76   54.49 
   8   1   2 1429.18   54.23 
  -8  -1  -2 1412.06   49.81 
   8   1   2 1505.29   52.46 
  -8  -1  -2 1414.67   51.42 
  -9  -1  -2    5.57    1.71 
   9   1   2    1.27    2.25 
  -9  -1  -2    6.99    2.98 
   9   1   2   11.11    2.97 
 -10  -1  -2   20.61    4.82 
 -10  -1  -2   22.34    3.11 
  10   1   2   19.44    4.76 
  10   1   2   17.57    4.23 
  11   1   2    7.01    3.25 
 -11  -1  -2   12.43    4.27 
  11   1   2    6.65    3.13 
  12   1   2  141.06   13.52 
 -12  -1  -2  139.51   13.19 
 -13  -1  -2   26.04    6.06 
  13   1   2   47.30    7.69 
  13   1   2   43.63    8.11 
  14   1   2   -2.56    3.20 
  14   1   2   -1.81    3.19 
 -14  -1  -2   -7.10    2.61 
 -15  -1  -2    4.71    3.92 
  15   1   2    5.05    3.94 
 -16  -1  -2  272.90   19.89 
  16   1   2  272.40   20.72 
 -14   2   2    4.52    4.12 
  14  -2  -2   -1.05    3.84 
  13  -2  -2   11.04    4.04 
 -13   2   2    3.04    4.42 
 -12   2   2   43.42    7.17 
 -12   2   2   36.37    7.76 
  12  -2  -2   35.52    7.50 
 -11   2   2  118.89   13.54 
 -11   2   2  153.57   11.35 
  11  -2  -2  135.16   13.33 
 -10   2   2   -1.92    2.51 
  10  -2  -2    4.91    3.08 
 -10   2   2    3.06    2.67 
  -9   2   2    2.76    2.22 
   9  -2  -2   -1.52    2.03 
  -8   2   2  114.34    8.40 
   8  -2  -2  111.82   10.54 
   8  -2  -2  130.20    6.74 
  -7   2   2  559.86   23.85 
   7  -2  -2  575.18   21.14 
   7  -2  -2  550.14   25.07 
   7  -2  -2  546.59   25.15 
   6  -2  -2   39.68    5.53 
   6  -2  -2   42.09    5.91 
  -6   2   2   47.32    5.21 
   6  -2  -2   47.75    3.50 
   5  -2  -2    6.35    2.43 
  -5   2   2    4.44    1.75 
   5  -2  -2   13.25    1.92 
   4  -2  -2  472.61   16.62 
  -4   2   2  440.89   17.84 
   4  -2  -2  440.04   18.96 
  -4   2   2  418.45   19.11 
  -3   2   2  552.84   22.33 
  -3   2   2  544.62   20.90 
   3  -2  -2  572.35   19.95 
  -2   2   2  331.47   14.00 
  -2   2   2  345.10   12.89 
   2  -2  -2  311.01   13.64 
   2  -2  -2  329.81   12.41 
   1  -2  -2   47.70    3.40 
  -1   2   2   45.86    2.80 
  -1   2   2   49.73    3.56 
   1  -2  -2   49.52    3.01 
   0  -2  -2  551.70   19.81 
   0   2   2  566.90   20.49 
   0  -2  -2  557.29   19.77 
   0   2   2  558.92   19.78 
   1   2   2 2177.30   72.22 
  -1  -2  -2 2119.63   70.78 
   1   2   2 2195.85   72.57 
  -1  -2  -2 2121.09   71.16 
   2   2   2  772.38   27.49 
  -2  -2  -2  759.18   26.87 
   2   2   2  780.66   27.16 
   3   2   2  691.93   27.23 
   3   2   2  757.94   26.96 
   3   2   2  788.04   25.20 
  -3  -2  -2  758.38   26.52 
   4   2   2  665.66   25.16 
   4   2   2  649.04   24.57 
  -4  -2  -2  632.30   23.73 
   4   2   2  683.48   22.88 
   5   2   2 2062.02   68.64 
   5   2   2 2065.37   71.03 
  -5  -2  -2 2042.73   68.97 
   5   2   2 2036.13   71.93 
   6   2   2 1821.60   62.26 
   6   2   2 1852.98   65.50 
   6   2   2 1807.96   64.55 
  -6  -2  -2 1832.74   62.28 
  -7  -2  -2  140.88    9.33 
  -7  -2  -2  123.03    8.32 
   7   2   2  139.40    8.86 
   7   2   2  138.21    7.74 
  -7  -2  -2  138.29    7.56 
  -8  -2  -2   89.53    6.08 
   8   2   2   99.83    6.69 
   8   2   2   99.47    8.43 
  -8  -2  -2   85.08    7.98 
  -8  -2  -2   78.36    8.16 
   9   2   2 1193.66   42.14 
   9   2   2  964.00   43.21 
  -9  -2  -2 1143.83   44.96 
  -9  -2  -2 1151.73   40.69 
  -9  -2  -2 1132.70   42.39 
 -10  -2  -2   27.63    5.28 
  10   2   2   20.31    4.27 
 -10  -2  -2   27.93    3.92 
  10   2   2   15.65    4.42 
 -10  -2  -2   27.61    5.41 
 -11  -2  -2   24.10    3.69 
 -11  -2  -2   19.79    4.99 
  11   2   2   24.58    5.27 
  11   2   2   26.71    4.95 
 -11  -2  -2   20.44    4.94 
  12   2   2    9.29    3.52 
  12   2   2   -0.39    2.70 
 -12  -2  -2    1.45    2.77 
  13   2   2    1.10    3.02 
 -13  -2  -2    1.60    3.38 
  13   2   2    7.90    4.13 
 -14  -2  -2  164.23   15.53 
  14   2   2  168.80   16.06 
  15   2   2   -4.34    2.69 
 -15  -2  -2    5.72    4.05 
  16   2   2   93.24   13.23 
 -16  -2  -2  112.50   13.93 
 -14   3   2  149.03   17.29 
  13  -3  -2   31.19    6.99 
 -13   3   2   16.67    6.40 
 -12   3   2   13.24    5.15 
  12  -3  -2   28.23    6.84 
 -12   3   2   22.06    4.51 
 -11   3   2   12.62    4.29 
  11  -3  -2    5.74    4.26 
 -11   3   2   17.78    5.38 
  10  -3  -2  219.42   15.56 
 -10   3   2  231.12   16.54 
 -10   3   2  232.38   14.48 
  -9   3   2  155.63   13.84 
  -9   3   2  156.14   10.98 
   9  -3  -2  154.51   13.35 
   8  -3  -2    2.51    2.52 
  -8   3   2    2.46    1.97 
  -8   3   2   -0.73    2.36 
   7  -3  -2   45.22    3.28 
  -7   3   2   47.13    6.01 
  -7   3   2   50.85    7.28 
   7  -3  -2   39.23    6.45 
   6  -3  -2   15.45    2.05 
  -6   3   2   17.76    4.07 
  -6   3   2   16.49    3.32 
   6  -3  -2   16.45    4.08 
   5  -3  -2  262.13   10.24 
   5  -3  -2  235.69   13.29 
  -5   3   2  251.11   13.72 
  -5   3   2  233.85   12.07 
  -4   3   2  208.96   10.37 
   4  -3  -2  219.60    8.78 
   4  -3  -2  214.15   11.58 
  -4   3   2  187.20   11.16 
   3  -3  -2  695.79   24.10 
  -3   3   2  687.51   25.88 
   3  -3  -2  659.27   26.72 
  -3   3   2  689.50   27.19 
  -2   3   2   -0.03    0.95 
   2  -3  -2    2.16    0.86 
  -2   3   2    1.79    0.97 
   2  -3  -2   -0.10    0.88 
  -1   3   2  160.92    7.38 
  -1   3   2  161.91    8.03 
   1  -3  -2  147.71    6.87 
   1  -3  -2  149.12    7.76 
   0   3   2  146.24    6.96 
   0  -3  -2  145.51    6.94 
   0   3   2  151.23    7.29 
   0  -3  -2  145.77    6.80 
   1   3   2  702.05   25.70 
  -1  -3  -2  729.74   25.51 
   1   3   2  710.09   25.93 
  -1  -3  -2  725.99   24.91 
   2   3   2   21.21    2.55 
  -2  -3  -2   20.47    1.61 
   2   3   2   19.72    2.21 
  -2  -3  -2   22.02    2.60 
   3   3   2 2809.75   93.60 
  -3  -3  -2 2785.78   92.61 
  -3  -3  -2 2841.43   91.47 
   3   3   2 2727.12   94.90 
  -4  -3  -2  171.11    8.56 
   4   3   2  190.86    9.28 
   4   3   2  176.22    8.53 
  -4  -3  -2  191.00    7.22 
  -5  -3  -2  822.88   30.04 
   5   3   2  850.57   30.54 
   5   3   2  790.69   31.16 
   5   3   2  813.38   28.39 
   6   3   2  448.00   18.46 
  -6  -3  -2  435.46   17.84 
   6   3   2  435.71   16.57 
   6   3   2  409.70   18.76 
   7   3   2  342.57   15.86 
  -7  -3  -2  348.78   15.09 
   7   3   2  330.77   16.28 
   7   3   2  322.82   13.99 
  -8  -3  -2  227.13   11.70 
   8   3   2  225.20   11.22 
   8   3   2  226.93   13.05 
   8   3   2  256.74   13.20 
  -9  -3  -2 1133.62   42.93 
   9   3   2 1202.37   43.12 
   9   3   2 1177.38   45.49 
 -10  -3  -2  252.32   14.78 
  10   3   2  241.34   14.75 
 -10  -3  -2  262.77   13.19 
  10   3   2  262.08   13.41 
 -10  -3  -2  250.14   15.59 
 -11  -3  -2  141.54    9.10 
 -11  -3  -2  139.22   11.87 
  11   3   2  131.30   11.89 
 -11  -3  -2  126.42   11.97 
  11   3   2  153.56    9.87 
 -12  -3  -2   58.85    6.45 
 -12  -3  -2   65.00    9.00 
  12   3   2   52.79    7.08 
 -12  -3  -2   49.81    7.56 
  12   3   2   59.97    8.73 
  13   3   2   35.97    7.34 
 -13  -3  -2   45.92    8.09 
  13   3   2   62.16    7.86 
 -13  -3  -2   61.04    8.83 
  14   3   2  182.01   16.15 
 -14  -3  -2  182.10   16.01 
  15   3   2    3.11    3.75 
 -15  -3  -2    9.63    4.43 
 -16  -3  -2   49.00    9.32 
  16   3   2   53.36    9.63 
  13  -4  -2   13.85    5.59 
 -13   4   2   20.89    6.78 
  12  -4  -2   11.11    4.78 
 -12   4   2   11.79    5.12 
 -11   4   2   51.21    7.57 
 -11   4   2   39.96    8.38 
  11  -4  -2   38.89    7.94 
 -10   4   2  153.95   14.94 
 -10   4   2  135.10   11.93 
  10  -4  -2  134.98   13.88 
   9  -4  -2  123.19   12.60 
  -9   4   2  107.65   12.34 
  -9   4   2  113.35   10.41 
   8  -4  -2   10.03    4.10 
  -8   4   2    2.89    2.84 
  -8   4   2   10.00    3.28 
   7  -4  -2  149.01   11.42 
  -7   4   2  161.14   12.07 
  -7   4   2  164.44   10.56 
  -6   4   2  870.04   37.03 
   6  -4  -2  847.30   36.29 
   6  -4  -2  904.86   30.62 
  -6   4   2  905.59   35.35 
   5  -4  -2  642.15   28.54 
   5  -4  -2  701.30   23.96 
  -5   4   2  678.96   29.18 
  -5   4   2  673.21   27.54 
   4  -4  -2   69.93    3.89 
  -4   4   2   55.80    6.45 
  -4   4   2   62.65    5.80 
   4  -4  -2   61.80    6.84 
   3  -4  -2  155.32    9.78 
  -3   4   2  176.58   10.10 
   3  -4  -2  180.53    7.72 
  -3   4   2  179.61    9.41 
  -2   4   2 2121.24   74.54 
  -2   4   2 2133.25   74.16 
   2  -4  -2 2154.80   74.06 
   2  -4  -2 2135.54   71.12 
  -1   4   2  356.15   14.85 
  -1   4   2  334.04   15.03 
   1  -4  -2  348.92   15.09 
   1  -4  -2  360.13   13.89 
   0  -4  -2  176.81    8.06 
   0  -4  -2  169.96    8.43 
   0   4   2  169.65    8.56 
   0   4   2  174.55    8.56 
  -1  -4  -2   36.19    3.34 
  -1  -4  -2   35.57    3.18 
   1   4   2   32.42    3.19 
   1   4   2   28.55    3.32 
   2   4   2 4369.46  149.02 
  -2  -4  -2 4571.60  144.98 
   2   4   2 4311.60  146.89 
  -2  -4  -2 4451.86  145.42 
  -3  -4  -2  660.78   24.33 
   3   4   2  613.25   24.70 
  -3  -4  -2  679.20   22.59 
   3   4   2  632.15   23.48 
   4   4   2   35.85    4.10 
   4   4   2   32.19    3.22 
  -4  -4  -2   33.89    2.28 
  -4  -4  -2   32.16    3.93 
   5   4   2  793.89   28.40 
  -5  -4  -2  744.74   26.41 
   5   4   2  767.32   29.60 
  -5  -4  -2  728.37   28.49 
  -6  -4  -2  831.28   31.72 
   6   4   2  833.47   32.94 
   6   4   2  850.45   31.68 
  -6  -4  -2  851.13   29.74 
   7   4   2  614.00   25.51 
  -7  -4  -2  643.53   25.60 
   7   4   2  655.25   26.96 
   7   4   2  641.36   23.67 
   8   4   2  206.43   10.11 
   8   4   2  206.63   11.64 
   8   4   2  231.11   12.72 
  -8  -4  -2  198.22   11.20 
  -9  -4  -2   25.50    4.19 
   9   4   2   22.29    3.62 
   9   4   2   20.26    3.99 
   9   4   2   17.66    3.96 
  10   4   2    1.20    2.26 
 -10  -4  -2   -0.96    1.67 
  10   4   2    1.82    1.63 
  10   4   2    0.68    2.30 
  11   4   2    1.42    2.14 
  11   4   2   -1.05    2.45 
 -11  -4  -2   -0.05    1.81 
 -12  -4  -2    9.10    3.73 
  12   4   2    8.95    3.92 
 -12  -4  -2    6.59    2.75 
 -12  -4  -2   13.35    4.64 
  12   4   2   14.04    3.61 
 -13  -4  -2  212.02   12.56 
 -13  -4  -2  200.54   15.27 
  13   4   2  183.80   14.05 
 -13  -4  -2  191.45   14.05 
 -14  -4  -2   -1.31    3.03 
  14   4   2   -6.12    2.61 
 -14  -4  -2   -0.21    3.16 
 -15  -4  -2   35.43    7.83 
  15   4   2   35.74    7.73 
 -15  -4  -2   35.50    7.32 
  16   4   2   48.92    9.24 
 -16  -4  -2   64.77   10.57 
 -13   5   2   64.83   11.86 
  12  -5  -2   25.91    6.54 
 -12   5   2   22.28    6.97 
 -11   5   2   40.42    8.55 
 -11   5   2   43.77    7.14 
  11  -5  -2   37.02    7.80 
 -10   5   2   10.27    4.23 
 -10   5   2   10.85    4.23 
  10  -5  -2   23.29    6.14 
  -9   5   2   41.15    6.63 
   9  -5  -2   28.81    6.73 
  -9   5   2   36.08    7.21 
  -8   5   2   -1.22    2.16 
  -8   5   2   -0.64    2.45 
   8  -5  -2    2.76    2.89 
   7  -5  -2    3.30    2.90 
  -7   5   2    1.64    2.88 
  -7   5   2    7.49    2.43 
  -6   5   2   84.92    8.16 
  -6   5   2   88.30    9.65 
   6  -5  -2   82.46    9.43 
  -5   5   2    5.46    2.44 
  -5   5   2    6.57    2.64 
   5  -5  -2    5.86    2.87 
   5  -5  -2    8.58    1.38 
   4  -5  -2    6.43    1.36 
  -4   5   2    3.76    1.80 
   4  -5  -2    7.37    2.94 
  -4   5   2    6.74    2.33 
  -3   5   2   56.18    6.24 
   3  -5  -2   57.87    6.54 
  -3   5   2   51.00    5.53 
   3  -5  -2   51.97    3.55 
  -2   5   2  491.18   21.04 
   2  -5  -2  505.99   18.57 
  -2   5   2  477.68   20.58 
   2  -5  -2  475.98   21.04 
  -1   5   2   18.11    3.10 
   1  -5  -2   14.33    2.84 
  -1   5   2   15.96    2.95 
   1  -5  -2   19.81    2.67 
   0  -5  -2  197.77    9.35 
   0  -5  -2  205.36   10.15 
   0   5   2  218.32   10.28 
   0   5   2  190.33   10.26 
   1   5   2    7.33    1.77 
  -1  -5  -2    5.00    1.49 
  -1  -5  -2    7.13    1.84 
   1   5   2    5.50    1.91 
  -2  -5  -2 2530.57   81.56 
   2   5   2 2401.87   82.30 
  -2  -5  -2 2414.14   82.02 
   2   5   2 2381.69   84.32 
   3   5   2  685.20   25.04 
  -3  -5  -2  699.42   24.66 
   3   5   2  675.81   26.85 
  -3  -5  -2  681.32   26.07 
   4   5   2  574.62   23.89 
  -4  -5  -2  593.10   23.34 
  -4  -5  -2  599.76   21.40 
   4   5   2  601.48   22.24 
  -5  -5  -2   94.07    6.55 
  -5  -5  -2   91.38    4.91 
   5   5   2  100.47    5.81 
   5   5   2   94.39    6.68 
   6   5   2 1397.19   49.39 
  -6  -5  -2 1420.30   50.26 
   6   5   2 1344.37   51.29 
  -6  -5  -2 1401.21   47.55 
  -7  -5  -2  400.62   16.64 
   7   5   2  444.03   20.07 
   7   5   2  441.68   18.47 
  -7  -5  -2  424.06   19.05 
   8   5   2   82.01    8.10 
  -8  -5  -2   81.77    5.41 
  -8  -5  -2   72.48    7.12 
   8   5   2   87.32    6.49 
  -9  -5  -2  290.33   15.36 
   9   5   2  307.64   15.54 
   9   5   2  307.44   16.60 
   9   5   2  315.93   13.91 
  10   5   2  320.68   17.88 
 -10  -5  -2  292.66   15.97 
  10   5   2  317.23   16.61 
  10   5   2  334.09   14.89 
  11   5   2  260.40   16.15 
  11   5   2  261.39   13.34 
  11   5   2  271.22   15.49 
 -11  -5  -2  237.24   14.16 
  12   5   2    2.77    2.78 
  12   5   2   -2.92    1.81 
 -12  -5  -2    1.05    2.67 
  12   5   2    2.11    1.99 
 -13  -5  -2   -0.52    3.00 
  13   5   2   10.80    3.97 
 -13  -5  -2    3.36    2.94 
 -13  -5  -2    6.94    3.96 
  14   5   2  290.12   18.46 
 -14  -5  -2  314.25   19.12 
 -14  -5  -2  256.15   18.75 
 -15  -5  -2   77.37   10.87 
  15   5   2  100.83   12.28 
 -15  -5  -2   97.17   12.75 
 -16  -5  -2    1.60    3.98 
  16   5   2   -1.44    3.58 
 -16  -5  -2    2.68    3.55 
  17   5   2    1.05    3.89 
 -17  -5  -2   -5.41    4.27 
 -12   6   2   57.49   10.96 
  12  -6  -2   66.71   11.41 
 -11   6   2    5.53    4.44 
  11  -6  -2    6.69    3.91 
  10  -6  -2   59.01   10.02 
 -10   6   2   73.22   11.10 
 -10   6   2   98.36   10.81 
   9  -6  -2   99.68   12.23 
  -9   6   2   90.11   11.78 
  -9   6   2  101.13   10.81 
   8  -6  -2   62.92    9.76 
  -8   6   2   67.87    8.53 
  -8   6   2   64.32    9.46 
  -7   6   2   13.52    3.79 
  -7   6   2    6.56    3.52 
   7  -6  -2   15.55    4.73 
  -6   6   2   93.73    9.34 
   6  -6  -2  113.49   11.32 
  -6   6   2   91.16   10.25 
  -5   6   2  670.62   30.08 
   5  -6  -2  639.28   29.65 
  -5   6   2  679.27   28.96 
  -4   6   2  272.26   14.58 
   4  -6  -2  275.45   11.21 
   4  -6  -2  279.48   15.73 
  -4   6   2  270.10   15.28 
  -3   6   2   11.42    2.77 
   3  -6  -2    8.72    3.09 
  -3   6   2    4.68    2.15 
   3  -6  -2    6.64    1.57 
   2  -6  -2   26.51    3.12 
   2  -6  -2   25.75    4.42 
  -2   6   2   24.23    4.18 
  -2   6   2   28.80    4.53 
  -1   6   2  116.74    8.39 
   1  -6  -2  140.86    8.89 
  -1   6   2  144.57    8.62 
   1  -6  -2  143.48    7.48 
   0   6   2  265.85   12.59 
   0  -6  -2  247.95   12.55 
   0  -6  -2  251.74   11.67 
   0   6   2  263.44   13.21 
   1   6   2   22.94    3.31 
  -1  -6  -2   18.87    3.24 
  -1  -6  -2   22.05    3.27 
   1   6   2   27.29    4.00 
  -2  -6  -2  552.47   21.48 
  -2  -6  -2  546.38   21.95 
   2   6   2  561.07   21.38 
   2   6   2  540.86   23.01 
   3   6   2   40.79    3.59 
  -3  -6  -2   33.95    3.64 
  -3  -6  -2   31.07    4.21 
   3   6   2   26.57    4.04 
   4   6   2  341.56   14.55 
   4   6   2  365.31   16.94 
  -4  -6  -2  378.44   16.45 
  -4  -6  -2  372.35   14.74 
  -5  -6  -2  216.40    9.62 
   5   6   2  201.65   11.66 
  -5  -6  -2  234.96   11.95 
   5   6   2  219.35   10.08 
  -6  -6  -2  336.02   15.98 
   6   6   2  304.51   15.93 
   6   6   2  349.20   14.54 
  -6  -6  -2  326.83   13.44 
  -7  -6  -2   74.41    4.72 
   7   6   2   67.32    5.78 
   7   6   2   66.65    7.05 
  -7  -6  -2   64.87    6.87 
  -8  -6  -2   41.49    5.72 
  -8  -6  -2   51.17    4.47 
   8   6   2   45.52    6.23 
   8   6   2   52.64    5.55 
   9   6   2  152.65   11.17 
   9   6   2  192.65   10.84 
  -9  -6  -2  166.18   10.98 
  -9  -6  -2  187.91    9.41 
 -10  -6  -2  299.72   13.85 
 -10  -6  -2  245.02   15.25 
  10   6   2  324.13   15.99 
  10   6   2  306.33   17.24 
  11   6   2   33.29    5.64 
 -11  -6  -2   32.06    5.90 
 -11  -6  -2   44.72    5.26 
  11   6   2   35.05    6.55 
 -12  -6  -2   14.54    3.29 
 -12  -6  -2   15.77    4.58 
  12   6   2   17.51    4.46 
  12   6   2   11.77    4.37 
  13   6   2  145.80   13.73 
  13   6   2  134.53   12.43 
 -13  -6  -2  123.31   11.59 
 -14  -6  -2  397.85   21.71 
  14   6   2  430.77   23.29 
 -15  -6  -2    7.95    5.03 
  15   6   2   12.19    4.60 
 -15  -6  -2   15.77    5.23 
 -16  -6  -2    4.90    4.98 
 -16  -6  -2    3.12    4.10 
  16   6   2    5.64    4.21 
  17   6   2   14.23    5.31 
 -17  -6  -2   17.69    6.29 
 -17  -6  -2   14.37    5.35 
 -11   7   2    4.22    4.21 
  11  -7  -2   -2.26    4.10 
 -10   7   2   56.29    8.37 
  10  -7  -2   88.00   12.27 
 -10   7   2   68.97   11.42 
   9  -7  -2   75.34   10.92 
  -9   7   2   54.02    9.57 
  -9   7   2   68.80    9.49 
  -8   7   2   19.87    4.97 
  -8   7   2    8.88    4.55 
   8  -7  -2   10.83    4.95 
  -7   7   2    7.40    3.95 
  -7   7   2   15.73    4.06 
   7  -7  -2    3.81    3.84 
  -6   7   2  161.62   11.61 
  -6   7   2  131.26   12.74 
   6  -7  -2  161.68   14.09 
  -5   7   2  811.77   34.14 
   5  -7  -2  760.28   34.69 
  -5   7   2  790.90   34.87 
  -4   7   2  322.40   17.25 
  -4   7   2  288.73   16.12 
   4  -7  -2  269.05   16.52 
  -3   7   2   -0.35    1.81 
   3  -7  -2    2.82    1.39 
   3  -7  -2    0.29    1.97 
  -3   7   2    3.56    2.14 
  -2   7   2   74.55    7.58 
   2  -7  -2   68.73    7.69 
  -2   7   2   71.35    7.42 
   2  -7  -2   63.86    4.85 
  -1   7   2  319.19   15.59 
  -1   7   2  310.76   16.19 
   1  -7  -2  320.03   14.05 
   1  -7  -2  322.99   16.19 
   0  -7  -2  409.53   18.75 
   0   7   2  424.31   19.56 
   0  -7  -2  406.41   17.39 
   0   7   2  416.97   18.39 
   1   7   2   52.84    5.29 
   1   7   2   51.87    6.10 
  -1  -7  -2   58.31    5.86 
  -1  -7  -2   59.15    5.48 
   2   7   2   90.82    5.99 
   2   7   2   89.82    7.81 
  -2  -7  -2   92.47    6.45 
  -2  -7  -2   91.72    6.58 
  -3  -7  -2 1271.61   46.50 
  -3  -7  -2 1291.58   45.68 
   3   7   2 1277.96   48.41 
   3   7   2 1278.26   45.30 
  -4  -7  -2  707.88   28.12 
  -4  -7  -2  718.12   26.63 
   4   7   2  681.96   29.07 
   4   7   2  700.47   26.05 
   5   7   2   17.76    2.62 
  -5  -7  -2   16.60    2.69 
   5   7   2   16.02    3.39 
  -5  -7  -2   10.69    2.87 
  -6  -7  -2    7.05    1.93 
   6   7   2   10.43    2.22 
  -6  -7  -2    7.99    2.82 
   6   7   2    9.94    2.86 
   7   7   2  897.43   37.85 
   7   7   2  991.65   35.15 
  -7  -7  -2  944.90   37.26 
  -7  -7  -2  927.47   33.98 
  -8  -7  -2    5.33    2.32 
   8   7   2    5.58    2.11 
   8   7   2    3.56    1.71 
  -8  -7  -2    3.68    1.61 
   9   7   2    9.56    2.51 
   9   7   2    4.41    2.66 
  -9  -7  -2    4.73    1.84 
  -9  -7  -2    5.77    3.18 
  10   7   2    4.27    2.95 
  10   7   2    1.06    1.88 
 -10  -7  -2    2.88    1.72 
 -10  -7  -2   -1.65    2.53 
  11   7   2   93.60    9.10 
 -11  -7  -2  108.48    7.26 
  11   7   2  107.19   11.21 
  12   7   2  192.69   14.58 
 -12  -7  -2  238.55   15.21 
  12   7   2  224.63   14.03 
  13   7   2   74.32    9.26 
 -13  -7  -2   75.37    9.62 
  13   7   2   62.45    9.55 
  14   7   2   57.84    9.74 
 -14  -7  -2   73.88    9.70 
  14   7   2   67.05    9.28 
  15   7   2   60.67    9.76 
  15   7   2   71.43   10.34 
 -15  -7  -2   62.22    9.07 
 -16  -7  -2    7.93    5.09 
 -16  -7  -2    6.10    4.15 
  16   7   2   -5.87    3.69 
 -17  -7  -2    2.64    4.28 
 -17  -7  -2   -4.41    4.02 
  17   7   2    1.67    3.95 
 -10   8   2    3.91    4.29 
  10  -8  -2   -4.71    3.80 
   9  -8  -2   -3.17    3.96 
  -9   8   2    1.62    3.70 
  -9   8   2    6.11    3.60 
  -8   8   2   89.22   10.77 
   8  -8  -2   73.35   10.85 
  -8   8   2   70.53   10.71 
   7  -8  -2   71.77   10.35 
  -7   8   2   68.22    9.47 
  -7   8   2   55.13    8.99 
   6  -8  -2  109.03   12.43 
  -6   8   2  125.55   12.63 
  -6   8   2  106.45   11.23 
  -5   8   2    4.01    3.02 
   5  -8  -2   -1.35    2.42 
  -5   8   2    2.84    2.57 
  -4   8   2   83.10    9.29 
  -4   8   2   89.17    9.80 
   4  -8  -2  105.51   11.06 
   3  -8  -2    1.83    2.77 
  -3   8   2    0.84    2.06 
  -3   8   2    5.05    2.70 
  -2   8   2   81.76    8.91 
   2  -8  -2   92.03    9.44 
  -2   8   2  107.96    9.20 
   2  -8  -2   87.39    6.12 
  -1   8   2  316.34   15.92 
   1  -8  -2  299.51   16.37 
   1  -8  -2  319.14   14.35 
  -1   8   2  309.17   16.91 
   0  -8  -2  150.50    9.99 
   0  -8  -2  158.41    8.98 
   0   8   2  132.33    9.98 
   0   8   2  158.26    9.62 
  -1  -8  -2  173.03    9.86 
  -1  -8  -2  166.94   10.50 
   1   8   2  177.46   11.31 
   1   8   2  186.61   10.25 
   2   8   2  183.40   11.49 
  -2  -8  -2  175.77   10.20 
  -2  -8  -2  175.74   10.31 
   2   8   2  176.81    9.61 
  -3  -8  -2  868.99   33.32 
   3   8   2  829.63   31.54 
   3   8   2  834.82   34.83 
  -3  -8  -2  855.77   32.61 
  -4  -8  -2  296.85   14.86 
  -4  -8  -2  282.87   13.47 
   4   8   2  291.13   12.58 
   4   8   2  267.58   15.20 
   5   8   2   84.95    5.26 
  -5  -8  -2   87.82    8.14 
  -5  -8  -2   76.38    5.61 
   5   8   2   61.51    7.45 
  -6  -8  -2  582.65   22.47 
  -6  -8  -2  593.46   25.22 
   6   8   2  512.07   25.19 
   6   8   2  573.49   22.13 
   7   8   2  475.03   19.34 
  -7  -8  -2  468.23   19.14 
   7   8   2  487.81   22.83 
  -7  -8  -2  443.13   21.75 
   8   8   2  126.15   10.92 
   8   8   2  124.66    7.52 
  -8  -8  -2  113.45    6.98 
  -8  -8  -2   95.96    9.60 
   9   8   2   12.81    2.94 
  -9  -8  -2   10.39    2.27 
  -9  -8  -2    8.22    3.51 
   9   8   2    4.44    2.91 
  10   8   2   13.59    3.92 
  10   8   2   11.02    2.79 
 -10  -8  -2    7.84    3.71 
 -10  -8  -2    7.21    2.26 
  11   8   2  590.18   28.58 
  11   8   2  581.92   25.54 
 -11  -8  -2  547.90   27.13 
 -11  -8  -2  573.07   23.55 
  12   8   2  133.47   10.32 
 -12  -8  -2  128.60   12.62 
  12   8   2  165.19   14.28 
  13   8   2   14.28    4.35 
 -13  -8  -2   13.85    4.75 
  13   8   2   18.03    5.17 
  14   8   2   93.40   12.26 
 -14  -8  -2   95.59   11.35 
  14   8   2   88.33   10.33 
  15   8   2  159.92   16.03 
 -15  -8  -2  157.25   14.63 
  15   8   2  152.08   13.92 
 -16  -8  -2   77.40   10.62 
  16   8   2   55.83   10.11 
 -17  -8  -2    7.73    4.85 
 -17  -8  -2    9.07    5.65 
  -9   9   2   58.61   10.40 
   9  -9  -2   62.20   11.11 
  -8   9   2  179.44   17.20 
  -8   9   2  204.16   15.08 
   8  -9  -2  190.00   18.04 
  -7   9   2   15.99    5.22 
   7  -9  -2   18.43    5.57 
  -7   9   2    9.89    4.72 
  -6   9   2   90.63   10.87 
  -6   9   2   79.82   10.72 
   6  -9  -2   92.33   11.97 
   5  -9  -2   17.83    4.94 
  -5   9   2   22.21    5.66 
  -5   9   2   16.50    5.30 
   4  -9  -2  397.74   22.79 
  -4   9   2  454.85   23.10 
  -4   9   2  407.43   22.48 
   3  -9  -2  107.88   11.58 
  -3   9   2  132.54   11.89 
  -2   9   2   57.60    7.81 
   2  -9  -2   76.40    9.20 
  -2   9   2   66.45    8.71 
   1  -9  -2   55.26    5.73 
  -1   9   2   59.04    7.09 
   1  -9  -2   38.58    6.34 
  -1   9   2   62.11    8.16 
   0   9   2  542.28   26.23 
   0   9   2  573.76   24.74 
   0  -9  -2  565.93   25.53 
   0  -9  -2  562.88   23.40 
  -1  -9  -2  164.01   10.66 
   1   9   2  172.27   10.09 
  -1  -9  -2  162.24    9.77 
   1   9   2  135.65   10.47 
   2   9   2   23.09    4.69 
  -2  -9  -2   17.71    3.71 
   2   9   2   23.27    3.81 
  -2  -9  -2   22.40    4.19 
   3   9   2   37.47    4.25 
  -3  -9  -2   30.30    4.91 
  -3  -9  -2   18.27    3.75 
   3   9   2   18.26    4.33 
  -4  -9  -2  908.02   35.94 
   4   9   2  893.23   33.30 
   4   9   2  888.26   37.55 
  -4  -9  -2  913.91   34.84 
  -5  -9  -2  303.23   16.18 
  -5  -9  -2  313.73   14.89 
   5   9   2  326.44   13.68 
   5   9   2  299.45   17.00 
  -6  -9  -2   51.94    5.48 
   6   9   2   48.44    7.06 
   6   9   2   57.21    4.68 
  -6  -9  -2   49.22    6.81 
  -7  -9  -2   56.63    5.68 
  -7  -9  -2   64.25    8.00 
   7   9   2   77.90    5.34 
   7   9   2   55.70    7.91 
   8   9   2    4.75    1.93 
  -8  -9  -2    7.73    3.53 
  -8  -9  -2    8.78    2.34 
   8   9   2    0.98    2.36 
   9   9   2   35.35    4.64 
  -9  -9  -2   31.73    4.26 
   9   9   2   27.08    5.78 
  -9  -9  -2   22.32    5.11 
  10   9   2   23.41    5.68 
 -10  -9  -2   21.21    5.07 
  10   9   2   23.70    4.00 
 -10  -9  -2   14.49    3.02 
  11   9   2  108.32    8.12 
 -11  -9  -2  107.10   11.80 
  11   9   2   86.84   10.73 
  12   9   2   48.74    6.66 
 -12  -9  -2   49.74    8.50 
  12   9   2   37.99    7.45 
  13   9   2    3.21    3.53 
 -13  -9  -2   18.85    5.62 
 -14  -9  -2  116.74   12.91 
  14   9   2  144.14   14.71 
 -15  -9  -2  126.29   13.78 
  15   9   2  127.50   14.78 
 -16  -9  -2   41.24    8.40 
  16   9   2   60.74   10.28 
  17   9   2   -3.18    3.91 
  -8  10   2   88.94   12.50 
   8 -10  -2   73.67   11.96 
  -8  10   2   82.76   11.33 
   7 -10  -2    3.77    4.25 
  -7  10   2    2.98    3.78 
  -7  10   2    0.62    3.52 
  -6  10   2   25.37    6.52 
   6 -10  -2   14.59    5.11 
  -6  10   2   28.73    6.99 
  -5  10   2   58.64    9.22 
   5 -10  -2   51.44    8.95 
  -5  10   2   61.32    9.28 
  -4  10   2   52.28    8.34 
  -4  10   2   42.64    7.32 
   4 -10  -2   44.93    8.26 
  -3  10   2   22.81    5.66 
   3 -10  -2   17.79    5.28 
  -3  10   2   17.89    5.52 
  -2  10   2   -1.75    2.51 
  -2  10   2    0.80    2.95 
   2 -10  -2   -2.10    2.58 
  -1  10   2   79.88    8.66 
  -1  10   2   81.52    9.81 
   1 -10  -2   73.12    9.14 
   1 -10  -2   96.58    7.00 
   0  10   2  855.20   35.04 
   0  10   2  832.56   37.20 
   0 -10  -2  861.51   33.59 
   0 -10  -2  856.52   36.22 
  -1 -10  -2   76.32    7.46 
  -1 -10  -2   72.89    8.40 
   1  10   2   76.40    9.10 
   1  10   2   81.78    7.71 
  -2 -10  -2  201.71   11.68 
  -2 -10  -2  173.73   11.54 
   2  10   2  181.75   10.57 
   2  10   2  168.47   12.44 
   3  10   2  209.08   10.88 
   3  10   2  209.26   13.73 
  -3 -10  -2  193.39   12.02 
  -3 -10  -2  193.51   12.19 
  -4 -10  -2  530.88   26.59 
   4  10   2  612.99   29.10 
   4  10   2  706.32   25.28 
  -4 -10  -2  669.80   27.11 
   5  10   2   75.67    5.17 
   5  10   2   69.75    8.90 
  -5 -10  -2   63.96    7.77 
  -5 -10  -2   61.83    6.79 
  -6 -10  -2   94.52    7.78 
   6  10   2   96.25    6.00 
  -6 -10  -2   87.92    9.46 
   6  10   2   96.69   10.34 
  -7 -10  -2  355.28   16.65 
   7  10   2  356.02   15.25 
  -7 -10  -2  353.87   18.96 
   7  10   2  348.48   19.73 
  -8 -10  -2  975.07   41.35 
  -8 -10  -2 1059.83   38.35 
   8  10   2  984.06   42.85 
  -9 -10  -2  225.75   14.82 
  -9 -10  -2  200.44   11.29 
   9  10   2  207.54   14.74 
 -10 -10  -2    4.42    1.82 
 -10 -10  -2    3.06    3.94 
  10  10   2    6.07    3.40 
 -11 -10  -2    5.44    3.95 
  11  10   2    0.05    2.76 
  12  10   2  225.57   16.99 
 -12 -10  -2  275.07   17.87 
 -13 -10  -2   97.27   12.00 
  13  10   2   74.73   10.76 
 -14 -10  -2   40.18    7.95 
  14  10   2   17.08    6.24 
 -15 -10  -2    4.26    3.95 
  15  10   2   -0.56    3.06 
 -16 -10  -2   -4.91    3.91 
  16  10   2    1.57    3.69 
  17  10   2   19.44    6.67 
  -7  11   2  187.62   17.39 
   7 -11  -2  166.74   17.98 
  -6  11   2   12.00    4.57 
  -6  11   2   10.14    4.86 
   6 -11  -2    7.97    5.12 
  -5  11   2   55.10    9.04 
   5 -11  -2   59.69    9.82 
  -5  11   2   60.73    9.80 
   4 -11  -2    3.41    3.85 
  -4  11   2    9.76    4.31 
  -4  11   2    1.13    3.84 
  -3  11   2   92.42   10.85 
  -3  11   2   85.42   11.33 
   3 -11  -2   87.08   11.41 
  -2  11   2   83.89   10.76 
   2 -11  -2   91.61   11.19 
  -2  11   2   80.27    9.72 
  -1  11   2   20.58    5.35 
   1 -11  -2   31.95    6.39 
  -1  11   2   33.47    6.23 
   0  11   2   70.75    9.70 
   0 -11  -2   75.14    7.53 
   0  11   2   70.98    8.20 
   0 -11  -2   59.71    8.54 
  -1 -11  -2  197.38   11.96 
  -1 -11  -2  172.03   12.54 
   1  11   2  191.67   13.82 
   1  11   2  201.86   12.07 
   2  11   2    6.17    3.86 
   2  11   2    9.22    2.75 
  -2 -11  -2    8.42    3.42 
  -2 -11  -2   13.66    3.71 
   3  11   2  243.93   15.81 
  -3 -11  -2  252.50   14.44 
   3  11   2  227.73   12.04 
  -3 -11  -2  206.23   13.47 
  -4 -11  -2   27.92    5.47 
  -4 -11  -2   22.47    4.71 
   4  11   2   32.03    6.28 
   5  11   2    1.16    2.41 
  -5 -11  -2    0.88    1.99 
  -5 -11  -2   -1.84    2.30 
  -6 -11  -2   10.84    3.22 
   6  11   2    9.69    3.94 
  -6 -11  -2    5.43    3.32 
   7  11   2  125.74   12.32 
  -7 -11  -2  120.12   11.69 
  -7 -11  -2  137.47    9.20 
  -8 -11  -2  224.48   14.91 
   8  11   2  238.91   16.04 
  -8 -11  -2  209.95   12.32 
  -9 -11  -2   14.31    4.85 
   9  11   2   10.53    4.54 
  -9 -11  -2   19.39    3.65 
  10  11   2    3.33    3.48 
 -10 -11  -2   -2.79    3.34 
 -11 -11  -2  104.03   12.47 
  11  11   2  126.77   13.47 
  12  11   2  168.30   16.17 
 -12 -11  -2  212.72   15.66 
 -13 -11  -2   12.81    5.45 
  13  11   2    7.40    3.91 
  14  11   2   40.86    8.14 
 -14 -11  -2   37.82    8.35 
  15  11   2   62.05   10.42 
 -15 -11  -2   27.57    7.02 
 -16 -11  -2  174.03   17.33 
  16  11   2  211.79   19.31 
   6 -12  -2   35.85    7.96 
  -6  12   2   38.78    8.11 
  -6  12   2   27.62    7.98 
  -5  12   2   11.22    4.87 
  -5  12   2   10.31    5.00 
   5 -12  -2    4.53    3.57 
   4 -12  -2   40.05    8.40 
  -4  12   2   41.73    7.96 
  -4  12   2   35.42    8.03 
  -3  12   2  139.96   13.58 
  -3  12   2  150.55   15.26 
   3 -12  -2  157.59   15.92 
  -2  12   2   39.51    7.74 
  -2  12   2   50.52    7.99 
   2 -12  -2   35.73    7.52 
  -1  12   2   -0.58    2.99 
  -1  12   2   -0.35    3.00 
   1 -12  -2    4.30    3.68 
   0  12   2  148.22   11.20 
   0 -12  -2  169.81   14.70 
   0  12   2  173.55   14.98 
   1  12   2  593.12   30.12 
  -1 -12  -2  578.53   26.33 
  -1 -12  -2  603.84   28.78 
   2  12   2   50.76    8.32 
  -2 -12  -2   50.38    7.65 
  -2 -12  -2   48.86    6.90 
  -3 -12  -2   16.07    4.33 
  -3 -12  -2    9.21    3.58 
   3  12   2   13.21    4.17 
  -4 -12  -2    8.79    3.51 
  -4 -12  -2   13.28    4.14 
   4  12   2    3.62    3.00 
   5  12   2  210.57   15.41 
  -5 -12  -2  224.80   13.62 
  -5 -12  -2  216.82   14.38 
   6  12   2   45.65    8.11 
  -6 -12  -2   56.28    7.23 
  -6 -12  -2   47.69    7.36 
  -7 -12  -2    7.30    2.84 
  -7 -12  -2    8.31    3.92 
   7  12   2    8.12    3.94 
  -8 -12  -2    4.89    3.56 
   8  12   2    4.30    3.01 
  -8 -12  -2   10.38    2.81 
   9  12   2  171.38   15.68 
  -9 -12  -2  173.41   15.07 
  -9 -12  -2  190.55   11.20 
  10  12   2   -0.23    3.42 
 -10 -12  -2    5.09    3.64 
 -11 -12  -2   86.60   11.36 
  11  12   2   81.62   11.33 
 -12 -12  -2    1.31    4.30 
  12  12   2    1.39    3.63 
  13  12   2   65.49   10.70 
 -13 -12  -2   69.92   10.73 
  14  12   2   38.00    8.53 
 -14 -12  -2   24.02    6.92 
  15  12   2   10.35    5.01 
 -15 -12  -2   12.81    5.91 
 -16 -12  -2   95.11   13.30 
  16  12   2   86.44   13.15 
  -5  13   2    1.69    3.97 
   5 -13  -2    0.43    4.77 
   4 -13  -2    6.70    4.94 
  -4  13   2   17.54    5.19 
  -3  13   2   49.92    9.41 
   3 -13  -2   55.29    9.52 
  -2  13   2    2.98    4.30 
   2 -13  -2   22.14    6.16 
  -1  13   2   89.24   12.22 
   1 -13  -2   94.52   12.08 
   0 -13  -2   75.70   10.43 
   0  13   2   64.16    9.78 
   1  13   2  211.27   15.97 
  -1 -13  -2  196.35   14.87 
  -2 -13  -2    0.42    2.93 
   2  13   2    0.78    3.11 
  -2 -13  -2   -1.89    2.98 
  -3 -13  -2    8.82    3.82 
   3  13   2    6.75    3.92 
  -3 -13  -2    0.00    2.62 
   4  13   2   36.01    7.37 
  -4 -13  -2   29.60    6.14 
  -4 -13  -2   50.71    7.48 
  -5 -13  -2   22.25    5.12 
   5  13   2   29.67    6.79 
  -5 -13  -2   32.85    6.24 
  -6 -13  -2   35.02    5.97 
   6  13   2   27.19    6.22 
  -6 -13  -2   29.95    6.14 
   7  13   2   -2.72    2.04 
  -7 -13  -2   -2.19    2.96 
  -7 -13  -2    0.67    2.46 
  -8 -13  -2  150.81   10.42 
  -8 -13  -2  125.47   13.19 
   8  13   2  128.91   14.09 
  -9 -13  -2  463.44   25.75 
   9  13   2  496.55   27.48 
  10  13   2   33.13    7.70 
 -10 -13  -2   29.94    6.82 
  11  13   2    2.87    3.88 
 -11 -13  -2    5.31    3.80 
 -12 -13  -2   61.77   10.65 
  12  13   2   39.95    8.46 
 -13 -13  -2   70.56   11.69 
  13  13   2   70.96   11.28 
 -14 -13  -2   66.85   11.21 
  14  13   2   78.22   12.09 
  15  13   2    2.86    4.16 
 -15 -13  -2    1.90    4.58 
   3 -14  -2   17.97    6.22 
  -3  14   2   28.87    7.61 
  -2  14   2   76.96   11.46 
   2 -14  -2   75.92   11.82 
   1 -14  -2   51.36    9.21 
  -1  14   2   39.34    8.17 
   0 -14  -2    4.03    4.17 
   0  14   2    5.19    4.07 
   1  14   2   20.89    6.44 
  -1 -14  -2   26.24    6.10 
   2  14   2  114.00   13.79 
  -2 -14  -2  105.27   12.04 
  -3 -14  -2    3.12    3.52 
   3  14   2   10.34    4.76 
  -3 -14  -2   16.48    4.67 
   4  14   2    6.72    3.82 
  -4 -14  -2    8.23    4.02 
  -4 -14  -2    4.25    3.69 
  -5 -14  -2   -2.55    2.96 
   5  14   2    2.49    3.07 
  -5 -14  -2    3.31    3.94 
  -6 -14  -2   81.42   10.51 
  -6 -14  -2   91.26   10.30 
   6  14   2   74.94   11.21 
   7  14   2  136.75   14.76 
  -7 -14  -2  118.48   11.28 
  -7 -14  -2  112.63   12.85 
  -8 -14  -2    1.80    3.71 
   8  14   2    2.63    3.15 
  -9 -14  -2   21.55    5.92 
   9  14   2   25.44    6.09 
  10  14   2   31.21    7.28 
 -10 -14  -2   22.41    5.95 
 -11 -14  -2    3.53    3.53 
  11  14   2    1.51    4.16 
 -12 -14  -2   32.89    7.68 
  12  14   2   25.77    7.23 
 -13 -14  -2   45.56    9.64 
  13  14   2   38.62    8.37 
 -14 -14  -2   13.02    5.71 
  14  14   2   12.92    5.80 
  15  14   2   12.98    5.33 
 -15 -14  -2    9.32    5.46 
  -2  15   2   98.52   13.15 
  -1  15   2    3.12    3.66 
   1 -15  -2   11.51    5.22 
   0 -15  -2   11.03    4.39 
   0  15   2    4.29    4.14 
   1  15   2  162.16   17.10 
  -1 -15  -2  170.63   16.62 
  -2 -15  -2  241.32   17.45 
   2  15   2  253.02   19.02 
   3  15   2   46.23    8.32 
  -3 -15  -2   56.60    8.52 
   4  15   2   11.47    5.01 
  -4 -15  -2    2.65    3.73 
  -4 -15  -2    9.93    4.18 
   5  15   2   18.36    5.79 
  -5 -15  -2   38.97    7.46 
  -5 -15  -2   31.39    6.37 
  -6 -15  -2  175.66   13.19 
   6  15   2  187.08   17.73 
  -6 -15  -2  159.78   15.15 
   7  15   2   15.51    4.99 
  -7 -15  -2    8.50    4.53 
  -7 -15  -2   10.61    3.82 
  -8 -15  -2    1.41    3.73 
   8  15   2    1.37    3.92 
   9  15   2  105.75   13.87 
  -9 -15  -2   88.73   11.73 
  10  15   2  209.33   19.57 
 -10 -15  -2  213.95   18.66 
  11  15   2   40.27    8.53 
 -11 -15  -2   36.90    8.07 
  12  15   2    1.30    3.71 
 -12 -15  -2   -0.83    3.85 
 -13 -15  -2   -2.26    4.75 
  13  15   2   -2.59    3.92 
 -14 -15  -2   42.67    9.14 
  14  15   2   39.56    9.88 
   1  16   2   26.66    6.89 
  -1 -16  -2   22.91    6.17 
  -2 -16  -2    9.93    4.22 
   2  16   2    3.99    3.93 
  -3 -16  -2    5.15    4.63 
   3  16   2    6.36    4.16 
  -4 -16  -2    4.70    4.67 
   4  16   2    9.91    4.71 
  -5 -16  -2  162.33   14.73 
   5  16   2  126.53   15.69 
  -5 -16  -2  134.77   14.21 
   6  16   2  171.95   18.08 
  -6 -16  -2  177.76   16.09 
  -6 -16  -2  169.16   15.01 
   7  16   2   15.63    5.37 
  -7 -16  -2    3.41    4.40 
  -8 -16  -2   31.70    7.56 
   8  16   2   20.89    5.90 
  -9 -16  -2   84.84   11.81 
   9  16   2   71.68   11.44 
 -10 -16  -2   69.01   11.10 
  10  16   2   65.53   11.24 
 -11 -16  -2   19.05    6.32 
  11  16   2   11.58    5.77 
  12  16   2   11.98    5.87 
 -12 -16  -2   18.22    6.53 
   4  17   2   41.82    9.07 
  -4 -17  -2   60.57    9.74 
   5  17   2   -0.61    3.91 
  -5 -17  -2    3.43    4.09 
   6  17   2    5.16    4.01 
  -6 -17  -2   23.68    6.15 
  -7 -17  -2   61.14   10.19 
   7  17   2   66.34   11.50 
  -8 -17  -2   -0.19    4.21 
   8  17   2   -6.77    3.52 
   9  17   2   12.69    5.50 
  -9 -17  -2   20.82    6.33 
 -10 -17  -2   -6.86    3.72 
  10  17   2    2.26    3.10 
   7  16  -3    0.96    4.99 
  -7 -16   3    2.10    4.58 
  -6 -16   3    4.52    4.71 
  -6 -16   3    5.64    3.91 
   6  16  -3   -3.06    3.88 
  11  15  -3    6.36    4.90 
 -11 -15   3   19.26    6.66 
 -10 -15   3    4.07    3.17 
 -10 -15   3    1.03    3.94 
  10  15  -3    6.29    4.57 
   9  15  -3  131.93   16.55 
  -9 -15   3  146.33   14.63 
  -9 -15   3  126.84   15.08 
   8  15  -3   31.70    8.05 
  -8 -15   3   32.21    7.40 
  -8 -15   3   37.29    7.21 
   7  15  -3    6.26    4.66 
  -7 -15   3   -1.60    3.96 
  -7 -15   3    6.59    4.19 
  -6 -15   3   39.57    8.04 
  -6 -15   3   42.15    8.25 
   6  15  -3   51.07   10.43 
  -5 -15   3  235.37   17.62 
   5  15  -3  214.93   21.02 
  -5 -15   3  243.20   16.52 
  -4 -15   3   73.48   10.87 
   4  15  -3   99.63   14.28 
  -3 -15   3    2.07    4.04 
   3  15  -3   10.45    4.95 
  -2 -15   3    9.63    4.67 
   2  15  -3   16.70    5.67 
  -1 -15   3  105.90   14.18 
   1  15  -3  126.39   16.43 
 -12 -14   3   34.54    7.70 
  12  14  -3   24.00    7.21 
 -11 -14   3   81.99   11.93 
  11  14  -3   94.32   13.62 
  10  14  -3   12.12    5.55 
 -10 -14   3   13.36    4.81 
 -10 -14   3    1.69    3.68 
   9  14  -3    2.02    4.04 
  -9 -14   3    0.59    3.66 
  -9 -14   3    6.12    3.88 
  -8 -14   3   93.71   11.42 
  -8 -14   3   99.20   12.57 
   8  14  -3   91.04   13.10 
  -7 -14   3   62.75    9.72 
  -7 -14   3   63.07    9.66 
   7  14  -3   53.81   10.19 
   6  14  -3    3.69    4.38 
  -6 -14   3    6.16    4.25 
  -6 -14   3    9.13    4.53 
  -5 -14   3   13.71    5.00 
  -5 -14   3   21.70    5.70 
   5  14  -3   18.59    6.44 
   4  14  -3    4.01    4.61 
  -4 -14   3   11.24    4.63 
  -4 -14   3    9.73    4.13 
  -3 -14   3    8.47    4.29 
   3  14  -3    6.85    4.67 
   2  14  -3    4.58    3.78 
  -2 -14   3    0.35    3.81 
   1  14  -3  109.58   14.33 
  -1 -14   3  124.74   14.51 
   0  14  -3   11.25    4.87 
   0 -14   3   10.43    4.71 
   1 -14   3   62.94   10.37 
  -1  14  -3   38.59    8.94 
  14  13  -3   10.13    5.10 
 -14 -13   3    8.08    5.38 
  13  13  -3   60.62   10.68 
 -13 -13   3   34.26    8.12 
  12  13  -3  336.44   22.74 
 -12 -13   3  305.77   21.68 
 -11 -13   3   93.72   10.83 
 -11 -13   3  106.26   13.19 
  11  13  -3   92.48   12.87 
 -10 -13   3   28.43    6.70 
  10  13  -3   28.50    7.29 
 -10 -13   3   37.12    6.84 
   9  13  -3   28.51    6.89 
  -9 -13   3   22.80    6.13 
  -9 -13   3   42.97    7.04 
   8  13  -3  151.78   16.15 
  -8 -13   3  136.10   14.15 
  -8 -13   3  142.90   13.58 
   7  13  -3  121.75   14.61 
  -7 -13   3  115.58   12.25 
  -7 -13   3   67.18   10.21 
   6  13  -3   42.85    8.76 
  -6 -13   3   41.24    7.89 
  -6 -13   3   52.33    8.71 
  -5 -13   3   34.12    6.94 
  -5 -13   3   19.56    5.49 
   5  13  -3   30.60    7.95 
  -4 -13   3  217.24   15.99 
  -4 -13   3  219.37   15.28 
   4  13  -3  238.84   18.14 
  -3 -13   3  176.31   15.98 
  -3 -13   3  192.90   13.42 
   3  13  -3  155.17   16.78 
   2  13  -3   41.31    8.14 
  -2 -13   3   25.80    6.55 
   1  13  -3    7.34    3.93 
  -1 -13   3    3.26    3.76 
   0  13  -3  197.01   19.03 
   0 -13   3  189.86   17.53 
  -1  13  -3  107.31   14.69 
   1 -13   3  101.10   13.26 
   2 -13   3    7.22    4.57 
  -2  13  -3   -0.08    4.15 
  -3  13  -3    0.71    3.65 
   3 -13   3    0.29    3.83 
  14  12  -3  108.10   13.96 
 -14 -12   3   93.04   13.30 
  13  12  -3    2.57    4.09 
 -13 -12   3    4.87    4.54 
 -12 -12   3   42.20    6.80 
  12  12  -3   46.38    8.79 
 -12 -12   3   52.34    9.65 
 -11 -12   3   31.80    7.24 
 -11 -12   3   30.97    6.29 
  11  12  -3   31.09    7.46 
 -10 -12   3   58.41    8.38 
  10  12  -3   59.51   10.09 
 -10 -12   3   37.09    7.82 
  -9 -12   3   22.57    5.81 
   9  12  -3   16.29    5.55 
  -9 -12   3   19.54    5.02 
   8  12  -3   34.97    7.70 
  -8 -12   3   23.72    5.18 
  -8 -12   3   35.16    7.26 
  -7 -12   3   16.72    4.62 
   7  12  -3    7.11    4.94 
  -7 -12   3    4.87    4.03 
   6  12  -3    8.56    4.66 
  -6 -12   3   10.37    4.45 
  -6 -12   3   17.33    4.92 
  -5 -12   3   21.61    5.53 
   5  12  -3   14.77    5.71 
  -5 -12   3   18.27    4.86 
  -4 -12   3  156.57   13.01 
   4  12  -3  150.46   15.68 
  -4 -12   3  149.03   13.86 
  -3 -12   3  156.60   14.48 
  -3 -12   3  165.31   12.48 
   3  12  -3  183.69   16.87 
  -2 -12   3   72.50   10.35 
   2  12  -3   52.46    9.39 
  -2 -12   3   84.68    9.35 
  -1 -12   3   40.43    7.72 
   1  12  -3   47.86    8.74 
   0 -12   3  265.04   18.07 
   0  12  -3  257.48   19.24 
  -1  12  -3   45.15    9.44 
   1 -12   3   30.17    7.31 
  -2  12  -3   -2.23    3.52 
   2 -12   3    6.12    4.27 
  -3  12  -3   51.75   10.25 
   3 -12   3   53.85    9.37 
   4 -12   3  151.21   16.65 
  -4  12  -3  126.12   15.92 
  -5  12  -3  160.51   18.08 
   5 -12   3  137.93   16.54 
 -15 -11   3   61.12   11.04 
  15  11  -3   51.29    9.14 
  14  11  -3  104.14   13.42 
 -14 -11   3   87.79   12.66 
 -13 -11   3   14.99    6.20 
  13  11  -3   10.16    4.77 
 -12 -11   3   -0.29    3.05 
  12  11  -3    7.34    4.11 
 -12 -11   3   15.20    5.47 
  11  11  -3  617.58   31.82 
 -11 -11   3  587.30   31.35 
 -11 -11   3  608.62   28.85 
  10  11  -3  153.05   14.96 
 -10 -11   3  163.83   13.39 
 -10 -11   3  153.28   14.97 
  -9 -11   3   -2.67    2.67 
   9  11  -3    5.05    3.74 
  -9 -11   3   -2.96    2.63 
  -8 -11   3   54.16    8.83 
   8  11  -3   62.31    9.70 
  -8 -11   3   74.87    9.08 
  -7 -11   3  200.84   13.70 
   7  11  -3  187.63   16.15 
  -7 -11   3  213.42   14.97 
   6  11  -3  201.93   15.66 
  -6 -11   3  220.82   14.42 
  -6 -11   3  218.57   14.82 
  -5 -11   3    2.03    2.91 
   5  11  -3    1.99    3.16 
  -5 -11   3    1.73    2.81 
  -4 -11   3    5.67    3.01 
  -4 -11   3   -1.98    2.57 
   4  11  -3    0.28    3.40 
  -3 -11   3  221.94   15.02 
  -3 -11   3  222.40   14.05 
   3  11  -3  207.90   16.13 
   2  11  -3  157.36   15.02 
  -2 -11   3  159.56   13.98 
  -2 -11   3  166.07   11.44 
   1  11  -3   22.74    6.02 
  -1 -11   3   27.68    6.00 
  -1 -11   3   43.41    6.30 
   0 -11   3   25.31    6.02 
   0  11  -3   25.79    6.65 
  -1  11  -3   -2.05    3.12 
   1 -11   3    6.68    3.46 
  -2  11  -3   11.24    5.26 
   2 -11   3   13.25    4.95 
  -3  11  -3    1.51    3.26 
   3 -11   3    2.64    3.71 
  -4  11  -3   21.17    6.34 
   4 -11   3    8.23    4.28 
  -5  11  -3   20.01    5.89 
   5 -11   3    7.43    4.83 
   6 -11   3    7.04    4.94 
  -6  11  -3    4.87    5.13 
  15  10  -3   58.23    9.51 
 -15 -10   3   51.02    9.91 
 -14 -10   3   17.35    6.19 
  14  10  -3    4.34    4.22 
 -13 -10   3  136.87   12.50 
 -13 -10   3  130.76   14.86 
  13  10  -3  128.68   13.97 
 -12 -10   3   58.67    9.99 
 -12 -10   3   66.89    8.65 
  12  10  -3   51.94    9.19 
 -11 -10   3  175.59   12.61 
  11  10  -3  169.24   15.21 
  10  10  -3   16.62    5.13 
  10  10  -3   23.76    6.08 
 -10 -10   3   20.74    5.04 
   9  10  -3   30.76    6.58 
  -9 -10   3   11.82    4.17 
   9  10  -3   19.36    5.74 
  -8 -10   3  203.71   13.24 
   8  10  -3  207.61   14.91 
   8  10  -3  182.46   13.97 
   7  10  -3  144.56   12.82 
  -7 -10   3  142.20   10.81 
   7  10  -3  152.97   13.85 
   6  10  -3  143.98   12.12 
   6  10  -3  116.12   12.29 
  -6 -10   3  113.22   10.68 
   5  10  -3  136.84   13.12 
  -5 -10   3  123.09   11.06 
  -4 -10   3   38.54    6.43 
   4  10  -3   30.72    6.66 
  -4 -10   3   22.62    5.46 
  -3 -10   3  746.70   32.56 
   3  10  -3  680.22   33.67 
  -3 -10   3  734.83   31.32 
  -2 -10   3  272.23   16.29 
   2  10  -3  242.53   16.68 
  -2 -10   3  217.19   13.65 
   1  10  -3    9.63    4.38 
  -1 -10   3   14.62    4.29 
  -1 -10   3   10.56    3.29 
   0  10  -3   12.32    4.62 
   0 -10   3    5.91    3.70 
   1 -10   3  124.88   12.68 
  -1  10  -3  118.39   13.42 
  -2  10  -3  243.30   17.58 
   2 -10   3  250.41   16.91 
  -3  10  -3   -0.25    3.32 
   3 -10   3    5.72    3.87 
  -4  10  -3   -5.51    2.18 
   4 -10   3    1.78    2.92 
  -5  10  -3  150.32   15.82 
   5 -10   3  118.56   14.16 
  -6  10  -3   91.48   12.53 
   6 -10   3   91.70   12.67 
  -6  10  -3   91.22   11.10 
  -7  10  -3   41.04    7.41 
   7 -10   3   35.32    8.24 
  -7  10  -3   32.39    7.21 
  -8  10  -3    4.16    4.74 
  -8  10  -3    2.12    3.96 
 -16  -9   3   -0.54    4.36 
  16   9  -3    7.38    3.89 
  15   9  -3    3.98    3.62 
 -15  -9   3    7.12    4.34 
  14   9  -3  103.58   12.49 
 -14  -9   3   82.07   12.00 
  13   9  -3  104.06   12.35 
 -13  -9   3   95.82   10.69 
 -13  -9   3   99.69   12.62 
 -12  -9   3   75.91    9.32 
  12   9  -3   78.91   10.66 
  12   9  -3   60.51    9.55 
  11   9  -3   20.67    5.48 
  11   9  -3    9.78    4.26 
 -11  -9   3   14.05    4.23 
 -10  -9   3  238.36   14.30 
  10   9  -3  199.33   14.85 
  10   9  -3  208.09   14.99 
  -9  -9   3   85.54    9.05 
   9   9  -3   71.68    9.49 
   9   9  -3   83.31   10.28 
   8   9  -3   40.32    7.10 
  -8  -9   3   45.63    6.72 
   8   9  -3   60.28    8.56 
  -7  -9   3  109.76    9.97 
   7   9  -3  122.84   11.72 
   7   9  -3   96.16   10.46 
   6   9  -3   32.05    5.84 
   6   9  -3   28.18    6.06 
  -6  -9   3   28.12    5.22 
   5   9  -3  208.25   13.09 
  -5  -9   3  197.44   12.62 
   5   9  -3  182.26   13.53 
   4   9  -3   25.01    5.69 
  -4  -9   3   30.25    5.38 
   4   9  -3   16.99    4.33 
  -3  -9   3  174.10   11.96 
   3   9  -3  182.19   11.33 
   3   9  -3  166.43   12.70 
  -2  -9   3    1.73    2.51 
  -2  -9   3   -0.36    2.19 
   2   9  -3    1.82    2.72 
   1   9  -3   29.14    6.32 
  -1  -9   3   31.02    4.80 
  -1  -9   3   26.25    5.57 
   0  -9   3   78.05    6.90 
   0   9  -3   58.35    9.02 
   0  -9   3   70.49    9.10 
  -1   9  -3  142.84    8.85 
  -1   9  -3  122.17   12.82 
   1  -9   3  151.70   12.91 
  -2   9  -3   22.22    5.45 
  -2   9  -3   19.69    3.76 
   2  -9   3   14.66    4.37 
  -3   9  -3   82.19   10.93 
   3  -9   3   80.77   10.58 
  -3   9  -3   73.98    8.19 
  -4   9  -3   12.97    4.56 
   4  -9   3    8.94    3.81 
  -4   9  -3   10.64    4.25 
  -5   9  -3  337.10   19.85 
   5  -9   3  340.36   21.29 
  -5   9  -3  342.97   21.68 
  -6   9  -3  109.92   13.71 
   6  -9   3  100.15   12.64 
  -6   9  -3   88.10   11.05 
  -7   9  -3    4.20    3.63 
  -7   9  -3    3.26    4.13 
   7  -9   3    5.15    3.86 
  -8   9  -3   34.38    8.08 
   8  -9   3   33.19    7.84 
  -8   9  -3   31.78    7.33 
   9  -9   3   37.35    8.43 
  -9   9  -3   40.86    9.42 
  -9   9  -3   40.13    8.15 
 -16  -8   3    7.45    5.05 
 -15  -8   3   60.96    9.81 
  15   8  -3   35.82    7.55 
 -14  -8   3  282.29   19.33 
 -14  -8   3  270.78   17.05 
  13   8  -3   80.51   10.71 
  13   8  -3   72.19   10.09 
 -13  -8   3   85.40    9.90 
 -12  -8   3   32.34    6.07 
  12   8  -3   29.00    6.33 
  12   8  -3   33.02    6.51 
  11   8  -3  157.17   13.31 
 -11  -8   3  130.28   11.48 
  11   8  -3  133.29   12.98 
  10   8  -3  233.41   15.72 
  10   8  -3  249.14   15.97 
 -10  -8   3  246.13   14.78 
  -9  -8   3   80.57    8.68 
   9   8  -3   58.53    8.27 
   9   8  -3   81.85    9.58 
   8   8  -3    1.58    2.57 
   8   8  -3    1.41    2.70 
  -8  -8   3   11.78    3.38 
   7   8  -3    5.07    3.33 
   7   8  -3    7.82    3.18 
  -7  -8   3    3.87    2.45 
  -6  -8   3  549.16   24.42 
   6   8  -3  548.74   25.07 
   6   8  -3  528.02   25.86 
   5   8  -3   32.20    5.65 
  -5  -8   3   27.46    4.75 
   5   8  -3   27.69    5.61 
   4   8  -3  106.60   10.42 
   4   8  -3  112.65    8.45 
  -4  -8   3  107.73    9.42 
   3   8  -3   89.39    8.10 
  -3  -8   3   92.76    8.72 
   3   8  -3   77.46    8.95 
  -2  -8   3  626.05   28.03 
   2   8  -3  619.47   29.50 
   2   8  -3  687.66   27.06 
  -1  -8   3  211.05   13.41 
   1   8  -3  257.85   10.58 
   1   8  -3  209.92   14.30 
   0   8  -3    1.93    2.52 
   0  -8   3    8.71    2.38 
   0   8  -3   12.78    2.56 
   0  -8   3   -1.37    1.65 
   1  -8   3   56.70    7.80 
  -1   8  -3   60.53    8.46 
  -1   8  -3   62.67    6.06 
   1  -8   3   66.65    5.86 
  -2   8  -3   -2.39    2.29 
   2  -8   3   -0.46    2.27 
  -2   8  -3   -2.75    1.57 
  -3   8  -3  256.60   17.03 
  -3   8  -3  291.12   15.31 
   3  -8   3  256.79   16.51 
   4  -8   3    4.75    3.69 
  -4   8  -3   12.74    4.26 
  -4   8  -3    7.35    3.34 
  -5   8  -3   -1.98    2.65 
  -5   8  -3    6.32    3.48 
   5  -8   3    0.52    3.12 
  -6   8  -3  137.25   12.69 
   6  -8   3  140.20   14.18 
  -6   8  -3  126.77   13.77 
   7  -8   3   83.38   11.62 
  -7   8  -3   65.35    9.66 
  -7   8  -3   87.05   11.55 
  -8   8  -3   -0.44    3.04 
   8  -8   3    6.92    4.06 
  -8   8  -3    9.74    4.69 
   9  -8   3   21.01    6.88 
  -9   8  -3   48.82    9.05 
  -9   8  -3   37.28    8.31 
 -10   8  -3    2.61    3.98 
 -10   8  -3   13.00    5.06 
  10  -8   3    5.57    5.24 
 -16  -7   3   40.24    8.13 
  15   7  -3   19.99    5.60 
 -15  -7   3   21.30    6.01 
 -14  -7   3   22.52    5.61 
  14   7  -3   14.46    5.00 
  13   7  -3  239.55   16.63 
 -13  -7   3  238.99   15.85 
  13   7  -3  257.51   17.00 
  12   7  -3  100.12   11.01 
 -12  -7   3   84.14    9.76 
  12   7  -3   96.32   11.19 
  11   7  -3   42.16    7.38 
  11   7  -3   60.28    8.34 
 -11  -7   3   56.59    7.63 
  10   7  -3    9.66    3.79 
  10   7  -3    3.75    2.98 
 -10  -7   3    0.53    2.29 
   9   7  -3   14.66    4.36 
  -9  -7   3   13.97    3.86 
   9   7  -3   12.94    4.09 
  -8  -7   3    7.89    2.77 
   8   7  -3    5.37    3.12 
  -8  -7   3    5.30    1.24 
   8   7  -3   13.66    4.13 
  -7  -7   3  160.10    6.98 
   7   7  -3  168.46   11.20 
   7   7  -3  153.85   10.82 
  -7  -7   3  153.79   10.29 
   6   7  -3  462.44   21.54 
  -6  -7   3  462.98   20.36 
   6   7  -3  357.24   19.50 
  -5  -7   3    4.15    2.27 
   5   7  -3    5.21    2.32 
   5   7  -3    2.89    1.92 
  -4  -7   3  149.19    9.77 
   4   7  -3  150.88    9.70 
   4   7  -3  149.01   10.39 
   3   7  -3   74.50    7.00 
   3   7  -3   78.36    8.22 
  -3  -7   3   85.34    7.90 
   2   7  -3  565.91   19.94 
  -2  -7   3  560.29   24.61 
   2   7  -3  594.43   23.73 
   2   7  -3  538.21   25.71 
   1   7  -3  111.27    5.77 
   1   7  -3  123.68    7.61 
  -1  -7   3   99.46    8.99 
   1   7  -3   99.53    9.63 
   0   7  -3  123.84    6.75 
   0  -7   3   91.72    8.98 
   0   7  -3  111.35    6.96 
   0   7  -3   95.85    9.65 
  -1   7  -3  355.29   15.57 
   1  -7   3  350.79   14.93 
  -1   7  -3  309.86   17.95 
   1  -7   3  321.45   17.42 
  -2   7  -3  504.31   24.75 
   2  -7   3  518.30   19.69 
   2  -7   3  473.90   23.57 
   3  -7   3  380.15   17.78 
  -3   7  -3  355.61   20.04 
   3  -7   3  361.88   19.57 
   4  -7   3   55.41    7.91 
   4  -7   3   55.45    6.96 
  -4   7  -3   70.35    9.27 
   5  -7   3   72.21    9.54 
  -5   7  -3   72.97    9.72 
   5  -7   3   68.95    8.50 
  -6   7  -3  643.01   31.46 
   6  -7   3  620.33   29.39 
   6  -7   3  627.28   30.75 
   7  -7   3  179.41   15.85 
  -7   7  -3  163.67   15.25 
   7  -7   3  170.69   14.48 
  -8   7  -3   60.87    9.92 
   8  -7   3   89.71   11.63 
  -9   7  -3   30.73    7.01 
  -9   7  -3   37.95    8.01 
   9  -7   3   23.42    6.57 
 -10   7  -3  121.71   14.76 
  10  -7   3   90.84   13.09 
 -10   7  -3   95.54   12.78 
 -11   7  -3  106.36   13.90 
 -11   7  -3   88.82   13.14 
  11  -7   3   97.56   13.86 
 -15  -6   3   10.89    3.65 
 -15  -6   3    0.91    4.02 
  14   6  -3   60.52    9.39 
 -14  -6   3   94.60   11.02 
  13   6  -3  378.94   21.38 
 -13  -6   3  388.15   20.28 
 -13  -6   3  341.46   20.25 
 -12  -6   3   38.79    6.95 
  12   6  -3   46.74    7.46 
  12   6  -3   40.40    7.28 
  11   6  -3   12.49    3.80 
 -11  -6   3   10.72    3.96 
  11   6  -3   12.33    4.25 
  10   6  -3    7.98    3.61 
 -10  -6   3   10.74    3.90 
  10   6  -3   15.93    4.31 
   9   6  -3  466.87   24.08 
  -9  -6   3  548.74   24.30 
   9   6  -3  585.14   25.56 
   8   6  -3  629.65   26.75 
  -8  -6   3  595.54   23.23 
  -8  -6   3  567.26   25.40 
   8   6  -3  552.40   25.91 
  -7  -6   3   43.59    3.65 
  -7  -6   3   39.80    5.44 
   7   6  -3   39.10    5.80 
   7   6  -3   35.59    5.50 
  -6  -6   3  135.88    9.07 
  -6  -6   3  132.71    6.12 
   6   6  -3  132.59    9.26 
   6   6  -3  149.89    9.71 
   5   6  -3  254.41   13.50 
  -5  -6   3  256.35   13.31 
   5   6  -3  248.47   13.85 
   4   6  -3  355.97   17.58 
  -4  -6   3  360.19   16.79 
   4   6  -3  348.60   16.65 
  -3  -6   3   63.46    6.54 
   3   6  -3   72.43    7.37 
   3   6  -3   70.95    6.42 
   2   6  -3   86.87    8.25 
   2   6  -3   93.79    6.52 
  -2  -6   3  100.87    7.35 
   1   6  -3   72.63    4.14 
  -1  -6   3   75.11    7.27 
   1   6  -3   74.18    7.72 
   1   6  -3   79.09    5.67 
   0   6  -3  321.98   17.15 
   0   6  -3  343.61   14.65 
   0  -6   3  344.59   16.74 
  -1   6  -3    8.55    3.12 
   1  -6   3    8.27    2.01 
   1  -6   3    8.85    2.84 
  -1   6  -3    6.94    1.85 
   2  -6   3  288.11   11.90 
   2  -6   3  267.46   15.01 
   2  -6   3  290.58   13.46 
  -2   6  -3  250.23   15.20 
   3  -6   3   65.38    7.83 
   3  -6   3   71.72    3.91 
   3  -6   3   56.96    6.28 
  -3   6  -3   63.78    8.06 
  -4   6  -3    3.56    2.75 
   4  -6   3    2.98    2.19 
   4  -6   3   -1.08    2.14 
   5  -6   3   62.12    8.39 
   5  -6   3   58.39    7.48 
  -5   6  -3   60.83    8.57 
   6  -6   3   38.53    6.80 
  -6   6  -3   47.70    7.47 
   6  -6   3   47.13    7.31 
  -7   6  -3   41.58    7.41 
   7  -6   3   39.31    7.42 
   7  -6   3   53.48    8.27 
  -8   6  -3    9.27    4.04 
   8  -6   3    5.30    4.21 
   8  -6   3    8.42    4.24 
   9  -6   3   56.20    9.05 
   9  -6   3   52.07    8.98 
  -9   6  -3   80.00   11.02 
 -10   6  -3  337.86   21.80 
  10  -6   3  310.04   20.95 
  10  -6   3  334.20   21.50 
 -11   6  -3   86.46   12.35 
  11  -6   3   72.52   11.56 
 -15  -5   3   48.75    7.75 
 -15  -5   3   37.17    7.21 
  14   5  -3  258.17   16.62 
 -14  -5   3  228.18   15.97 
 -14  -5   3  234.75   16.44 
 -13  -5   3  271.22   17.02 
  13   5  -3  232.39   15.81 
 -13  -5   3  225.60   15.44 
  13   5  -3  259.83   16.63 
 -12  -5   3   26.10    5.63 
  12   5  -3   38.49    6.68 
  12   5  -3   24.49    5.56 
  11   5  -3   20.68    4.46 
  11   5  -3   19.56    4.70 
 -11  -5   3   24.57    5.42 
  11   5  -3   24.33    5.05 
  10   5  -3  103.03    8.60 
  10   5  -3   92.01    9.20 
  10   5  -3  109.17   10.07 
 -10  -5   3  100.36    9.65 
   9   5  -3  501.88   21.16 
   9   5  -3  491.49   22.83 
  -9  -5   3  484.92   22.47 
   9   5  -3  464.67   22.66 
  -8  -5   3   99.54    8.68 
   8   5  -3  116.03    8.30 
   8   5  -3   85.06    8.56 
   8   5  -3  113.82    7.06 
   7   5  -3   67.76    6.87 
  -7  -5   3   73.71    7.06 
   7   5  -3   65.31    7.16 
  -6  -5   3  712.01   27.92 
   6   5  -3  639.00   27.77 
   6   5  -3  676.58   28.28 
  -6  -5   3  705.26   25.16 
  -5  -5   3 2097.65   69.93 
   5   5  -3 2085.66   74.71 
  -5  -5   3 2066.23   73.04 
   5   5  -3 2098.31   73.15 
  -4  -5   3  235.16   11.94 
   4   5  -3  218.17   11.74 
   4   5  -3  227.75   12.27 
   3   5  -3   88.87    6.86 
  -3  -5   3  104.32    6.96 
   3   5  -3   88.84    6.38 
   2   5  -3   31.24    4.70 
  -2  -5   3   38.80    4.85 
   2   5  -3   38.01    4.33 
  -1  -5   3   65.33    6.32 
  -1  -5   3   70.75    3.60 
   1   5  -3   68.62    6.87 
   1   5  -3   72.73    5.15 
   0   5  -3  322.90   15.88 
   0  -5   3  306.40   12.61 
   0   5  -3  319.32   13.45 
   0  -5   3  306.02   15.04 
   1  -5   3  230.13   10.60 
  -1   5  -3  242.21   13.17 
   1  -5   3  226.38   12.41 
  -1   5  -3  217.33   10.02 
  -2   5  -3   55.53    3.63 
   2  -5   3   53.36    5.17 
   2  -5   3   52.68    6.43 
  -2   5  -3   56.78    6.74 
   3  -5   3  659.12   22.71 
  -3   5  -3  641.78   28.32 
   3  -5   3  645.37   26.24 
   3  -5   3  632.41   27.51 
  -4   5  -3   56.07    7.39 
   4  -5   3   67.02    7.89 
   4  -5   3   67.61    6.93 
   5  -5   3   21.23    4.29 
  -5   5  -3   24.21    5.01 
   5  -5   3   22.03    4.75 
   6  -5   3   39.26    6.48 
  -6   5  -3   36.99    6.42 
   6  -5   3   43.83    7.05 
   7  -5   3    4.04    3.40 
   7  -5   3    7.48    3.77 
  -7   5  -3   -2.18    2.08 
  -8   5  -3  186.16   14.01 
   8  -5   3  204.08   14.76 
   8  -5   3  206.84   14.66 
   9  -5   3   33.88    7.12 
   9  -5   3   20.19    6.02 
  -9   5  -3   27.12    6.35 
 -10   5  -3   49.08    8.55 
  10  -5   3   55.86    9.26 
  10  -5   3   47.04    8.63 
 -11   5  -3   37.17    7.60 
  11  -5   3   34.53    7.48 
  11  -5   3   56.87    9.57 
  12  -5   3   70.56   11.50 
  12  -5   3   37.32    8.87 
 -12   5  -3   43.82    8.90 
 -16  -4   3  242.17   18.05 
  15   4  -3   55.33    8.83 
 -15  -4   3   68.11   10.09 
 -14  -4   3    7.06    4.02 
 -14  -4   3    5.55    4.01 
  14   4  -3   11.02    4.25 
 -14  -4   3    5.58    3.44 
 -13  -4   3   17.14    4.83 
 -13  -4   3    9.88    4.37 
  13   4  -3   13.29    4.66 
 -13  -4   3   11.22    4.05 
  13   4  -3   19.48    4.95 
  12   4  -3  166.89   12.24 
  12   4  -3  178.23   12.77 
  12   4  -3  181.78   12.75 
  11   4  -3    5.64    3.14 
  11   4  -3    5.24    3.02 
  11   4  -3    8.19    3.20 
  11   4  -3    7.71    3.27 
  10   4  -3  124.21    9.33 
  10   4  -3  132.07    9.86 
  10   4  -3  128.63   10.59 
  10   4  -3  127.44    9.28 
   9   4  -3   46.96    6.05 
   9   4  -3   45.14    5.77 
   9   4  -3   47.84    6.41 
   8   4  -3  966.08   38.04 
   8   4  -3  976.37   36.66 
  -8  -4   3  942.91   37.83 
   8   4  -3  975.47   37.97 
   7   4  -3  327.06   16.08 
   7   4  -3  328.39   16.46 
  -7  -4   3  353.66   16.64 
   7   4  -3  356.40   15.12 
  -6  -4   3   75.25    5.01 
   6   4  -3   75.61    5.87 
  -6  -4   3   78.95    6.91 
   6   4  -3   78.13    7.07 
   5   4  -3  401.87   18.02 
  -5  -4   3  414.90   15.72 
  -5  -4   3  383.95   17.60 
   5   4  -3  427.04   18.15 
  -4  -4   3   42.75    2.64 
  -4  -4   3   44.53    4.91 
   4   4  -3   50.04    5.20 
   4   4  -3   47.35    5.05 
  -3  -4   3   48.86    4.97 
   3   4  -3   48.89    5.06 
   3   4  -3   47.15    4.86 
   2   4  -3  166.26    8.83 
   2   4  -3  179.60    9.84 
  -2  -4   3  175.10    9.37 
  -1  -4   3  810.45   31.83 
   1   4  -3  872.65   33.13 
  -1  -4   3  850.87   29.12 
   1   4  -3  877.78   31.05 
   0   4  -3  250.16   12.53 
   0  -4   3  232.78   11.85 
   0   4  -3  241.33   10.61 
   0  -4   3  241.47    9.89 
   1  -4   3  109.81    6.15 
   1  -4   3  109.10    7.41 
  -1   4  -3  113.43    5.86 
  -1   4  -3  123.79    7.97 
   2  -4   3  633.47   26.10 
  -2   4  -3  658.36   22.84 
  -2   4  -3  615.41   26.73 
   2  -4   3  664.13   24.96 
   3  -4   3  889.09   35.25 
   3  -4   3  909.52   34.36 
  -3   4  -3  913.46   36.22 
  -4   4  -3   10.63    3.07 
   4  -4   3   13.89    3.66 
   4  -4   3    8.79    2.58 
   5  -4   3   62.32    7.35 
   5  -4   3   54.68    6.54 
  -5   4  -3   52.83    7.10 
   6  -4   3   66.83    8.06 
   6  -4   3   85.09    8.64 
  -6   4  -3   73.28    8.51 
   7  -4   3  131.70   11.52 
  -7   4  -3  112.77   11.05 
   7  -4   3  105.78   10.65 
   8  -4   3  466.63   23.67 
   8  -4   3  458.64   23.47 
  -8   4  -3  408.68   22.93 
   9  -4   3   -1.42    3.25 
   9  -4   3    5.64    3.39 
  -9   4  -3    1.72    2.71 
  10  -4   3  119.36   12.93 
 -10   4  -3  109.56   12.52 
  10  -4   3  128.32   13.67 
  11  -4   3  511.62   27.31 
  11  -4   3  501.11   27.75 
 -11   4  -3  449.96   26.44 
 -12   4  -3   53.27    9.16 
  12  -4   3   66.69   10.90 
  12  -4   3   66.82   10.26 
  13  -4   3    0.82    4.47 
 -13   4  -3    3.65    4.51 
  13  -4   3   -5.92    3.59 
  16   3  -3   83.79   10.45 
 -16  -3   3   81.05   11.76 
 -15  -3   3    0.00    3.53 
  15   3  -3    9.91    4.81 
  14   3  -3   -4.20    3.43 
 -14  -3   3   -3.58    2.86 
 -14  -3   3   -3.46    2.38 
 -14  -3   3   -2.16    2.78 
 -13  -3   3  186.80   13.63 
 -13  -3   3  182.12   15.17 
  13   3  -3  203.54   13.16 
 -13  -3   3  173.62   12.42 
  13   3  -3  159.63   14.24 
  12   3  -3  613.59   27.99 
 -12  -3   3  616.94   27.66 
  12   3  -3  634.11   29.41 
 -12  -3   3  607.19   29.20 
  11   3  -3   19.73    4.95 
  11   3  -3   17.71    4.41 
  10   3  -3   88.89    8.81 
  10   3  -3   79.81    8.69 
  10   3  -3   80.88    8.19 
  10   3  -3   74.18    7.98 
   9   3  -3    1.94    2.30 
   9   3  -3    3.80    2.09 
   9   3  -3    6.32    2.46 
   9   3  -3    6.10    2.46 
   8   3  -3  630.41   26.67 
   8   3  -3  627.06   26.34 
   8   3  -3  622.78   26.00 
   8   3  -3  638.68   26.50 
   7   3  -3   66.76    6.58 
   7   3  -3   77.28    6.53 
   7   3  -3   62.10    5.81 
   7   3  -3   55.56    6.20 
   6   3  -3   16.93    3.32 
   6   3  -3   26.37    3.67 
   5   3  -3  651.13   25.60 
  -5  -3   3  652.85   24.47 
  -5  -3   3  653.77   25.89 
   5   3  -3  657.42   25.80 
   4   3  -3  833.08   31.29 
  -4  -3   3  818.31   31.36 
  -4  -3   3  839.26   29.58 
   4   3  -3  859.45   31.56 
  -3  -3   3  809.76   28.01 
  -3  -3   3  817.85   30.33 
   3   3  -3  811.70   30.13 
   3   3  -3  815.65   30.59 
   2   3  -3   55.86    4.83 
   2   3  -3   54.09    4.56 
  -2  -3   3   59.90    5.00 
   1   3  -3    4.80    1.43 
  -1  -3   3    0.69    1.24 
  -1  -3   3    5.62    0.84 
   1   3  -3    1.94    1.28 
   0   3  -3  488.45   20.48 
   0  -3   3  512.55   20.09 
   0  -3   3  505.16   18.20 
   0   3  -3  503.93   18.77 
   1  -3   3  274.15   11.22 
  -1   3  -3  259.86   10.62 
   1  -3   3  278.52   12.54 
  -1   3  -3  253.33   12.67 
  -2   3  -3   17.92    1.85 
   2  -3   3   17.85    3.18 
  -2   3  -3   15.48    3.10 
   2  -3   3   20.19    2.93 
   3  -3   3   60.81    5.89 
  -3   3  -3   51.14    5.88 
  -3   3  -3   59.02    2.93 
   3  -3   3   63.01    5.49 
  -4   3  -3  470.22   21.60 
   4  -3   3  484.79   20.82 
   4  -3   3  489.79   21.11 
   5  -3   3  209.24   12.00 
   5  -3   3  209.49   12.19 
  -5   3  -3  219.18   12.77 
   6  -3   3    7.04    2.93 
   6  -3   3    6.28    2.54 
  -6   3  -3    9.44    3.03 
   7  -3   3   92.68    9.44 
   7  -3   3  103.22    9.89 
  -7   3  -3  105.41   10.08 
   8  -3   3   35.21    6.84 
   8  -3   3   41.83    6.88 
  -8   3  -3   46.99    7.29 
   9  -3   3  119.07   11.59 
   9  -3   3  118.30   12.05 
  -9   3  -3  120.33   12.01 
 -10   3  -3  115.30   12.55 
  10  -3   3  140.33   13.04 
  10  -3   3  125.48   13.12 
  11  -3   3  284.35   18.88 
 -11   3  -3  320.06   20.17 
  11  -3   3  323.19   20.54 
  12  -3   3    6.26    4.38 
  12  -3   3   -3.30    3.76 
 -12   3  -3    0.75    3.93 
  13  -3   3   -0.58    3.91 
  13  -3   3    4.87    4.49 
 -13   3  -3   -2.89    3.24 
  14  -3   3   15.30    5.90 
  14  -3   3   14.56    6.34 
 -14   3  -3   17.39    6.15 
  16   2  -3   -0.12    3.85 
 -16  -2   3   -2.13    4.15 
 -15  -2   3   87.04   12.33 
  15   2  -3   85.20   11.53 
  14   2  -3   56.64    9.09 
 -14  -2   3   51.78    9.15 
  13   2  -3   22.60    5.86 
 -13  -2   3   23.93    5.75 
 -13  -2   3   23.91    6.03 
  12   2  -3  179.64   11.62 
 -12  -2   3  162.01   12.11 
  12   2  -3  155.56   13.46 
 -12  -2   3  158.10   13.91 
 -12  -2   3  144.02   11.93 
 -11  -2   3   71.51    7.91 
 -11  -2   3   73.42    8.40 
  11   2  -3   63.91    8.64 
  11   2  -3   74.90    7.90 
  10   2  -3    1.67    1.86 
 -10  -2   3    1.70    1.65 
  10   2  -3   -0.44    2.37 
 -10  -2   3    0.11    2.17 
  10   2  -3   -2.81    1.90 
   9   2  -3  165.49   10.16 
   9   2  -3  153.60    9.85 
   9   2  -3  163.30   10.73 
   9   2  -3  146.63   10.52 
   8   2  -3  191.91   11.01 
   8   2  -3  202.34   11.82 
   8   2  -3  184.69   11.15 
   8   2  -3  188.47   10.80 
   7   2  -3   10.59    2.50 
   7   2  -3    8.65    2.65 
   7   2  -3    9.33    2.40 
   7   2  -3    5.15    2.01 
   6   2  -3   57.90    5.66 
   6   2  -3   61.97    4.75 
   6   2  -3   61.05    6.05 
   5   2  -3  170.32    9.38 
  -5  -2   3  178.18    9.08 
   5   2  -3  177.44    9.61 
   5   2  -3  191.97    9.11 
   4   2  -3  143.56    7.81 
   4   2  -3  147.75    7.33 
  -4  -2   3  129.41    6.85 
   3   2  -3   41.17    4.08 
  -3  -2   3   50.92    4.52 
   3   2  -3   48.47    3.52 
  -3  -2   3   50.28    3.15 
  -2  -2   3  110.63    4.66 
   2   2  -3  100.02    5.59 
   2   2  -3   91.30    5.56 
  -2  -2   3  100.70    5.96 
   1   2  -3  856.40   30.27 
   1   2  -3  825.94   31.08 
  -1  -2   3  852.25   30.79 
  -1  -2   3  890.32   29.19 
   0   2  -3  757.75   27.19 
   0  -2   3  795.21   26.95 
   0   2  -3  771.75   28.63 
  -1   2  -3  333.59   12.73 
  -1   2  -3  344.18   14.61 
   1  -2   3  340.38   14.10 
   1  -2   3  335.61   13.22 
  -2   2  -3   47.56    2.79 
   2  -2   3   51.77    3.84 
  -2   2  -3   54.29    4.95 
   2  -2   3   45.23    4.41 
   3  -2   3 1175.35   42.57 
  -3   2  -3 1205.22   39.32 
  -3   2  -3 1187.97   43.96 
   3  -2   3 1172.13   42.65 
   4  -2   3 1783.70   61.82 
   4  -2   3 1736.38   62.27 
  -4   2  -3 1750.27   63.57 
  -5   2  -3  475.16   21.58 
   5  -2   3  466.93   20.64 
   5  -2   3  485.89   21.08 
   6  -2   3   10.41    2.89 
   6  -2   3    9.38    3.03 
  -6   2  -3    7.88    2.60 
   7  -2   3   -0.98    2.04 
   7  -2   3    3.08    2.25 
  -7   2  -3    1.09    1.91 
  -8   2  -3  282.48   16.23 
   8  -2   3  262.78   15.67 
   8  -2   3  240.75   14.64 
   9  -2   3  178.21   13.04 
   9  -2   3  159.20   11.83 
  -9   2  -3  167.89   12.46 
 -10   2  -3   13.39    4.19 
  10  -2   3   12.75    4.55 
  10  -2   3    4.99    3.16 
  11  -2   3   24.58    5.91 
  11  -2   3   26.30    6.84 
 -11   2  -3   27.14    6.12 
 -12   2  -3  198.58   16.95 
  12  -2   3  191.58   15.88 
  12  -2   3  182.95   16.92 
 -13   2  -3   19.98    5.63 
  13  -2   3   21.70    6.41 
  13  -2   3   28.69    8.07 
  14  -2   3   19.28    6.16 
 -14   2  -3    7.98    4.24 
  14  -2   3    2.96    3.71 
  15   1  -3  202.17   17.58 
 -15  -1   3  181.00   18.08 
 -14  -1   3   23.14    6.25 
  14   1  -3   26.57    7.02 
 -13  -1   3    4.27    3.18 
  13   1  -3   -2.28    3.13 
 -13  -1   3    7.04    3.70 
 -12  -1   3   36.67    7.00 
 -12  -1   3   32.41    6.08 
  12   1  -3   25.21    5.94 
 -11  -1   3  363.15   21.43 
 -11  -1   3  399.57   20.18 
  11   1  -3  422.15   19.24 
  11   1  -3  394.09   21.23 
  10   1  -3  158.06   10.21 
 -10  -1   3  172.74   10.50 
 -10  -1   3  168.72   11.39 
  10   1  -3  176.27   12.25 
  -9  -1   3  195.39   11.63 
   9   1  -3  188.65   10.86 
   9   1  -3  172.08   11.86 
  -9  -1   3  200.25   10.91 
   8   1  -3  153.19    9.25 
  -8  -1   3  139.06    8.70 
   8   1  -3  168.65   10.47 
  -8  -1   3  161.22    9.88 
   8   1  -3  143.32   10.06 
   7   1  -3  405.98   18.53 
   7   1  -3  371.48   17.03 
   7   1  -3  398.28   17.32 
   6   1  -3    0.77    1.21 
   6   1  -3    0.83    1.07 
  -6  -1   3    2.98    1.68 
   6   1  -3    1.85    1.71 
  -5  -1   3  229.51   11.44 
   5   1  -3  240.59   11.27 
   5   1  -3  229.79   10.53 
   5   1  -3  237.45   11.78 
  -4  -1   3  127.39    7.03 
   4   1  -3  125.29    7.03 
   4   1  -3  120.74    7.23 
   4   1  -3  136.03    6.49 
   3   1  -3  949.32   32.56 
   3   1  -3  921.30   33.26 
   3   1  -3  888.57   32.84 
  -3  -1   3  935.49   32.89 
  -2  -1   3   37.15    3.55 
  -2  -1   3   38.25    2.75 
   2   1  -3   41.90    3.58 
   2   1  -3   42.06    2.77 
  -1  -1   3   24.11    2.73 
   1   1  -3   24.22    2.33 
   1   1  -3   19.01    2.35 
  -1  -1   3   23.63    1.99 
   0  -1   3  260.93   10.91 
   0   1  -3  269.10   10.97 
   0   1  -3  264.84   10.56 
   0  -1   3  274.52   10.27 
  -1   1  -3  646.38   23.42 
   1  -1   3  618.10   22.47 
   1  -1   3  617.38   22.66 
  -1   1  -3  617.60   21.82 
   2  -1   3  326.27   13.34 
  -2   1  -3  327.15   14.07 
  -2   1  -3  331.51   12.05 
   2  -1   3  329.82   13.35 
  -3   1  -3  239.69    9.04 
   3  -1   3  235.22   10.82 
   3  -1   3  245.08   11.15 
  -3   1  -3  248.74   11.72 
  -4   1  -3  621.98   20.66 
   4  -1   3  581.77   23.86 
   4  -1   3  590.21   23.33 
  -4   1  -3  616.05   24.69 
  -5   1  -3  398.09   18.35 
   5  -1   3  415.10   17.46 
   5  -1   3  379.62   17.70 
  -5   1  -3  398.63   14.01 
  -6   1  -3   22.11    1.61 
   6  -1   3   19.46    3.58 
   6  -1   3   15.50    3.30 
  -6   1  -3   15.79    3.54 
  -7   1  -3  201.00    7.84 
  -7   1  -3  223.64   12.92 
   7  -1   3  187.69   12.04 
   7  -1   3  202.31   11.79 
   8  -1   3  835.93   35.64 
  -8   1  -3  819.76   35.59 
   8  -1   3  872.32   34.60 
   9  -1   3  154.53   11.85 
  -9   1  -3  166.93   11.97 
   9  -1   3  146.33   10.87 
  10  -1   3   50.45    8.15 
  10  -1   3   52.56    7.65 
 -10   1  -3   71.66    9.12 
  11  -1   3  457.79   23.72 
 -11   1  -3  462.14   24.85 
  11  -1   3  465.36   25.21 
  12  -1   3  301.81   18.57 
 -12   1  -3  322.83   19.90 
  12  -1   3  282.87   19.39 
  13  -1   3   94.54   11.38 
 -13   1  -3   86.30   11.71 
  13  -1   3   81.08   11.45 
 -14   1  -3    4.42    4.26 
  14  -1   3    7.84    4.09 
  14  -1   3    8.05    4.57 
  15  -1   3   27.62    7.80 
 -15   1  -3   33.00    7.61 
  15   0  -3   36.96    8.08 
 -15   0   3   40.37    9.43 
  14   0  -3   11.06    4.52 
 -14   0   3    7.35    4.71 
  13   0  -3   15.10    4.91 
 -13   0   3   12.03    5.09 
 -12   0   3  125.78   13.37 
 -12   0   3  106.33   10.48 
  12   0  -3  104.38   12.02 
 -11   0   3  278.05   15.70 
  11   0  -3  242.34   16.25 
 -11   0   3  264.09   17.45 
 -10   0   3   46.48    7.42 
 -10   0   3   55.96    7.02 
  10   0  -3   45.05    5.56 
  10   0  -3   56.02    8.07 
  -9   0   3   33.78    5.92 
   9   0  -3   30.00    5.58 
   9   0  -3   35.45    4.65 
  -9   0   3   33.59    5.07 
   8   0  -3  365.84   18.25 
   8   0  -3  341.87   15.77 
  -8   0   3  355.34   16.63 
  -8   0   3  347.84   15.53 
  -8   0   3  339.28   18.14 
  -7   0   3  206.61   10.35 
   7   0  -3  203.34   12.16 
  -7   0   3  212.09   11.14 
   7   0  -3  211.23   10.78 
  -7   0   3  225.38   12.80 
  -6   0   3   54.65    6.08 
  -6   0   3   48.81    4.41 
   6   0  -3   48.02    4.73 
   6   0  -3   49.64    5.86 
  -6   0   3   48.44    4.71 
  -5   0   3    2.17    1.35 
  -5   0   3    0.62    1.16 
   5   0  -3    5.89    2.04 
   5   0  -3    4.65    1.50 
  -5   0   3    1.64    1.02 
   4   0  -3  639.55   24.04 
   4   0  -3  655.14   23.62 
   4   0  -3  637.24   25.01 
  -4   0   3  648.90   25.15 
   3   0  -3 1786.42   59.80 
   3   0  -3 1737.29   60.52 
  -3   0   3 1761.94   60.98 
   3   0  -3 1776.71   59.83 
  -2   0   3    3.21    1.15 
   2   0  -3    2.03    1.17 
   2   0  -3    2.73    1.07 
   2   0  -3    3.90    0.70 
   1   0  -3  267.86   10.66 
   1   0  -3  254.37   10.51 
   1   0  -3  268.02    9.64 
  -1   0   3  258.40   10.54 
   0   0   3  323.91   12.20 
   0   0  -3  325.37   11.92 
   0   0   3  323.96   12.24 
   0   0  -3  308.16   12.18 
   1   0   3 1387.06   46.85 
  -1   0  -3 1392.57   48.07 
  -1   0  -3 1408.15   46.74 
   1   0   3 1398.69   47.65 
  -2   0  -3 3587.29  123.38 
   2   0   3 3702.61  120.23 
  -2   0  -3 3676.76  119.46 
   2   0   3 3682.59  122.16 
   3   0   3  409.28   16.05 
   3   0   3  425.14   16.96 
  -3   0  -3  435.67   15.40 
   4   0   3  359.30   15.58 
  -4   0  -3  349.42   15.91 
   4   0   3  373.74   14.75 
  -4   0  -3  363.06   13.47 
  -5   0  -3  608.80   20.96 
  -5   0  -3  585.28   24.30 
   5   0   3  568.08   23.72 
   5   0   3  576.53   22.73 
   6   0   3  833.70   32.25 
  -6   0  -3  809.79   28.24 
  -6   0  -3  770.90   32.35 
   6   0   3  816.88   30.86 
   7   0   3  157.39    9.36 
  -7   0  -3  151.12   10.16 
  -7   0  -3  147.03    6.91 
   7   0   3  136.92    9.58 
   8   0   3   68.48    7.87 
  -8   0  -3   66.22    4.17 
  -8   0  -3   60.93    7.57 
   8   0   3   67.41    7.02 
  -9   0  -3  462.51   22.96 
   9   0   3  430.38   22.37 
   9   0   3  467.54   21.39 
  10   0   3   74.63    9.54 
 -10   0  -3   84.11    9.79 
  10   0   3   91.41    9.04 
  11   0   3  269.30   17.13 
 -11   0  -3  250.70   16.59 
  11   0   3  260.12   15.76 
  12   0   3   -0.76    3.16 
 -12   0  -3   -1.56    2.69 
  12   0   3    0.47    2.82 
 -13   0  -3   27.80    6.40 
  13   0   3   21.21    5.79 
  13   0   3   25.68    6.49 
  14   0   3   -0.08    4.35 
 -14   0  -3    7.54    4.14 
  15   0   3  104.61   14.08 
 -15   0  -3  125.83   14.62 
 -15   1   3   28.56    7.50 
  15  -1  -3   18.87    6.67 
  14  -1  -3   43.27    8.13 
 -14   1   3   34.99    8.23 
 -13   1   3   64.63   10.11 
  13  -1  -3   44.32    8.56 
 -12   1   3   -0.13    2.24 
  12  -1  -3    4.14    3.44 
 -12   1   3    1.50    2.94 
  11  -1  -3    0.43    2.79 
 -11   1   3   -6.37    1.77 
 -11   1   3    1.54    2.83 
  10  -1  -3  338.25   19.56 
 -10   1   3  328.41   19.96 
 -10   1   3  369.97   18.28 
   9  -1  -3   39.68    6.63 
   9  -1  -3   37.31    4.60 
  -9   1   3   29.20    4.67 
  -9   1   3   30.79    6.05 
  -8   1   3  144.67   11.17 
   8  -1  -3  175.10    9.19 
   8  -1  -3  165.27   11.34 
  -8   1   3  159.13    9.85 
  -7   1   3   24.79    3.77 
   7  -1  -3   31.17    3.85 
  -7   1   3   22.95    4.66 
   7  -1  -3   25.54    4.72 
  -6   1   3   47.09    6.08 
   6  -1  -3   40.63    5.43 
  -6   1   3   40.45    4.41 
   6  -1  -3   46.28    4.36 
  -5   1   3   57.34    4.32 
   5  -1  -3   57.52    5.96 
   5  -1  -3   66.64    4.59 
  -5   1   3   60.61    6.22 
  -4   1   3  256.18   12.48 
  -4   1   3  237.57   10.59 
   4  -1  -3  263.92   11.14 
   4  -1  -3  254.40   12.25 
  -3   1   3 1470.97   49.41 
  -3   1   3 1428.34   51.13 
   3  -1  -3 1440.05   50.53 
   3  -1  -3 1442.94   49.28 
  -2   1   3   12.84    1.18 
   2  -1  -3   12.20    1.91 
   2  -1  -3   12.93    2.24 
  -2   1   3   19.64    2.71 
   1  -1  -3  151.28    7.06 
   1  -1  -3  164.62    7.14 
  -1   1   3  150.13    7.36 
   0  -1  -3  576.87   20.71 
   0  -1  -3  585.88   21.10 
   0  -1  -3  612.98   20.44 
   0  -1  -3  598.25   19.30 
   0   1   3  580.82   21.45 
   1   1   3    3.53    0.82 
  -1  -1  -3    4.11    0.87 
   1   1   3    1.53    0.88 
  -1  -1  -3    3.90    0.98 
  -1  -1  -3    2.21    0.82 
   2   1   3   40.01    3.04 
  -2  -1  -3   39.72    2.78 
   2   1   3   35.36    2.17 
  -2  -1  -3   42.32    2.89 
  -2  -1  -3   32.57    3.03 
   3   1   3    0.79    0.87 
   3   1   3    2.96    0.90 
  -3  -1  -3    1.56    0.85 
  -3  -1  -3    5.34    1.24 
  -3  -1  -3    2.50    1.19 
  -4  -1  -3  176.54    8.80 
  -4  -1  -3  174.90    9.32 
   4   1   3  181.45    7.88 
  -4  -1  -3  181.58    7.92 
   4   1   3  175.38    9.02 
   5   1   3 1380.43   50.48 
  -5  -1  -3 1417.20   51.35 
   5   1   3 1403.30   48.55 
  -5  -1  -3 1416.25   47.87 
  -5  -1  -3 1417.45   48.56 
   6   1   3  735.09   29.47 
  -6  -1  -3  734.95   29.99 
   6   1   3  765.40   27.93 
  -6  -1  -3  737.91   26.69 
  -6  -1  -3  737.83   28.32 
  -7  -1  -3    8.64    2.97 
   7   1   3   11.79    3.08 
   7   1   3    8.17    2.28 
  -7  -1  -3    9.77    2.88 
  -7  -1  -3    6.58    1.58 
   8   1   3  407.33   18.43 
  -8  -1  -3  415.26   20.32 
   8   1   3  417.06   20.13 
  -8  -1  -3  421.68   16.74 
  -9  -1  -3  731.45   27.71 
   9   1   3  732.31   32.27 
  -9  -1  -3  739.52   32.49 
   9   1   3  784.03   30.65 
  10   1   3    0.89    2.26 
  10   1   3    0.52    2.46 
 -10  -1  -3   -0.75    2.27 
  11   1   3    8.19    3.58 
 -11  -1  -3   10.15    3.89 
  11   1   3    8.80    3.43 
  12   1   3    5.46    3.55 
  12   1   3    5.65    3.30 
 -12  -1  -3    4.44    3.63 
  13   1   3  227.42   16.49 
 -13  -1  -3  209.78   17.40 
  14   1   3   97.56   12.57 
 -14  -1  -3   94.77   12.36 
  15   1   3    0.96    3.75 
 -15  -1  -3    4.27    3.91 
  16   1   3   10.36    5.20 
 -16  -1  -3   10.94    5.11 
 -14   2   3  123.02   15.35 
  14  -2  -3  152.92   16.13 
  13  -2  -3   41.17    8.01 
 -13   2   3   36.30    7.91 
  12  -2  -3   11.00    5.01 
 -12   2   3   11.61    5.46 
 -11   2   3  188.79   16.41 
  11  -2  -3  181.86   15.59 
 -11   2   3  163.95   11.93 
 -10   2   3  603.83   30.69 
  10  -2  -3  612.23   29.70 
 -10   2   3  650.11   28.21 
   9  -2  -3   33.40    6.48 
  -9   2   3   37.23    6.70 
  -9   2   3   33.51    5.22 
   8  -2  -3   78.92    5.61 
  -8   2   3   85.47    7.59 
  -8   2   3   85.20    9.56 
   8  -2  -3   78.30    8.86 
  -7   2   3   85.18    6.34 
  -7   2   3   67.72    8.27 
   7  -2  -3   77.04    8.29 
   7  -2  -3   80.94    5.42 
   6  -2  -3  504.61   19.22 
   6  -2  -3  475.12   22.03 
  -6   2   3  477.64   22.44 
  -6   2   3  479.87   20.22 
  -5   2   3  104.68    7.77 
  -5   2   3   98.50    6.14 
   5  -2  -3  105.40    5.97 
   5  -2  -3   98.51    7.42 
   4  -2  -3  170.48    7.74 
  -4   2   3  140.40    8.99 
  -4   2   3  159.68    7.75 
   4  -2  -3  152.56    9.15 
   3  -2  -3  859.51   30.03 
  -3   2   3  864.20   30.25 
  -3   2   3  855.82   32.28 
   3  -2  -3  818.15   31.62 
  -2   2   3 2554.98   89.47 
   2  -2  -3 2640.89   88.28 
   2  -2  -3 2598.46   86.79 
  -2   2   3 2694.88   88.05 
  -1   2   3  807.98   27.51 
   1  -2  -3  808.50   28.10 
  -1   2   3  786.31   29.20 
   1  -2  -3  787.42   28.46 
   0   2   3    6.69    0.98 
   0   2   3    9.21    1.73 
   0  -2  -3    7.71    1.39 
   0  -2  -3    7.67    1.61 
  -1  -2  -3  199.38    7.55 
   1   2   3  199.24    8.73 
  -1  -2  -3  198.96    8.64 
   1   2   3  197.20    8.02 
   2   2   3  543.74   19.98 
  -2  -2  -3  535.76   19.83 
   2   2   3  537.98   20.02 
   3   2   3  232.35    8.01 
   3   2   3  221.40    9.98 
  -3  -2  -3  226.21    9.70 
  -3  -2  -3  234.49    7.93 
   3   2   3  208.47    9.95 
   4   2   3  249.03    9.42 
   4   2   3  243.02   11.32 
  -4  -2  -3  255.65   10.70 
   4   2   3  247.15   11.61 
   5   2   3  350.04   15.67 
  -5  -2  -3  327.54   14.05 
   5   2   3  354.17   15.37 
   5   2   3  362.22   13.47 
  -6  -2  -3   20.12    3.74 
   6   2   3   12.46    2.77 
   6   2   3   21.43    2.73 
  -6  -2  -3   15.91    2.56 
  -6  -2  -3   16.64    3.20 
   7   2   3  349.76   14.84 
  -7  -2  -3  326.24   14.52 
  -7  -2  -3  369.85   16.61 
  -7  -2  -3  358.19   17.45 
   7   2   3  326.54   16.35 
  -8  -2  -3  743.29   28.15 
   8   2   3  731.76   30.96 
  -8  -2  -3  757.13   31.88 
   8   2   3  772.32   28.97 
  -8  -2  -3  732.58   29.90 
  -9  -2  -3  461.98   18.50 
  -9  -2  -3  377.21   19.72 
  -9  -2  -3  381.36   20.93 
   9   2   3  497.14   19.76 
   9   2   3  453.92   21.52 
  10   2   3    0.42    2.15 
 -10  -2  -3    1.69    2.38 
  10   2   3    4.60    2.50 
 -10  -2  -3   -0.21    2.14 
 -10  -2  -3    0.48    1.48 
  11   2   3  136.79   12.76 
 -11  -2  -3  161.43   13.44 
  11   2   3  168.97   10.78 
 -12  -2  -3  160.45   13.90 
  12   2   3  127.45   12.94 
 -13  -2  -3  201.36   15.39 
  13   2   3  202.29   15.26 
 -14  -2  -3   23.93    6.31 
  14   2   3   23.69    6.18 
  15   2   3   13.18    5.03 
 -15  -2  -3   11.52    5.06 
  16   2   3  153.71   17.17 
 -16  -2  -3  176.96   17.42 
 -14   3   3   12.24    6.62 
  14  -3  -3   28.13    7.23 
  13  -3  -3   11.48    4.93 
 -13   3   3    2.17    4.35 
  12  -3  -3   14.67    5.31 
 -12   3   3    8.38    4.35 
 -11   3   3  152.79   11.21 
  11  -3  -3  142.35   14.25 
 -11   3   3  144.78   15.04 
 -10   3   3   10.24    4.55 
 -10   3   3   10.79    3.46 
  10  -3  -3    5.11    3.28 
  -9   3   3    5.64    3.46 
  -9   3   3   -0.97    1.64 
   9  -3  -3   -1.42    2.09 
   8  -3  -3   14.46    4.03 
  -8   3   3   15.42    3.60 
  -8   3   3   21.15    5.10 
   7  -3  -3  416.75   16.37 
  -7   3   3  391.76   18.37 
  -7   3   3  375.98   20.47 
   7  -3  -3  407.89   20.50 
   6  -3  -3  744.30   31.17 
  -6   3   3  681.62   31.10 
   6  -3  -3  757.29   27.00 
  -6   3   3  747.58   29.23 
  -5   3   3   26.27    4.58 
   5  -3  -3   28.69    4.89 
  -5   3   3   30.06    3.86 
   5  -3  -3   30.94    3.23 
   4  -3  -3  296.75   14.96 
  -4   3   3  314.50   13.60 
  -4   3   3  319.39   15.47 
   4  -3  -3  309.67   12.71 
   3  -3  -3 1192.69   40.41 
  -3   3   3 1150.38   41.40 
   3  -3  -3 1130.81   42.59 
  -3   3   3 1197.65   43.47 
  -2   3   3  561.09   22.13 
  -2   3   3  535.68   20.16 
   2  -3  -3  521.38   21.37 
   2  -3  -3  543.75   20.06 
   1  -3  -3    4.15    1.47 
   1  -3  -3    3.27    1.14 
  -1   3   3    2.59    1.39 
  -1   3   3    3.21    1.03 
   0   3   3    7.16    1.33 
   0  -3  -3    4.90    1.44 
   0  -3  -3    7.96    1.67 
   0   3   3    6.17    1.76 
   1   3   3 2413.39   80.84 
  -1  -3  -3 2416.48   79.70 
   1   3   3 2337.42   80.69 
  -1  -3  -3 2381.39   78.87 
   2   3   3  766.99   26.83 
   2   3   3  735.67   26.80 
  -2  -3  -3  726.76   26.63 
  -2  -3  -3  719.33   24.83 
   3   3   3   54.60    3.99 
  -3  -3  -3   54.42    3.99 
   3   3   3   49.56    3.75 
   4   3   3   13.77    2.55 
   4   3   3   15.33    2.52 
  -4  -3  -3   16.89    2.66 
   5   3   3  213.55   10.59 
  -5  -3  -3  222.17   10.32 
   5   3   3  213.50    8.37 
   5   3   3  211.97   10.91 
   6   3   3 2069.98   75.09 
  -6  -3  -3 2126.91   72.23 
   6   3   3 2105.51   73.94 
   6   3   3 2165.10   70.74 
  -7  -3  -3  310.61   13.95 
   7   3   3  298.67   15.36 
   7   3   3  318.77   12.97 
   7   3   3  303.49   14.94 
  -8  -3  -3    3.11    1.56 
   8   3   3    3.93    1.49 
   8   3   3    4.08    2.05 
   8   3   3    1.65    1.99 
  -9  -3  -3  152.17   10.63 
   9   3   3  155.81   10.75 
   9   3   3  170.98    9.39 
  -9  -3  -3  184.21   12.13 
  -9  -3  -3  169.59    9.59 
 -10  -3  -3  378.17   16.99 
 -10  -3  -3  353.21   19.73 
  10   3   3  385.85   17.12 
  10   3   3  345.45   18.86 
 -10  -3  -3  351.78   18.64 
 -11  -3  -3  401.11   21.24 
 -11  -3  -3  438.65   19.37 
  11   3   3  428.69   22.24 
  11   3   3  461.16   20.15 
 -11  -3  -3  396.68   22.31 
 -12  -3  -3   14.86    4.60 
  12   3   3   12.99    3.42 
 -12  -3  -3   12.49    4.33 
  12   3   3    9.11    3.84 
  13   3   3   14.84    4.93 
 -13  -3  -3   18.27    5.50 
 -13  -3  -3   22.51    5.74 
 -14  -3  -3  189.52   16.58 
  14   3   3  162.21   15.61 
 -15  -3  -3   29.23    6.94 
  15   3   3   37.11    8.08 
  16   3   3  121.73   14.43 
 -16  -3  -3   89.92   13.20 
  13  -4  -3  152.93   16.50 
 -13   4   3  160.43   17.61 
  12  -4  -3    7.44    4.22 
 -12   4   3    9.96    4.67 
  11  -4  -3   17.54    5.11 
 -11   4   3   26.53    6.72 
 -10   4   3   45.98    6.62 
 -10   4   3   42.29    8.05 
  10  -4  -3   51.83    8.80 
   9  -4  -3  443.41   23.63 
  -9   4   3  390.03   23.12 
  -9   4   3  413.85   20.79 
  -8   4   3   29.23    6.19 
   8  -4  -3   26.02    5.83 
  -8   4   3   24.99    4.70 
   7  -4  -3    0.54    2.29 
  -7   4   3    2.58    2.52 
  -7   4   3    3.77    2.02 
  -6   4   3   34.21    4.77 
   6  -4  -3   27.73    3.08 
   6  -4  -3   17.73    4.31 
  -6   4   3   23.29    4.85 
   5  -4  -3  350.06   17.74 
  -5   4   3  313.49   17.18 
  -5   4   3  331.44   15.67 
   5  -4  -3  370.96   14.06 
   4  -4  -3  419.00   15.60 
   4  -4  -3  366.66   18.27 
  -4   4   3  374.42   16.84 
  -4   4   3  403.38   18.88 
   3  -4  -3  509.48   18.86 
   3  -4  -3  472.20   21.19 
  -3   4   3  481.69   21.52 
  -3   4   3  520.39   20.24 
  -2   4   3   20.59    2.88 
  -2   4   3   23.60    3.73 
   2  -4  -3   15.79    3.12 
   2  -4  -3   21.02    2.66 
   1  -4  -3  152.49    8.47 
  -1   4   3  165.98    8.07 
  -1   4   3  164.83    8.88 
   1  -4  -3  157.61    7.77 
   0  -4  -3  668.39   24.80 
   0  -4  -3  683.64   25.05 
   0   4   3  671.10   25.74 
   0   4   3  662.37   24.94 
   1   4   3  122.31    6.72 
  -1  -4  -3  114.83    6.49 
  -1  -4  -3  118.31    6.00 
   1   4   3  118.52    6.41 
   2   4   3  887.95   32.26 
  -2  -4  -3  902.25   32.26 
  -2  -4  -3  902.28   30.75 
   2   4   3  888.68   32.61 
   3   4   3   91.62    5.39 
   3   4   3   90.74    5.73 
  -3  -4  -3   95.72    4.12 
   4   4   3    4.46    1.58 
  -4  -4  -3    6.79    0.89 
   4   4   3    7.30    1.71 
  -4  -4  -3    5.06    1.59 
   5   4   3 1419.42   49.71 
  -5  -4  -3 1395.92   49.39 
   5   4   3 1388.91   50.92 
  -5  -4  -3 1397.65   46.58 
   6   4   3 1277.85   47.48 
  -6  -4  -3 1345.93   47.22 
   6   4   3 1336.41   49.01 
  -7  -4  -3    6.30    1.98 
   7   4   3    7.07    1.52 
   7   4   3    3.86    1.77 
   7   4   3    5.34    2.07 
   8   4   3   -0.40    1.10 
   8   4   3    1.53    1.62 
   8   4   3   -0.70    1.31 
  -8  -4  -3    0.53    1.42 
   9   4   3  587.97   27.17 
   9   4   3  612.87   26.54 
   9   4   3  613.94   23.69 
  -9  -4  -3  612.39   25.14 
  10   4   3  806.52   35.24 
 -10  -4  -3  874.84   33.76 
  10   4   3  867.95   32.55 
  10   4   3  862.71   36.75 
 -11  -4  -3  451.85   20.01 
  11   4   3  418.56   21.60 
  11   4   3  427.77   19.04 
 -11  -4  -3  422.84   21.60 
 -11  -4  -3  382.62   22.04 
 -12  -4  -3    7.28    3.89 
 -12  -4  -3    6.39    3.73 
 -12  -4  -3    6.01    2.71 
  12   4   3    2.69    2.93 
  12   4   3    1.78    2.11 
 -13  -4  -3  135.04   13.18 
 -13  -4  -3  147.83   14.19 
  13   4   3  134.80   13.30 
  14   4   3  463.30   25.16 
 -14  -4  -3  432.83   25.11 
 -14  -4  -3  412.98   23.40 
  15   4   3   23.96    6.47 
 -15  -4  -3   41.61    8.44 
 -16  -4  -3    0.98    3.96 
  16   4   3    2.09    3.86 
  12  -5  -3    4.33    4.21 
 -12   5   3   -4.16    3.78 
  11  -5  -3   -3.53    3.17 
 -11   5   3   -2.63    3.03 
 -10   5   3  110.92   13.55 
 -10   5   3  141.14   10.57 
  10  -5  -3  130.06   14.26 
  -9   5   3  166.90   11.64 
  -9   5   3  161.86   15.17 
   9  -5  -3  140.83   14.34 
   8  -5  -3   97.03   11.24 
  -8   5   3   94.09    9.12 
  -8   5   3   67.86    9.76 
  -7   5   3   49.71    7.83 
  -7   5   3   66.14    7.50 
   7  -5  -3   70.85    9.07 
  -6   5   3  384.79   21.08 
   6  -5  -3  412.65   21.25 
  -6   5   3  421.82   19.48 
   5  -5  -3  688.99   30.33 
  -5   5   3  686.26   30.55 
  -5   5   3  687.97   28.62 
   5  -5  -3  723.85   25.46 
  -4   5   3    1.24    1.72 
   4  -5  -3    2.86    1.29 
  -4   5   3    5.51    1.96 
   4  -5  -3    4.58    2.24 
   3  -5  -3    3.94    1.34 
   3  -5  -3   -1.46    1.31 
  -3   5   3    3.07    1.68 
  -3   5   3    1.10    1.36 
   2  -5  -3  479.12   20.69 
   2  -5  -3  455.90   18.31 
  -2   5   3  473.94   19.74 
  -2   5   3  480.05   20.86 
  -1   5   3  922.92   34.96 
  -1   5   3  945.23   34.54 
   1  -5  -3  890.86   34.47 
   1  -5  -3  913.85   32.99 
   0   5   3  514.25   21.28 
   0  -5  -3  519.80   20.85 
   0   5   3  529.25   21.06 
   0  -5  -3  521.70   20.39 
  -1  -5  -3    0.72    1.13 
   1   5   3   -1.37    0.82 
  -1  -5  -3    1.16    1.08 
   1   5   3    0.63    0.94 
   2   5   3  640.10   24.12 
   2   5   3  629.78   24.75 
  -2  -5  -3  642.92   23.14 
  -2  -5  -3  620.26   24.18 
   3   5   3 1215.99   42.03 
  -3  -5  -3 1186.51   40.38 
   3   5   3 1151.83   43.12 
  -4  -5  -3  183.13    9.65 
  -4  -5  -3  179.07    7.42 
   4   5   3  180.50    8.87 
   4   5   3  180.89    9.77 
  -5  -5  -3  557.17   18.68 
   5   5   3  506.79   20.76 
   5   5   3  513.25   22.05 
  -5  -5  -3  524.41   21.55 
  -6  -5  -3    1.57    0.86 
   6   5   3    1.74    1.29 
  -6  -5  -3    0.83    1.25 
   6   5   3    2.62    1.45 
  -7  -5  -3   57.29    6.10 
  -7  -5  -3   66.34    3.90 
   7   5   3   49.39    6.09 
   7   5   3   60.80    5.84 
   8   5   3   76.83    6.98 
  -8  -5  -3   72.39    4.73 
   8   5   3   77.73    7.94 
  -8  -5  -3   82.11    7.30 
   9   5   3   93.91    9.39 
  -9  -5  -3  105.69    7.86 
   9   5   3  108.02    8.08 
   9   5   3  112.65    6.44 
 -10  -5  -3   81.86    7.99 
  10   5   3   76.21    8.23 
  10   5   3   80.63    5.91 
  10   5   3   84.00    9.36 
  11   5   3   10.04    2.55 
 -11  -5  -3    8.49    2.99 
  11   5   3    7.08    3.18 
  11   5   3    7.39    3.51 
 -12  -5  -3   33.61    5.72 
  12   5   3   18.08    4.89 
 -13  -5  -3  268.51   18.22 
 -13  -5  -3  237.13   16.48 
 -13  -5  -3  239.52   14.58 
  13   5   3  219.85   15.60 
 -14  -5  -3   64.73   10.16 
 -14  -5  -3   39.90    7.73 
  14   5   3   35.63    7.10 
 -15  -5  -3   34.35    7.20 
 -15  -5  -3   37.52    8.10 
  15   5   3   35.68    7.39 
 -16  -5  -3    2.65    3.95 
 -16  -5  -3    4.11    4.80 
  16   5   3    8.08    4.39 
  17   5   3  141.85   15.99 
 -17  -5  -3  121.91   15.66 
  12  -6  -3   91.85   13.16 
 -12   6   3   72.34   11.88 
  11  -6  -3    7.86    4.97 
 -11   6   3    1.77    3.24 
  10  -6  -3   40.97    8.24 
 -10   6   3   53.55    9.14 
   9  -6  -3   10.38    4.17 
  -9   6   3   -0.51    3.28 
  -9   6   3    7.75    3.48 
  -8   6   3   29.39    5.52 
   8  -6  -3   24.76    6.23 
  -8   6   3   16.48    5.36 
   7  -6  -3    5.78    3.58 
  -7   6   3    5.64    3.43 
  -7   6   3    3.03    2.52 
  -6   6   3   71.86    9.17 
  -6   6   3   71.77    7.83 
   6  -6  -3   64.58    8.97 
  -5   6   3  220.78   14.25 
   5  -6  -3  223.46   14.39 
  -5   6   3  225.88   12.86 
   4  -6  -3   53.73    7.17 
   4  -6  -3   57.31    4.11 
  -4   6   3   56.10    6.39 
  -4   6   3   54.95    7.19 
   3  -6  -3   39.73    5.84 
  -3   6   3   41.69    5.89 
   3  -6  -3   44.02    4.09 
  -3   6   3   52.42    5.95 
  -2   6   3  203.90   11.15 
   2  -6  -3  197.53    9.64 
  -2   6   3  199.15   11.59 
   2  -6  -3  194.45   11.62 
   1  -6  -3 1518.99   55.06 
  -1   6   3 1454.20   55.25 
  -1   6   3 1551.62   55.53 
   1  -6  -3 1559.64   53.18 
   0  -6  -3   87.12    6.45 
   0  -6  -3  109.94    6.56 
   0   6   3   95.15    6.75 
   0   6   3   99.15    6.90 
   1   6   3  236.34   12.32 
  -1  -6  -3  262.99   12.06 
   1   6   3  263.99   12.40 
  -1  -6  -3  248.26   11.93 
   2   6   3  884.86   34.63 
   2   6   3  916.05   33.59 
  -2  -6  -3  891.43   33.59 
  -2  -6  -3  932.78   32.96 
   3   6   3 3317.13  115.34 
  -3  -6  -3 3509.83  113.64 
   3   6   3 3445.58  117.94 
  -4  -6  -3   32.08    2.94 
   4   6   3   28.12    4.26 
   4   6   3   32.19    3.59 
  -4  -6  -3   28.56    4.23 
  -5  -6  -3   94.64    6.98 
   5   6   3  102.33    7.36 
  -5  -6  -3  105.63    5.25 
   5   6   3  106.12    6.42 
  -6  -6  -3  767.11   26.95 
  -6  -6  -3  748.81   30.16 
   6   6   3  769.80   29.15 
   6   6   3  765.51   31.13 
   7   6   3  365.38   16.58 
  -7  -6  -3  356.06   17.27 
  -7  -6  -3  373.53   14.43 
   7   6   3  383.71   18.37 
  -8  -6  -3    3.70    1.32 
   8   6   3    3.64    1.85 
  -8  -6  -3    2.16    1.85 
   8   6   3    3.36    1.65 
  -9  -6  -3   46.08    4.20 
  -9  -6  -3   37.79    5.66 
   9   6   3   41.37    5.48 
   9   6   3   43.19    6.47 
  10   6   3  259.31   14.27 
 -10  -6  -3  254.40   14.27 
 -10  -6  -3  240.40   11.61 
  10   6   3  233.30   15.03 
  11   6   3  487.15   25.44 
  11   6   3  523.74   24.32 
 -11  -6  -3  489.10   23.64 
 -11  -6  -3  539.22   21.35 
  12   6   3    5.87    2.89 
  12   6   3   -0.39    2.55 
 -12  -6  -3   -2.10    2.38 
  13   6   3   79.33    9.68 
 -13  -6  -3   53.12    7.83 
  13   6   3   50.15    8.51 
 -14  -6  -3   47.14    7.48 
  14   6   3   41.58    7.85 
 -14  -6  -3   48.24    8.91 
 -14  -6  -3   53.53    9.05 
 -15  -6  -3   59.48    9.86 
  15   6   3   81.59   10.89 
 -15  -6  -3   72.63   11.32 
 -16  -6  -3   57.75   10.09 
 -16  -6  -3   50.16   10.07 
  16   6   3   36.26    7.82 
 -17  -6  -3    3.79    4.63 
 -17  -6  -3   -4.21    3.55 
  17   6   3    3.89    4.60 
  11  -7  -3    0.43    4.46 
 -11   7   3    2.36    3.95 
  10  -7  -3   14.36    5.03 
 -10   7   3    2.01    4.24 
  -9   7   3   48.35    7.40 
   9  -7  -3   62.18    9.98 
  -9   7   3   49.84    8.94 
  -8   7   3  131.02   12.16 
   8  -7  -3  168.28   15.55 
  -8   7   3  152.84   14.93 
   7  -7  -3    8.54    4.20 
  -7   7   3   19.40    5.94 
  -7   7   3   20.17    4.69 
   6  -7  -3   23.61    5.81 
  -6   7   3   36.75    6.02 
  -6   7   3   26.68    6.29 
   5  -7  -3  191.87   13.97 
  -5   7   3  219.03   13.19 
  -5   7   3  209.70   14.19 
  -4   7   3  502.91   23.10 
   4  -7  -3  482.76   23.85 
  -4   7   3  495.28   24.23 
   3  -7  -3   65.83    5.28 
   3  -7  -3   60.96    7.98 
  -3   7   3   78.76    8.50 
  -3   7   3   71.57    7.54 
   2  -7  -3   39.18    5.96 
  -2   7   3   40.74    5.56 
  -2   7   3   34.39    5.24 
   2  -7  -3   42.42    4.42 
   1  -7  -3   32.85    5.01 
   1  -7  -3   38.60    4.38 
  -1   7   3   28.54    4.63 
  -1   7   3   28.79    4.59 
   0   7   3  319.87   15.47 
   0  -7  -3  298.11   15.10 
   0  -7  -3  341.24   14.70 
   0   7   3  304.04   15.53 
   1   7   3   47.73    5.81 
  -1  -7  -3   49.85    5.25 
  -1  -7  -3   59.89    5.82 
   1   7   3   57.47    5.71 
  -2  -7  -3   11.37    2.50 
   2   7   3    7.69    2.59 
   2   7   3    9.85    2.26 
  -2  -7  -3   14.11    2.90 
   3   7   3   65.03    6.64 
   3   7   3   64.22    5.32 
  -3  -7  -3   60.79    6.19 
  -3  -7  -3   67.67    4.96 
  -4  -7  -3  178.01   10.88 
  -4  -7  -3  225.21    9.93 
   4   7   3  217.81   10.19 
   4   7   3  197.57   11.52 
   5   7   3  331.17   14.39 
   5   7   3  333.68   16.41 
  -5  -7  -3  314.61   15.74 
  -5  -7  -3  329.31   13.53 
   6   7   3  748.47   32.12 
  -6  -7  -3  812.41   31.75 
  -6  -7  -3  793.37   28.27 
   6   7   3  782.39   29.87 
   7   7   3  102.26    9.11 
  -7  -7  -3  109.06    5.84 
  -7  -7  -3   98.66    8.77 
   7   7   3  105.73    7.01 
   8   7   3  219.66   13.41 
  -8  -7  -3  211.83   12.67 
  -8  -7  -3  224.95    9.99 
   8   7   3  219.24   11.67 
   9   7   3   27.34    4.37 
  -9  -7  -3   18.22    4.47 
  -9  -7  -3   20.88    2.95 
   9   7   3   22.13    4.87 
 -10  -7  -3  212.55   13.33 
  10   7   3  211.42   12.40 
 -10  -7  -3  218.46   10.37 
  10   7   3  202.14   13.82 
 -11  -7  -3  311.25   17.64 
  11   7   3  322.19   18.99 
  11   7   3  341.76   17.58 
  12   7   3   -0.06    2.48 
  12   7   3   -1.61    2.52 
 -12  -7  -3    5.23    3.23 
 -13  -7  -3   25.62    5.61 
  13   7   3   25.38    5.60 
  13   7   3   20.53    5.59 
  14   7   3  212.25   17.31 
 -14  -7  -3  182.59   13.60 
  14   7   3  157.04   14.32 
 -15  -7  -3   46.36    7.71 
 -15  -7  -3   53.93   10.07 
  15   7   3   45.30    8.33 
 -15  -7  -3   57.21    9.96 
 -16  -7  -3    3.22    4.44 
  16   7   3    5.88    4.40 
 -16  -7  -3    3.84    4.79 
 -17  -7  -3   12.02    6.31 
  17   7   3    4.36    4.10 
 -17  -7  -3    1.67    4.21 
  10  -8  -3   21.27    7.03 
 -10   8   3    9.23    5.40 
   9  -8  -3   38.14    8.42 
  -9   8   3   34.35    7.97 
  -8   8   3   31.94    7.59 
   8  -8  -3   35.90    7.80 
  -8   8   3   53.35    8.03 
   7  -8  -3   17.98    5.51 
  -7   8   3    5.53    3.24 
  -7   8   3    9.46    4.60 
  -6   8   3   23.62    5.85 
  -6   8   3   29.48    6.04 
   6  -8  -3   31.82    6.70 
  -5   8   3  236.24   14.39 
  -5   8   3  185.78   14.30 
   5  -8  -3  217.68   15.21 
   4  -8  -3  452.66   23.52 
  -4   8   3  457.66   22.59 
  -3   8   3   10.23    3.55 
   3  -8  -3    7.00    3.31 
   3  -8  -3    8.20    2.25 
  -3   8   3    6.87    2.99 
   2  -8  -3   90.48    6.38 
  -2   8   3   94.39    9.02 
  -2   8   3   93.02    9.14 
   2  -8  -3   89.20    9.40 
   1  -8  -3   60.73    7.31 
  -1   8   3   64.60    7.19 
  -1   8   3   52.49    6.87 
   1  -8  -3   71.60    6.10 
   0   8   3  180.08   10.84 
   0  -8  -3  183.65   10.08 
   0   8   3  170.49   11.08 
   0  -8  -3  169.76   10.83 
   1   8   3    3.75    2.14 
  -1  -8  -3    2.01    1.69 
   1   8   3    9.88    2.61 
  -1  -8  -3    5.53    2.13 
   2   8   3  223.09   13.13 
  -2  -8  -3  232.83   12.37 
   2   8   3  228.77   12.00 
  -2  -8  -3  254.36   12.49 
   3   8   3  636.81   27.80 
  -3  -8  -3  646.36   25.72 
   3   8   3  642.62   25.62 
  -3  -8  -3  673.85   26.98 
  -4  -8  -3 3075.18  104.81 
   4   8   3 3178.70  104.07 
  -4  -8  -3 3016.73  102.94 
   4   8   3 2939.70  107.50 
  -5  -8  -3  148.44   10.05 
   5   8   3  171.67    8.84 
  -5  -8  -3  158.84    8.49 
   5   8   3  160.29   10.63 
  -6  -8  -3    9.41    2.08 
  -6  -8  -3    7.52    2.88 
   6   8   3    6.03    2.42 
   6   8   3    7.71    2.18 
   7   8   3  127.63   10.68 
  -7  -8  -3  123.85    9.22 
  -7  -8  -3  125.31    6.95 
   7   8   3  125.78    7.73 
   8   8   3  314.23   17.77 
  -8  -8  -3  340.25   17.77 
   8   8   3  339.30   15.62 
  -8  -8  -3  329.65   14.07 
   9   8   3  118.46    8.14 
  -9  -8  -3  117.39    6.73 
  -9  -8  -3  104.02   10.13 
   9   8   3  117.74   10.94 
  10   8   3    4.10    2.89 
  10   8   3    1.38    2.18 
 -10  -8  -3    6.90    3.49 
 -10  -8  -3    7.07    1.67 
  11   8   3   11.01    4.42 
 -11  -8  -3   13.49    4.74 
  11   8   3   14.03    3.58 
 -12  -8  -3  394.39   21.53 
  12   8   3  410.95   20.73 
  12   8   3  410.11   23.06 
  13   8   3    3.38    3.29 
  13   8   3    4.37    3.23 
 -13  -8  -3   -2.90    2.97 
  14   8   3   33.83    7.32 
 -14  -8  -3   29.74    6.72 
  14   8   3   30.26    6.32 
  15   8   3    4.52    3.83 
 -15  -8  -3    3.63    3.99 
  15   8   3    1.66    3.33 
  16   8   3    3.01    4.15 
 -16  -8  -3    4.15    3.39 
 -17  -8  -3   24.28    6.77 
  17   8   3   36.98    6.67 
 -17  -8  -3   20.20    7.36 
   9  -9  -3   21.63    7.18 
  -9   9   3   12.14    6.00 
  -8   9   3    1.94    3.91 
   8  -9  -3   -1.52    3.61 
   7  -9  -3  119.52   13.97 
  -7   9   3  135.12   13.02 
  -7   9   3  139.66   14.71 
  -6   9   3    2.40    3.43 
   6  -9  -3    4.06    3.50 
  -6   9   3    6.93    4.00 
  -5   9   3   13.55    4.14 
  -5   9   3    7.50    3.91 
   5  -9  -3   10.21    4.02 
   4  -9  -3   27.64    6.37 
  -4   9   3   34.40    6.48 
  -4   9   3   37.19    6.79 
   3  -9  -3  215.23   14.57 
  -3   9   3  176.92   13.32 
  -3   9   3  216.99   13.92 
  -2   9   3   70.58    8.65 
   2  -9  -3   76.62    6.34 
   2  -9  -3   68.73    8.99 
  -2   9   3   54.04    7.66 
   1  -9  -3  180.04   12.13 
  -1   9   3  165.08   11.75 
   1  -9  -3  175.21   10.15 
  -1   9   3  176.72   11.59 
   0   9   3   99.25    9.58 
   0  -9  -3  116.37    7.95 
   0   9   3  123.76    8.82 
   0  -9  -3   96.78    9.39 
  -1  -9  -3   94.82    7.91 
   1   9   3   96.76    8.18 
  -1  -9  -3   81.88    8.24 
   1   9   3  101.39    9.43 
   2   9   3  126.89    9.69 
   2   9   3  119.57    8.31 
  -2  -9  -3  136.92    9.11 
  -2  -9  -3  143.92    9.32 
   3   9   3  134.59    8.21 
  -3  -9  -3  112.44    8.06 
   3   9   3  127.51    9.79 
  -3  -9  -3  138.25    9.26 
   4   9   3  577.48   22.87 
  -4  -9  -3  572.79   23.33 
   4   9   3  549.87   25.74 
  -4  -9  -3  546.76   24.54 
   5   9   3    1.38    2.02 
  -5  -9  -3   -1.29    1.20 
   5   9   3    0.08    1.41 
  -5  -9  -3   -1.21    1.88 
   6   9   3   49.49    4.92 
   6   9   3   36.85    6.04 
  -6  -9  -3   51.99    5.09 
  -6  -9  -3   45.66    6.54 
   7   9   3  197.37   12.94 
  -7  -9  -3  200.58   10.09 
   7   9   3  192.58   10.27 
  -7  -9  -3  191.01   12.46 
   8   9   3  404.99   20.96 
  -8  -9  -3  387.95   20.10 
  -8  -9  -3  377.12   16.41 
   8   9   3  388.07   17.49 
  -9  -9  -3    2.83    1.72 
  -9  -9  -3    2.08    2.88 
   9   9   3    4.87    2.22 
   9   9   3    1.12    2.59 
  10   9   3  130.05    8.83 
 -10  -9  -3  124.98   11.75 
  10   9   3  116.42   12.00 
  11   9   3  434.38   20.88 
 -11  -9  -3  453.00   23.46 
  11   9   3  447.35   24.36 
  12   9   3  445.37   25.24 
 -12  -9  -3  495.71   25.01 
  12   9   3  453.86   22.41 
  13   9   3    9.09    4.46 
  13   9   3   10.98    3.66 
 -13  -9  -3   11.07    4.95 
 -14  -9  -3   18.61    5.64 
  14   9   3   19.06    5.49 
  14   9   3   22.24    5.36 
  15   9   3   39.88    7.99 
 -15  -9  -3   32.86    7.51 
  16   9   3  121.78   14.90 
 -16  -9  -3  104.40   12.80 
   8 -10  -3  120.47   15.20 
  -8  10   3  119.39   14.84 
  -7  10   3  185.69   17.00 
  -7  10   3  186.44   15.87 
   7 -10  -3  146.95   16.43 
  -6  10   3    0.56    2.87 
  -6  10   3   -1.21    3.16 
   6 -10  -3    2.41    3.92 
  -5  10   3    5.39    3.57 
   5 -10  -3    0.85    3.58 
  -5  10   3    2.75    3.43 
   4 -10  -3  252.95   17.34 
  -4  10   3  243.39   16.75 
  -4  10   3  246.20   16.30 
  -3  10   3  550.33   27.49 
  -3  10   3  547.63   27.09 
   3 -10  -3  534.00   27.58 
  -2  10   3   99.31   10.77 
  -2  10   3   99.51   10.42 
   2 -10  -3   93.68   10.86 
  -1  10   3    6.13    3.41 
   1 -10  -3   10.55    2.99 
   1 -10  -3   15.54    4.69 
  -1  10   3    8.16    3.54 
   0  10   3  187.72   12.10 
   0 -10  -3  187.36   11.22 
   0 -10  -3  178.23   12.44 
   0  10   3  203.13   13.52 
  -1 -10  -3  368.24   19.12 
   1  10   3  345.62   19.76 
   1  10   3  417.45   19.15 
  -1 -10  -3  387.47   18.33 
  -2 -10  -3    7.89    2.69 
   2  10   3    4.14    2.73 
   2  10   3    7.50    2.52 
  -2 -10  -3    7.16    2.54 
   3  10   3   16.13    4.33 
  -3 -10  -3   15.67    3.64 
  -3 -10  -3   11.70    3.51 
   3  10   3   15.15    3.32 
   4  10   3   98.45    7.02 
  -4 -10  -3  104.21    7.71 
   4  10   3   95.42   10.00 
  -4 -10  -3   96.43    9.19 
  -5 -10  -3  501.37   23.72 
   5  10   3  530.14   21.10 
  -5 -10  -3  516.97   21.93 
   5  10   3  472.85   24.48 
  -6 -10  -3   19.66    3.48 
   6  10   3   22.85    5.40 
  -6 -10  -3   24.04    5.02 
   6  10   3   25.60    3.73 
   7  10   3   42.63    6.77 
   7  10   3   48.31    5.02 
  -7 -10  -3   44.99    6.91 
  -7 -10  -3   47.67    5.23 
  -8 -10  -3  125.02    7.74 
  -8 -10  -3  131.27   11.72 
   8  10   3   94.25   10.69 
   8  10   3  127.40    7.94 
   9  10   3  100.63    7.23 
   9  10   3   90.74   10.73 
  -9 -10  -3   94.52   10.58 
  -9 -10  -3  111.92    6.89 
 -10 -10  -3   -1.55    2.54 
  10  10   3    0.89    2.64 
  10  10   3    1.55    1.81 
  11  10   3  203.21   11.87 
  11  10   3  199.47   14.97 
 -11 -10  -3  195.70   14.58 
  12  10   3    9.18    4.06 
 -12 -10  -3   11.88    4.78 
  13  10   3   16.50    5.17 
 -13 -10  -3   21.42    6.51 
  14  10   3   26.28    6.91 
 -14 -10  -3   17.17    5.65 
  15  10   3  121.28   14.63 
 -15 -10  -3  122.44   13.92 
 -16 -10  -3  117.16   14.19 
  16  10   3  125.95   15.56 
  17  10   3    5.99    4.83 
 -17 -10  -3   -3.67    4.92 
   7 -11  -3   62.43   10.54 
  -7  11   3   38.06    9.25 
  -6  11   3   43.13    8.19 
  -6  11   3   27.46    6.82 
   6 -11  -3   56.82    9.92 
  -5  11   3   11.78    5.04 
  -5  11   3   18.77    5.59 
   5 -11  -3   16.54    5.64 
  -4  11   3  132.31   13.61 
   4 -11  -3  121.96   13.90 
  -4  11   3  127.42   13.35 
   3 -11  -3   36.96    7.66 
  -3  11   3   39.22    7.31 
  -3  11   3   57.64    8.76 
  -2  11   3    1.96    2.88 
   2 -11  -3    0.87    3.17 
  -2  11   3    4.08    3.03 
   1 -11  -3   22.47    5.61 
  -1  11   3   22.85    5.18 
  -1  11   3   29.82    6.39 
   0 -11  -3  245.48   15.96 
   0  11   3  234.23   15.08 
   0 -11  -3  312.40   15.31 
   0  11   3  269.96   16.79 
  -1 -11  -3  250.80   14.37 
   1  11   3  275.99   16.91 
   1  11   3  256.59   14.73 
  -1 -11  -3  264.43   15.85 
  -2 -11  -3   68.93    8.27 
  -2 -11  -3   44.87    6.39 
   2  11   3   38.93    6.81 
   2  11   3   54.56    6.61 
   3  11   3    1.68    1.96 
  -3 -11  -3    6.11    2.52 
  -3 -11  -3    4.45    2.83 
   3  11   3    4.55    2.76 
   4  11   3  214.46   14.84 
  -4 -11  -3  251.75   13.83 
  -4 -11  -3  242.14   14.46 
   4  11   3  231.89   12.21 
   5  11   3  230.72   15.09 
  -5 -11  -3  207.71   13.70 
  -5 -11  -3  212.94   12.48 
   5  11   3  228.59   11.44 
  -6 -11  -3   95.21   10.15 
  -6 -11  -3  122.28    8.47 
   6  11   3  108.85   11.48 
   6  11   3  113.00    7.12 
  -7 -11  -3  147.71   13.26 
  -7 -11  -3  232.94   11.86 
   7  11   3  202.53   14.15 
   8  11   3  256.12   16.52 
  -8 -11  -3  223.63   15.36 
  -8 -11  -3  261.44   13.13 
   9  11   3  642.10   31.20 
  -9 -11  -3  615.21   29.77 
 -10 -11  -3   16.40    5.09 
  10  11   3   14.67    4.96 
  11  11   3    6.95    4.10 
 -11 -11  -3    2.46    3.78 
 -12 -11  -3  167.62   15.36 
  12  11   3  176.26   16.24 
  13  11   3  218.20   18.65 
 -13 -11  -3  243.85   17.37 
 -14 -11  -3   52.78    9.13 
  14  11   3   49.10    9.00 
 -15 -11  -3    5.01    4.66 
  15  11   3    1.16    3.74 
 -16 -11  -3    6.44    5.04 
  16  11   3    3.56    4.03 
  -6  12   3   77.04   10.77 
  -6  12   3   88.15   12.36 
   6 -12  -3   81.93   12.10 
  -5  12   3   13.57    5.19 
  -5  12   3   -4.90    3.58 
   5 -12  -3    8.74    4.67 
  -4  12   3   16.09    5.34 
  -4  12   3    2.51    3.76 
   4 -12  -3   11.98    4.63 
   3 -12  -3   30.72    7.10 
  -3  12   3   25.43    6.22 
  -3  12   3   32.64    7.41 
  -2  12   3  160.84   15.37 
   2 -12  -3  187.02   16.31 
  -2  12   3  203.62   14.56 
  -1  12   3    6.62    3.42 
  -1  12   3    2.42    3.23 
   1 -12  -3    2.91    3.72 
   0 -12  -3  161.86   14.10 
   0  12   3  148.86   12.57 
   0  12   3  177.76   14.82 
   1  12   3   -0.15    2.41 
  -1 -12  -3   -0.43    2.70 
  -1 -12  -3    5.09    3.52 
   1  12   3    6.55    3.29 
   2  12   3   89.28    8.41 
   2  12   3   87.61   10.74 
  -2 -12  -3   83.76    9.02 
  -2 -12  -3   96.38   10.23 
  -3 -12  -3    7.45    3.47 
  -3 -12  -3    9.41    3.95 
   3  12   3   17.28    4.70 
  -4 -12  -3   12.50    3.90 
   4  12   3   11.38    4.11 
  -4 -12  -3   17.41    4.31 
  -5 -12  -3   85.47    8.79 
  -5 -12  -3   72.46    9.26 
   5  12   3   91.58   10.93 
  -6 -12  -3    7.51    3.60 
  -6 -12  -3    8.53    2.85 
   6  12   3   16.30    4.62 
  -7 -12  -3   33.84    5.16 
   7  12   3   29.14    6.16 
  -7 -12  -3   27.47    6.10 
   8  12   3  248.95   17.47 
  -8 -12  -3  326.30   15.37 
  -8 -12  -3  266.45   17.41 
  -9 -12  -3   58.34    8.68 
   9  12   3   57.57    8.85 
  10  12   3   22.96    6.29 
 -10 -12  -3   19.63    5.61 
 -11 -12  -3    7.17    4.30 
  11  12   3   -1.24    3.03 
  12  12   3   89.28   12.18 
 -12 -12  -3   97.24   12.44 
  13  12   3   77.95   11.54 
 -13 -12  -3   77.60   11.32 
 -14 -12  -3   28.04    7.41 
  14  12   3   30.16    7.39 
 -15 -12  -3   18.99    6.42 
  15  12   3   13.74    5.57 
 -16 -12  -3  149.58   16.45 
  16  12   3  139.04   16.54 
  -5  13   3    3.73    3.99 
  -5  13   3    7.58    4.36 
   5 -13  -3    1.24    4.46 
  -4  13   3   -0.65    3.40 
  -4  13   3    2.57    3.87 
   4 -13  -3    1.69    3.45 
  -3  13   3   53.18    8.93 
  -3  13   3   93.12   12.02 
   3 -13  -3   50.15    9.70 
  -2  13   3  271.90   18.90 
   2 -13  -3  267.89   19.21 
  -1  13   3   14.86    5.76 
   1 -13  -3   38.86    7.84 
   0  13   3    3.52    3.44 
   0 -13  -3    2.89    3.89 
   1  13   3  157.96   14.81 
  -1 -13  -3  134.80   13.44 
  -2 -13  -3  301.91   17.91 
   2  13   3  245.55   17.78 
  -2 -13  -3  283.78   16.46 
  -3 -13  -3    4.91    3.16 
  -3 -13  -3    4.72    3.16 
   3  13   3    4.75    3.50 
  -4 -13  -3    3.34    3.08 
  -4 -13  -3    0.88    3.11 
   4  13   3    0.04    2.99 
  -5 -13  -3  161.15   11.31 
  -5 -13  -3  153.37   13.25 
   5  13   3  143.79   14.31 
  -6 -13  -3  149.44   13.39 
   6  13   3  151.23   14.66 
  -7 -13  -3   14.54    3.72 
   7  13   3   10.34    4.28 
  -7 -13  -3   11.79    4.57 
  -8 -13  -3    9.57    4.44 
   8  13   3   22.43    5.89 
   9  13   3   18.36    5.50 
  -9 -13  -3   27.15    6.63 
  10  13   3   57.59    9.95 
 -10 -13  -3   63.55    9.53 
  11  13   3   12.92    4.83 
 -11 -13  -3    6.18    4.65 
  12  13   3   -0.44    2.85 
 -12 -13  -3    0.98    4.22 
  13  13   3    0.20    2.88 
 -13 -13  -3    1.47    3.99 
 -14 -13  -3   21.74    6.89 
  14  13   3   15.02    5.63 
 -15 -13  -3   22.70    6.63 
  15  13   3   18.31    5.94 
  -3  14   3   64.61   10.29 
   3 -14  -3   61.73   10.40 
  -2  14   3    1.30    3.50 
   2 -14  -3    0.64    3.79 
  -1  14   3   54.65    8.94 
   1 -14  -3   51.10    9.12 
   0  14   3    4.96    3.27 
   0 -14  -3    7.09    4.25 
   1  14   3  167.53   16.14 
  -1 -14  -3  182.08   15.76 
   2  14   3   80.43   11.17 
  -2 -14  -3   77.57   10.58 
  -3 -14  -3    6.50    3.50 
  -3 -14  -3   -1.32    3.17 
   3  14   3    0.88    3.36 
   4  14   3   10.89    4.40 
  -4 -14  -3   22.12    5.30 
  -4 -14  -3   29.21    5.93 
  -5 -14  -3  171.93   12.50 
  -5 -14  -3  157.94   14.14 
   5  14   3  157.24   15.61 
  -6 -14  -3   30.89    5.86 
   6  14   3   46.74    8.56 
  -6 -14  -3   15.45    4.96 
   7  14   3    4.89    3.82 
  -7 -14  -3    9.56    4.45 
  -7 -14  -3   10.13    2.86 
  -8 -14  -3   44.41    8.04 
   8  14   3   25.56    6.23 
   9  14   3  381.64   23.84 
  -9 -14  -3  383.86   22.97 
 -10 -14  -3  219.12   18.04 
  10  14   3  185.88   17.62 
  11  14   3   14.08    5.65 
 -11 -14  -3   10.31    4.64 
 -12 -14  -3   19.54    6.42 
  12  14   3   31.69    7.62 
  13  14   3   29.05    7.70 
 -13 -14  -3   39.24    8.48 
 -14 -14  -3  169.37   17.66 
  14  14   3  167.33   18.22 
  15  14   3   44.02    9.70 
 -15 -14  -3   45.88   10.00 
  -2  15   3   52.20    9.79 
   2 -15  -3   24.88    6.79 
   1 -15  -3  131.07   15.56 
  -1  15   3  143.85   16.35 
   0 -15  -3   36.46    7.86 
   0  15   3   19.37    6.31 
  -1 -15  -3    3.97    4.05 
   1  15   3   -0.11    3.41 
  -2 -15  -3   68.50    9.94 
   2  15   3   85.61   12.27 
  -3 -15  -3  133.14   13.84 
   3  15   3  120.09   14.37 
  -4 -15  -3    4.59    3.54 
  -4 -15  -3    5.27    3.98 
   4  15   3   -1.89    3.31 
  -5 -15  -3   69.87    9.37 
   5  15   3   83.89   11.87 
  -5 -15  -3   64.96    9.50 
  -6 -15  -3   17.51    5.16 
   6  15   3   15.33    5.72 
  -6 -15  -3    4.84    3.30 
  -7 -15  -3  215.66   16.00 
   7  15   3  204.75   18.47 
  -8 -15  -3    3.83    3.44 
   8  15   3   -1.87    2.94 
   9  15   3  135.15   15.37 
  -9 -15  -3  101.57   12.78 
  10  15   3    4.00    3.73 
 -10 -15  -3    8.67    4.73 
 -11 -15  -3    0.68    3.93 
  11  15   3   -3.39    3.53 
  12  15   3   20.49    6.63 
 -12 -15  -3   15.72    5.68 
  13  15   3   39.28    9.17 
 -13 -15  -3   60.61   10.74 
 -14 -15  -3   32.18    8.37 
  14  15   3   22.14    7.42 
   0 -16  -3    9.03    5.43 
   0  16   3    9.65    5.08 
   1  16   3   53.85    9.46 
  -1 -16  -3   51.64    9.53 
   2  16   3  224.86   20.26 
  -2 -16  -3  233.71   17.62 
  -3 -16  -3  201.28   17.75 
   3  16   3  229.92   20.34 
  -4 -16  -3   25.71    6.23 
   4  16   3   23.61    6.15 
   5  16   3   17.98    6.14 
  -5 -16  -3    8.69    4.20 
  -5 -16  -3   10.41    4.70 
  -6 -16  -3   86.52   11.43 
   6  16   3   96.50   13.61 
  -7 -16  -3  111.13   13.21 
   7  16   3  102.36   13.99 
   8  16   3    7.09    3.89 
  -8 -16  -3    0.69    3.67 
  -9 -16  -3   22.30    6.28 
   9  16   3   32.49    7.20 
  10  16   3   99.47   13.49 
 -10 -16  -3   88.64   12.11 
 -11 -16  -3   87.19   12.39 
  11  16   3   60.41   10.78 
 -12 -16  -3   15.25    5.91 
  12  16   3    0.08    4.33 
  13  16   3    3.71    4.80 
  -3 -17  -3    5.89    5.21 
   3  17   3   12.81    4.75 
  -4 -17  -3    4.91    4.58 
   4  17   3    0.26    4.22 
   5  17   3   20.64    6.42 
   6  17   3  157.02   17.82 
  -6 -17  -3  171.15   16.30 
  -7 -17  -3    7.14    4.64 
   7  17   3    3.79    4.52 
   8  17   3   23.46    6.62 
  -8 -17  -3   12.57    5.61 
  -9 -17  -3   14.92    5.78 
   9  17   3   13.84    4.79 
  10  17   3   54.80   10.26 
 -10 -15   4   18.08    5.41 
 -10 -15   4    8.48    5.04 
  10  15  -4   26.40    8.18 
   9  15  -4   55.01   10.61 
  -9 -15   4   34.76    8.13 
  -9 -15   4   48.37    8.84 
  -8 -15   4  234.30   17.04 
  -8 -15   4  171.82   17.36 
   8  15  -4  189.21   19.88 
   7  15  -4   26.56    7.59 
  -7 -15   4   44.61    8.56 
  -7 -15   4   44.94    8.21 
  -6 -15   4   14.18    4.94 
  -6 -15   4   14.00    5.23 
   6  15  -4    7.79    5.79 
   5  15  -4   11.06    6.38 
  -5 -15   4    7.11    4.65 
   4  15  -4   31.04    7.95 
  -4 -15   4   29.27    7.36 
   3  15  -4   28.05    8.43 
  -3 -15   4   42.45    8.69 
   2  15  -4    7.30    4.36 
  -2 -15   4   -3.08    3.80 
 -12 -14   4   19.67    6.62 
  12  14  -4   27.20    7.64 
 -11 -14   4   -1.59    4.32 
 -11 -14   4    0.58    3.31 
  11  14  -4    0.67    4.54 
  10  14  -4   58.45   10.42 
 -10 -14   4   40.95    7.52 
 -10 -14   4   62.17   10.30 
  -9 -14   4   48.38    9.03 
  -9 -14   4   54.02    8.71 
   9  14  -4   53.09   10.39 
   8  14  -4  111.15   14.85 
  -8 -14   4  107.35   13.04 
  -8 -14   4  112.36   13.02 
  -7 -14   4    4.69    4.28 
  -7 -14   4    4.70    3.84 
   7  14  -4    1.20    3.62 
  -6 -14   4    3.30    3.64 
  -6 -14   4    1.38    3.95 
   6  14  -4    7.83    4.31 
   5  14  -4   40.72    9.13 
  -5 -14   4   62.77    9.65 
  -5 -14   4   65.07    9.66 
   4  14  -4   67.87   11.90 
  -4 -14   4   62.05    9.80 
   3  14  -4   -1.97    4.16 
  -3 -14   4    5.54    4.54 
   2  14  -4   20.55    6.17 
  -2 -14   4   19.61    6.70 
   1  14  -4   18.31    6.17 
  -1 -14   4   39.13    8.26 
   0 -14   4  264.38   19.61 
   0  14  -4  249.49   22.46 
   1 -14   4   23.48    7.03 
  -1  14  -4    7.23    5.11 
  13  13  -4   -3.01    3.83 
 -13 -13   4   -6.59    4.11 
  12  13  -4   18.07    5.83 
 -12 -13   4   13.41    5.23 
 -11 -13   4  161.27   14.54 
  11  13  -4  148.98   16.49 
 -11 -13   4  144.96   16.04 
 -10 -13   4   80.55   10.34 
  10  13  -4   58.92   10.51 
 -10 -13   4   48.09    9.07 
  -9 -13   4   28.61    6.64 
  -9 -13   4   26.13    5.84 
   9  13  -4   32.04    7.42 
  -8 -13   4   50.21    8.26 
   8  13  -4   40.57    8.58 
  -8 -13   4   58.99    9.28 
   7  13  -4  112.21   14.16 
  -7 -13   4  105.23   12.35 
  -7 -13   4  104.39   12.15 
  -6 -13   4   44.94    7.79 
  -6 -13   4   36.01    7.34 
   6  13  -4   55.10   10.22 
  -5 -13   4   -4.54    3.39 
  -5 -13   4    4.03    3.67 
   5  13  -4    0.69    3.77 
  -4 -13   4   35.92    7.33 
   4  13  -4   31.99    7.77 
  -4 -13   4   17.54    5.39 
  -3 -13   4   17.62    5.49 
   3  13  -4    6.00    4.58 
   2  13  -4  116.48   14.58 
  -2 -13   4  112.92   13.36 
   1  13  -4   73.27   11.51 
  -1 -13   4   63.34   10.31 
   0  13  -4   16.33    6.28 
   0 -13   4   18.30    5.92 
   1 -13   4   42.50    8.27 
  -1  13  -4   44.04    9.43 
   2 -13   4    5.08    4.33 
  -2  13  -4   -2.82    3.92 
   3 -13   4   43.74    8.43 
  -3  13  -4   29.72    7.92 
 -14 -12   4   11.42    5.81 
  14  12  -4   10.31    5.73 
 -13 -12   4    4.19    4.24 
  13  12  -4    0.78    3.86 
 -12 -12   4  183.32   17.95 
  12  12  -4  182.73   17.46 
 -12 -12   4  199.07   14.26 
  11  12  -4  245.36   18.91 
 -11 -12   4  289.41   17.97 
 -11 -12   4  304.46   20.57 
 -10 -12   4    0.85    3.35 
  10  12  -4    4.16    3.58 
 -10 -12   4    0.29    3.16 
  -9 -12   4   23.73    6.38 
  -9 -12   4   16.57    4.93 
   9  12  -4   10.67    5.12 
  -8 -12   4   38.40    7.19 
   8  12  -4   54.30    9.33 
  -8 -12   4   43.76    8.04 
   7  12  -4  163.38   16.13 
  -7 -12   4  177.86   15.44 
  -7 -12   4  141.58   13.49 
   6  12  -4   75.10   11.11 
  -6 -12   4   73.54    9.88 
  -6 -12   4   70.79    9.70 
  -5 -12   4   17.87    5.46 
   5  12  -4   16.39    5.72 
  -5 -12   4   25.04    5.98 
  -4 -12   4  107.61   11.50 
  -4 -12   4  124.80   13.17 
   4  12  -4  138.20   15.22 
  -3 -12   4  414.45   24.02 
  -3 -12   4  451.85   22.93 
   3  12  -4  437.89   26.12 
  -2 -12   4   51.93    8.71 
   2  12  -4   53.31    9.23 
  -1 -12   4   20.81    5.57 
   1  12  -4   22.66    6.78 
   0  12  -4   75.93   11.69 
   0 -12   4   71.23   10.58 
   1 -12   4  126.78   14.25 
  -1  12  -4  143.11   16.23 
   2 -12   4   70.11   10.93 
  -2  12  -4   95.77   13.56 
  -3  12  -4   12.67    6.12 
   3 -12   4    7.85    4.49 
  -4  12  -4   12.33    5.56 
   4 -12   4   23.46    6.84 
 -15 -11   4   -0.46    4.83 
  14  11  -4   78.63   11.71 
 -14 -11   4   99.34   13.62 
  13  11  -4   32.53    7.55 
 -13 -11   4   24.28    6.93 
 -13 -11   4   35.90    6.58 
  12  11  -4  112.17   13.25 
 -12 -11   4   95.85   13.11 
 -12 -11   4   81.16   10.56 
 -11 -11   4    2.65    3.54 
  11  11  -4    4.48    3.76 
  10  11  -4   25.34    6.46 
 -10 -11   4   26.05    5.87 
  10  11  -4   17.80    5.89 
   9  11  -4    4.98    3.93 
   9  11  -4    0.83    3.50 
  -9 -11   4    0.08    3.14 
   8  11  -4  105.70   11.93 
  -8 -11   4   87.51   10.24 
   8  11  -4   68.34   10.74 
  -7 -11   4   37.40    6.73 
   7  11  -4   46.23    8.54 
   7  11  -4   56.57    8.72 
   6  11  -4   29.61    6.64 
  -6 -11   4   24.14    5.19 
  -5 -11   4    4.89    3.40 
   5  11  -4    8.14    4.02 
  -5 -11   4    4.72    3.26 
   4  11  -4  207.48   17.34 
  -4 -11   4  216.21   14.90 
  -4 -11   4  203.52   14.09 
  -3 -11   4  337.02   20.26 
   3  11  -4  333.80   21.73 
  -3 -11   4  397.17   20.14 
   2  11  -4    8.22    4.42 
  -2 -11   4    7.89    3.89 
  -2 -11   4    6.72    3.31 
   1  11  -4   16.69    6.29 
  -1 -11   4   21.20    5.77 
   0  11  -4  220.05   16.79 
   0 -11   4  191.60   16.28 
  -1  11  -4   81.04   12.04 
   1 -11   4   71.98   10.28 
  -2  11  -4   31.72    7.83 
   2 -11   4   37.24    7.64 
   3 -11   4    3.65    3.57 
  -3  11  -4   -3.77    3.81 
   4 -11   4   62.48   10.51 
  -4  11  -4   60.53   11.11 
   5 -11   4  232.30   20.57 
  -5  11  -4  277.13   20.48 
  -6  11  -4   29.79    8.07 
   6 -11   4   43.07    8.91 
  15  10  -4   44.28    8.17 
 -15 -10   4   48.69    9.60 
 -14 -10   4  188.48   18.14 
 -13 -10   4   12.53    4.59 
  13  10  -4    7.53    4.08 
  12  10  -4   12.38    4.85 
 -12 -10   4   18.49    4.82 
  12  10  -4    7.88    4.30 
 -11 -10   4  262.29   16.56 
  11  10  -4  270.39   18.32 
  11  10  -4  272.21   18.35 
  10  10  -4  305.91   19.51 
 -10 -10   4  332.33   18.70 
  10  10  -4  280.31   18.79 
   9  10  -4    8.02    4.05 
  -9 -10   4    5.88    3.41 
   9  10  -4    6.52    3.40 
   8  10  -4   14.68    5.00 
  -8 -10   4   15.09    4.47 
   8  10  -4   12.96    5.22 
  -7 -10   4   91.33   10.10 
   7  10  -4   80.34   10.11 
   7  10  -4  101.32   11.66 
   6  10  -4  242.46   16.68 
  -6 -10   4  239.86   15.25 
   6  10  -4  238.53   15.40 
   5  10  -4  144.23   12.05 
   5  10  -4  109.14   12.30 
  -5 -10   4  123.24   11.52 
  -4 -10   4   58.42    8.32 
   4  10  -4   60.55    9.57 
   4  10  -4   65.45    8.34 
  -3 -10   4    1.06    2.88 
   3  10  -4    2.02    3.23 
  -2 -10   4  274.31   15.56 
  -2 -10   4  267.65   16.79 
   2  10  -4  259.25   17.95 
  -1 -10   4    2.19    3.03 
  -1 -10   4    2.11    2.56 
   1  10  -4    2.45    3.88 
   0 -10   4   21.34    5.33 
   0  10  -4   11.02    4.70 
  -1  10  -4   44.66    8.57 
   1 -10   4   48.60    7.96 
   2 -10   4   22.08    5.30 
  -2  10  -4   25.13    6.46 
   3 -10   4   50.00    8.65 
  -3  10  -4   61.84   10.00 
   4 -10   4   47.14    8.40 
  -4  10  -4   33.98    8.05 
  -5  10  -4   96.81   13.06 
   5 -10   4  103.79   13.26 
   6 -10   4   25.67    6.84 
  -6  10  -4   28.57    7.44 
  -7  10  -4    0.54    3.90 
   7 -10   4    0.45    4.18 
 -15  -9   4   68.80   11.42 
  15   9  -4  106.09   12.29 
  14   9  -4   15.53    5.17 
 -14  -9   4   14.87    3.68 
  13   9  -4   49.85    8.73 
 -13  -9   4   75.92    9.92 
  13   9  -4   56.36    9.24 
 -12  -9   4   -2.37    2.96 
  12   9  -4   -2.18    2.89 
  12   9  -4   -1.38    2.64 
 -11  -9   4   98.17   10.60 
  11   9  -4  106.58   11.91 
  11   9  -4   90.74   11.47 
 -10  -9   4  292.38   16.92 
  10   9  -4  276.39   17.76 
  10   9  -4  261.08   17.48 
   9   9  -4   23.72    5.73 
   9   9  -4   15.36    4.95 
  -9  -9   4   28.01    5.56 
   8   9  -4   11.99    4.52 
   8   9  -4    8.22    4.24 
  -8  -9   4   12.15    3.75 
  -7  -9   4  119.42   10.70 
   7   9  -4  113.50   11.66 
   7   9  -4  103.12   10.89 
   6   9  -4  267.68   15.87 
  -6  -9   4  259.47   15.36 
   6   9  -4  236.26   15.91 
   5   9  -4   10.46    4.14 
   5   9  -4    6.03    3.42 
  -5  -9   4    9.77    3.48 
  -4  -9   4    4.98    2.75 
   4   9  -4   -3.12    2.10 
   4   9  -4    2.08    2.75 
   3   9  -4  629.04   27.65 
  -3  -9   4  667.57   29.29 
   3   9  -4  596.12   29.76 
  -2  -9   4  945.35   40.35 
   2   9  -4  969.81   42.43 
   2   9  -4  998.51   38.51 
  -1  -9   4   67.58    7.24 
   1   9  -4   50.49    8.64 
  -1  -9   4   67.23    8.79 
   0  -9   4   20.63    3.74 
   0  -9   4   15.40    4.16 
   0   9  -4   17.67    5.73 
  -1   9  -4  195.35   14.94 
   1  -9   4  200.05   14.03 
   2  -9   4  482.50   25.66 
  -2   9  -4  510.27   27.06 
  -3   9  -4   69.15   10.28 
  -3   9  -4   67.98    7.73 
   3  -9   4   58.28    9.02 
  -4   9  -4   14.64    3.91 
   4  -9   4    9.92    4.63 
  -4   9  -4    9.43    4.47 
  -5   9  -4  153.82   15.69 
  -5   9  -4  139.72   12.66 
   5  -9   4  158.40   15.29 
  -6   9  -4  184.64   17.61 
  -6   9  -4  211.46   15.18 
   6  -9   4  185.69   17.19 
  -7   9  -4   14.43    5.60 
   7  -9   4    9.06    4.86 
  -7   9  -4   19.95    5.40 
  -8   9  -4    0.44    4.13 
  -8   9  -4    8.34    4.37 
   8  -9   4   13.49    5.78 
 -16  -8   4   34.92    8.20 
 -15  -8   4   10.48    5.09 
  14   8  -4   18.20    6.14 
  14   8  -4   33.10    7.07 
 -14  -8   4   23.35    6.40 
  13   8  -4  175.15   15.72 
  13   8  -4  187.88   14.42 
 -13  -8   4  189.22   13.94 
  12   8  -4   12.67    4.55 
  12   8  -4   16.38    5.50 
 -12  -8   4   14.23    4.88 
  11   8  -4  140.79   12.90 
 -11  -8   4  137.06   12.04 
  11   8  -4  141.65   13.43 
 -10  -8   4   27.37    5.55 
  10   8  -4   26.87    6.13 
  10   8  -4   36.26    6.72 
   9   8  -4  163.12   13.41 
   9   8  -4  146.34   12.61 
  -9  -8   4  169.55   11.83 
   8   8  -4   11.28    3.89 
   8   8  -4   11.29    3.89 
  -8  -8   4   14.08    4.08 
   7   8  -4   56.30    7.64 
   7   8  -4   61.11    8.41 
  -7  -8   4   58.10    7.52 
   6   8  -4   15.25    4.62 
   6   8  -4   10.39    3.65 
  -6  -8   4    6.65    2.88 
  -5  -8   4  499.69   23.78 
   5   8  -4  518.44   25.34 
   5   8  -4  526.94   24.00 
  -4  -8   4   63.29    7.57 
   4   8  -4   39.95    5.95 
   4   8  -4   44.10    7.26 
  -3  -8   4  107.54    9.80 
   3   8  -4   99.80   10.20 
   3   8  -4  109.35    8.20 
   2   8  -4    0.49    2.63 
  -2  -8   4    4.74    2.80 
   2   8  -4    3.20    2.01 
  -1  -8   4   88.46    9.39 
   1   8  -4   89.27    7.73 
   1   8  -4  104.82   10.89 
   0   8  -4    8.93    2.44 
   0   8  -4   11.86    2.32 
   0  -8   4   12.80    4.13 
   0   8  -4    9.68    3.77 
  -1   8  -4  158.89   13.57 
   1  -8   4  158.41    9.18 
   1  -8   4  154.16   11.67 
  -1   8  -4  147.07    9.01 
  -2   8  -4   48.20    7.93 
  -2   8  -4   49.02    5.86 
   2  -8   4   49.23    7.81 
  -3   8  -4   27.91    6.49 
   3  -8   4   22.12    5.35 
   4  -8   4   12.51    4.80 
  -4   8  -4   13.73    4.57 
  -5   8  -4  327.01   20.69 
   5  -8   4  323.86   20.02 
  -6   8  -4  293.65   20.30 
   6  -8   4  357.05   21.29 
  -7   8  -4   54.92    9.38 
   7  -8   4   49.07    8.69 
  -7   8  -4   32.19    6.90 
  -8   8  -4   48.81    8.65 
  -8   8  -4   41.47    8.74 
   8  -8   4   48.51    9.02 
   9  -8   4   35.16    8.21 
  -9   8  -4   12.60    5.60 
  -9   8  -4   10.52    4.36 
 -16  -7   4   -0.33    4.15 
 -15  -7   4   13.98    4.64 
 -14  -7   4  130.36   13.11 
  14   7  -4  145.60   14.42 
 -13  -7   4  227.95   15.60 
  13   7  -4  213.86   15.48 
  13   7  -4  233.20   16.50 
  12   7  -4    3.35    3.14 
 -12  -7   4   -0.37    2.76 
  12   7  -4    2.67    2.87 
  11   7  -4   11.05    4.22 
  11   7  -4    6.17    3.27 
 -11  -7   4    4.12    3.57 
  10   7  -4  110.33   11.15 
  10   7  -4  107.36   10.65 
 -10  -7   4  103.57   10.16 
  -9  -7   4  606.87   27.62 
   9   7  -4  626.67   28.46 
   9   7  -4  586.69   28.07 
  -8  -7   4   98.31    9.44 
   8   7  -4  104.49   10.30 
   8   7  -4   91.22    9.36 
   7   7  -4    2.27    2.50 
  -7  -7   4    1.05    2.18 
   7   7  -4    4.39    2.38 
   6   7  -4  299.52   15.89 
  -6  -7   4  252.42   14.46 
   6   7  -4  243.29   14.70 
  -5  -7   4  788.44   31.84 
   5   7  -4  733.17   31.38 
   5   7  -4  764.93   32.88 
   4   7  -4   23.93    4.76 
   4   7  -4   14.26    3.41 
  -4  -7   4   12.57    3.53 
   3   7  -4   60.75    6.56 
   3   7  -4   60.08    7.40 
  -3  -7   4   60.73    7.23 
   2   7  -4  177.80   10.34 
  -2  -7   4  168.84   11.05 
   2   7  -4  169.93   11.85 
   1   7  -4  971.91   41.69 
   1   7  -4 1100.52   35.91 
  -1  -7   4  928.77   39.79 
   1   7  -4 1052.86   38.19 
   0   7  -4  220.58   10.20 
   0  -7   4  191.69   12.63 
   0   7  -4  214.18   10.94 
   0   7  -4  201.59   13.55 
   1  -7   4   10.89    2.40 
  -1   7  -4    7.77    3.69 
   1  -7   4   13.08    3.94 
  -1   7  -4    8.97    2.36 
   2  -7   4   29.19    4.31 
   2  -7   4   35.78    3.87 
   2  -7   4   22.17    4.88 
  -2   7  -4   22.77    5.38 
   3  -7   4  236.43   12.72 
   3  -7   4  214.33   14.36 
  -3   7  -4  219.53   15.03 
   4  -7   4   48.46    7.72 
   4  -7   4   52.41    6.85 
  -4   7  -4   56.32    8.53 
  -5   7  -4   23.62    5.70 
   5  -7   4   32.52    5.90 
   5  -7   4   27.20    6.16 
   6  -7   4   44.28    8.11 
  -6   7  -4   48.74    8.39 
   6  -7   4   48.86    7.65 
  -7   7  -4   40.15    7.77 
   7  -7   4   36.39    7.63 
   7  -7   4   36.42    7.09 
   8  -7   4   -4.66    3.13 
  -8   7  -4   -1.40    3.02 
   8  -7   4    7.12    4.09 
   9  -7   4   41.28    8.37 
   9  -7   4   50.00    9.21 
  -9   7  -4   45.27    8.67 
 -10   7  -4   53.01    9.66 
  10  -7   4   32.28    7.43 
 -15  -6   4   32.66    7.10 
  14   6  -4   88.05   10.47 
  14   6  -4   72.52   10.31 
 -14  -6   4   86.33   11.00 
 -13  -6   4    3.81    3.85 
  13   6  -4    9.44    4.09 
  13   6  -4    9.24    4.91 
  12   6  -4  152.17   12.92 
  12   6  -4  156.86   13.63 
 -12  -6   4  144.89   12.96 
 -11  -6   4   61.40    8.25 
  11   6  -4   61.50    8.26 
 -11  -6   4   59.51    6.79 
  11   6  -4   63.45    8.61 
  10   6  -4   16.69    4.45 
  10   6  -4   17.93    4.60 
 -10  -6   4   15.57    3.05 
 -10  -6   4   19.90    4.64 
  -9  -6   4   14.98    4.45 
   9   6  -4   19.24    4.77 
   9   6  -4   14.17    4.00 
  -9  -6   4   23.97    3.69 
  -8  -6   4   67.99    5.03 
  -8  -6   4   64.65    7.70 
   8   6  -4   83.45    8.78 
   8   6  -4   84.51    8.35 
  -7  -6   4   33.90    3.19 
   7   6  -4   30.83    5.32 
  -7  -6   4   36.57    5.74 
   7   6  -4   31.20    5.20 
   6   6  -4 1060.77   41.93 
  -6  -6   4 1051.24   36.24 
  -6  -6   4 1053.44   41.01 
   6   6  -4 1058.35   41.27 
   5   6  -4  252.86   14.23 
  -5  -6   4  270.05   14.21 
   5   6  -4  262.20   14.06 
   4   6  -4   17.43    3.74 
   4   6  -4    8.33    2.51 
  -4  -6   4   11.33    3.06 
   3   6  -4  267.97   14.49 
   3   6  -4  275.61   13.67 
  -3  -6   4  249.13   13.78 
   2   6  -4  167.56   11.04 
  -2  -6   4  157.20   10.34 
   2   6  -4  186.71   10.12 
   1   6  -4  357.85   18.01 
  -1  -6   4  321.59   16.58 
   1   6  -4  342.33   15.47 
   0   6  -4  282.88   15.88 
   0  -6   4  288.53   15.33 
   0  -6   4  297.49   12.32 
   0   6  -4  288.00   13.30 
  -1   6  -4   16.59    2.64 
   1  -6   4   10.31    3.37 
  -1   6  -4   19.11    4.29 
   1  -6   4   12.74    2.47 
   2  -6   4  463.24   22.81 
  -2   6  -4  493.47   23.95 
  -2   6  -4  524.91   19.38 
   2  -6   4  495.09   20.80 
  -3   6  -4  718.71   31.94 
   3  -6   4  689.28   30.85 
   3  -6   4  726.76   29.06 
   4  -6   4    9.75    3.75 
   4  -6   4    5.45    2.30 
  -4   6  -4   10.01    3.49 
   5  -6   4   87.25    9.03 
  -5   6  -4   78.13    9.81 
   5  -6   4   72.94    9.31 
   6  -6   4  112.47   11.98 
  -6   6  -4  140.48   13.19 
   6  -6   4  129.28   11.55 
   7  -6   4  195.24   14.71 
   7  -6   4  214.85   14.71 
  -7   6  -4  210.85   15.35 
   8  -6   4  186.88   16.13 
   8  -6   4  178.84   15.31 
  -8   6  -4  178.23   16.00 
   9  -6   4   28.60    6.73 
  -9   6  -4   34.62    7.62 
   9  -6   4   18.35    5.55 
  10  -6   4   -2.11    4.28 
  10  -6   4    0.29    3.78 
 -10   6  -4    9.90    5.07 
  11  -6   4   88.85   13.03 
 -11   6  -4  115.69   14.54 
  11  -6   4  144.00   15.93 
 -15  -5   4   12.49    5.60 
 -14  -5   4    9.90    4.63 
 -14  -5   4    8.42    3.83 
  14   5  -4    0.83    4.12 
  13   5  -4  118.10   11.98 
 -13  -5   4  149.27   12.58 
  13   5  -4  134.68   12.80 
 -13  -5   4  138.26   13.38 
 -12  -5   4  110.87   11.64 
  12   5  -4   98.77   10.82 
 -12  -5   4  117.05   10.55 
 -11  -5   4    4.84    3.52 
 -11  -5   4    2.25    2.31 
  11   5  -4    4.18    2.99 
  11   5  -4    1.96    2.54 
  10   5  -4    8.96    3.53 
  10   5  -4   11.90    3.73 
 -10  -5   4   10.56    3.85 
 -10  -5   4   14.95    3.28 
  -9  -5   4  404.09   18.72 
   9   5  -4  415.46   20.28 
   9   5  -4  417.29   20.84 
  -9  -5   4  423.81   20.89 
   8   5  -4 1506.60   55.95 
  -8  -5   4 1457.04   55.51 
  -8  -5   4 1496.44   53.34 
   8   5  -4 1478.68   55.71 
   7   5  -4   96.85    7.28 
   7   5  -4   83.47    8.25 
  -7  -5   4   69.44    5.08 
  -7  -5   4   80.09    7.78 
  -6  -5   4  127.73    6.52 
   6   5  -4  133.90    9.27 
  -6  -5   4  125.50    8.83 
   6   5  -4  132.21    8.72 
  -5  -5   4  194.22   11.14 
   5   5  -4  188.37   11.05 
  -5  -5   4  185.58    7.74 
   5   5  -4  186.71   11.04 
   4   5  -4  744.24   30.53 
   4   5  -4  750.51   29.82 
  -4  -5   4  755.62   30.06 
  -3  -5   4    3.76    1.87 
   3   5  -4    1.58    1.54 
   3   5  -4    1.58    1.32 
  -2  -5   4   10.60    2.63 
   2   5  -4    4.82    1.74 
   2   5  -4    6.10    2.35 
  -1  -5   4  194.84   11.36 
   1   5  -4  226.76   10.86 
  -1  -5   4  211.12    8.49 
   1   5  -4  214.82   12.25 
   0   5  -4  147.90    9.95 
   0  -5   4  169.19    7.54 
   0  -5   4  146.05    9.67 
   0   5  -4  157.13    8.35 
  -1   5  -4   63.88    7.21 
   1  -5   4   62.51    6.91 
  -1   5  -4   71.72    4.78 
   1  -5   4   69.17    4.89 
   2  -5   4  394.66   16.85 
  -2   5  -4  376.19   19.05 
  -2   5  -4  368.80   15.15 
   2  -5   4  402.43   18.84 
   3  -5   4   62.30    7.31 
  -3   5  -4   59.24    3.66 
   3  -5   4   53.34    5.81 
  -3   5  -4   62.37    7.71 
  -4   5  -4   32.60    5.68 
   4  -5   4   33.60    4.83 
   4  -5   4   29.27    5.39 
  -5   5  -4    8.76    3.59 
   5  -5   4   13.71    3.91 
   5  -5   4   11.45    3.11 
  -6   5  -4   28.66    5.70 
   6  -5   4   26.35    5.48 
   6  -5   4   19.91    4.72 
   7  -5   4  182.42   12.91 
  -7   5  -4  167.00   14.32 
   7  -5   4  157.64   13.54 
  -8   5  -4   29.50    6.50 
   8  -5   4   28.14    6.20 
   8  -5   4   22.35    5.55 
  -9   5  -4    7.50    4.07 
   9  -5   4    1.43    4.00 
   9  -5   4    2.58    3.23 
 -10   5  -4  166.93   15.90 
  10  -5   4  150.11   15.42 
  10  -5   4  156.40   15.12 
  11  -5   4  205.88   18.31 
  11  -5   4  190.83   17.35 
 -11   5  -4  178.62   17.44 
 -12   5  -4   -3.74    3.93 
  12  -5   4    1.48    4.27 
  12  -5   4   -1.14    4.31 
 -16  -4   4    9.70    3.97 
  16   4  -4    1.28    3.73 
 -15  -4   4   52.69    8.59 
  15   4  -4   49.69    9.03 
  14   4  -4   38.34    7.60 
  14   4  -4   47.93    7.82 
 -14  -4   4   45.32    8.04 
 -13  -4   4  244.00   16.42 
  13   4  -4  265.00   17.11 
 -13  -4   4  265.09   15.80 
  13   4  -4  238.84   15.93 
 -13  -4   4  256.06   16.74 
 -12  -4   4   44.96    7.24 
  12   4  -4   51.12    7.84 
  12   4  -4   52.40    7.46 
  12   4  -4   49.01    7.33 
 -11  -4   4    7.05    2.97 
  11   4  -4   -0.21    2.51 
  11   4  -4    0.11    2.67 
  11   4  -4    1.00    2.15 
  10   4  -4   59.24    7.19 
  10   4  -4   65.23    7.94 
 -10  -4   4   52.93    6.77 
  -9  -4   4  329.18   18.15 
   9   4  -4  395.34   18.13 
   9   4  -4  346.33   18.15 
  -9  -4   4  338.46   17.07 
   8   4  -4  421.39   20.89 
  -8  -4   4  461.43   19.94 
  -8  -4   4  450.49   21.32 
   8   4  -4  468.57   20.77 
  -7  -4   4    4.40    2.33 
  -7  -4   4    2.65    1.53 
   7   4  -4    5.52    1.88 
   7   4  -4    6.88    2.41 
  -6  -4   4   33.78    4.88 
  -6  -4   4   35.71    3.67 
   6   4  -4   29.82    4.69 
   6   4  -4   42.28    4.98 
   5   4  -4 1244.93   45.75 
   5   4  -4 1227.86   45.39 
  -5  -4   4 1228.11   42.79 
  -5  -4   4 1221.69   45.51 
  -4  -4   4  610.94   24.43 
   4   4  -4  563.65   23.87 
   4   4  -4  591.86   24.29 
  -4  -4   4  592.22   20.99 
   3   4  -4    5.98    2.01 
  -3  -4   4    9.13    2.44 
   3   4  -4   11.08    2.62 
  -2  -4   4  139.26    8.45 
   2   4  -4  141.67    8.69 
   2   4  -4  141.88    8.09 
   1   4  -4  131.75    7.61 
  -1  -4   4  147.07    5.96 
  -1  -4   4  141.56    8.48 
   1   4  -4  136.06    8.68 
   0  -4   4 2912.48   99.65 
   0   4  -4 2932.23   97.55 
   0   4  -4 2874.39  101.94 
   0  -4   4 2974.70   97.83 
   1  -4   4   40.53    5.22 
  -1   4  -4   33.76    4.85 
  -1   4  -4   34.12    3.46 
   1  -4   4   37.42    3.66 
  -2   4  -4    0.63    0.88 
   2  -4   4    1.45    1.94 
  -2   4  -4   -0.67    1.34 
   2  -4   4   -0.32    1.05 
  -3   4  -4  368.10   18.83 
   3  -4   4  383.80   17.38 
  -3   4  -4  385.91   14.57 
   3  -4   4  427.62   18.87 
   4  -4   4  222.59   12.85 
  -4   4  -4  211.58   13.07 
   4  -4   4  221.93   12.13 
  -5   4  -4   43.42    6.71 
   5  -4   4   61.00    7.44 
   5  -4   4   59.77    6.89 
   6  -4   4   34.56    5.92 
   6  -4   4   27.42    5.32 
  -6   4  -4   37.88    6.33 
  -7   4  -4   10.59    3.53 
   7  -4   4   14.86    4.09 
   7  -4   4   12.20    4.02 
   8  -4   4  334.76   19.14 
  -8   4  -4  314.62   19.18 
   8  -4   4  319.77   18.91 
   9  -4   4  118.50   12.49 
   9  -4   4  110.61   11.90 
  -9   4  -4  101.35   11.80 
  10  -4   4   65.68    9.96 
 -10   4  -4   57.25    9.07 
  10  -4   4   62.48    9.63 
  11  -4   4   13.63    5.14 
  11  -4   4    3.09    4.41 
 -11   4  -4   10.20    4.39 
  12  -4   4  128.32   14.37 
  12  -4   4  122.50   15.08 
 -12   4  -4  128.05   14.90 
 -13   4  -4    0.12    3.62 
  13  -4   4   -4.07    4.61 
  13  -4   4   -1.30    4.33 
 -16  -3   4   82.98   11.88 
  16   3  -4   66.96   10.58 
 -15  -3   4  145.43   15.04 
  14   3  -4    1.28    3.88 
 -14  -3   4    5.51    3.93 
 -13  -3   4   -0.86    2.91 
 -13  -3   4    4.61    3.10 
 -13  -3   4    1.07    2.85 
  13   3  -4    5.58    3.78 
  13   3  -4   -0.27    2.99 
 -12  -3   4   75.60    8.57 
  12   3  -4   70.18    9.39 
 -12  -3   4   69.31    9.22 
 -12  -3   4   61.46    8.65 
  12   3  -4   53.90    7.73 
  11   3  -4   71.62    8.30 
  11   3  -4   79.01    8.85 
 -11  -3   4   80.96    9.26 
  11   3  -4   71.37    8.93 
  10   3  -4   22.17    4.11 
  10   3  -4   13.65    3.76 
 -10  -3   4    7.45    3.34 
  10   3  -4   12.16    3.88 
   9   3  -4  159.36   11.35 
   9   3  -4  214.21   11.52 
  -9  -3   4  167.39   11.03 
   9   3  -4  167.90   11.19 
   8   3  -4   59.42    6.17 
  -8  -3   4   60.06    6.38 
   8   3  -4   52.81    6.50 
   8   3  -4   51.69    6.75 
   7   3  -4  553.76   22.70 
  -7  -3   4  531.94   22.37 
   7   3  -4  521.12   23.07 
   6   3  -4   85.53    6.02 
  -6  -3   4   81.24    5.66 
   6   3  -4   75.58    7.04 
  -6  -3   4   86.15    7.51 
   5   3  -4  357.99   16.22 
  -5  -3   4  339.76   14.44 
   5   3  -4  359.67   15.53 
  -5  -3   4  339.65   16.14 
  -4  -3   4   87.03    4.82 
  -4  -3   4   81.01    6.21 
   4   3  -4   84.89    6.20 
   4   3  -4   90.63    5.89 
   3   3  -4   29.94    4.02 
  -3  -3   4   27.22    3.88 
  -3  -3   4   28.13    2.29 
   3   3  -4   26.35    3.53 
  -2  -3   4    2.98    1.59 
  -2  -3   4    3.85    0.85 
   2   3  -4    6.25    1.84 
   2   3  -4    4.92    1.60 
  -1  -3   4  248.28   12.10 
  -1  -3   4  263.84    9.93 
   1   3  -4  262.74   12.44 
   1   3  -4  264.65   11.68 
   0   3  -4  891.63   33.96 
   0   3  -4  883.64   31.83 
   0  -3   4  908.63   33.27 
   0  -3   4  883.68   31.20 
   1  -3   4   26.47    3.86 
  -1   3  -4   23.30    2.68 
   1  -3   4   19.81    2.57 
  -1   3  -4   18.80    3.37 
  -2   3  -4  256.48   10.57 
   2  -3   4  259.98   12.92 
   2  -3   4  276.93   12.08 
  -2   3  -4  255.79   13.29 
   3  -3   4 1307.13   47.04 
   3  -3   4 1275.30   46.39 
  -3   3  -4 1243.61   48.17 
  -3   3  -4 1293.82   43.05 
   4  -3   4    1.95    1.79 
   4  -3   4    0.33    1.26 
  -4   3  -4    1.72    0.68 
  -4   3  -4    1.75    1.61 
  -5   3  -4   27.96    4.98 
   5  -3   4   27.97    4.67 
   5  -3   4   32.08    5.16 
   6  -3   4    9.34    3.14 
   6  -3   4   10.71    3.14 
  -6   3  -4    8.39    3.48 
   7  -3   4   49.79    7.16 
   7  -3   4   56.76    7.57 
  -7   3  -4   54.90    7.89 
   8  -3   4  471.64   23.73 
   8  -3   4  477.04   23.46 
  -8   3  -4  439.36   23.79 
   9  -3   4   54.23    8.72 
  -9   3  -4   83.81   10.47 
   9  -3   4   72.82    9.55 
  10  -3   4    7.17    3.95 
  10  -3   4    5.94    3.99 
 -10   3  -4    2.69    3.05 
  11  -3   4  200.04   15.20 
 -11   3  -4  211.70   16.11 
  11  -3   4  209.12   17.70 
  12  -3   4  245.57   17.22 
 -12   3  -4  197.50   17.94 
  12  -3   4  199.91   18.42 
  13  -3   4   51.86    8.82 
 -13   3  -4   57.20   10.47 
  13  -3   4   52.75   10.30 
 -15  -2   4   24.55    6.29 
  15   2  -4   21.00    6.07 
  14   2  -4   15.09    5.94 
 -14  -2   4    6.97    4.27 
  13   2  -4   72.28   10.10 
 -13  -2   4   61.88    9.37 
 -12  -2   4  252.79   17.26 
 -12  -2   4  289.31   16.72 
  12   2  -4  271.20   15.93 
  12   2  -4  296.14   18.03 
 -12  -2   4  284.73   15.56 
 -11  -2   4  246.33   15.13 
  11   2  -4  291.83   15.76 
 -11  -2   4  257.15   16.38 
 -11  -2   4  267.76   14.47 
  11   2  -4  260.88   16.36 
 -10  -2   4    2.02    2.46 
 -10  -2   4    0.47    2.39 
  10   2  -4   -0.21    2.15 
  10   2  -4   -2.41    2.28 
 -10  -2   4    3.00    1.90 
  -9  -2   4   17.36    3.91 
   9   2  -4   20.83    3.62 
   9   2  -4   26.30    4.51 
   9   2  -4   18.92    4.77 
   8   2  -4  396.88   17.84 
   8   2  -4  397.25   18.42 
  -8  -2   4  369.66   18.53 
   8   2  -4  391.65   19.13 
   7   2  -4  667.60   25.75 
   7   2  -4  634.06   26.84 
   7   2  -4  629.94   26.13 
  -7  -2   4  613.50   26.21 
   6   2  -4  260.75   11.99 
   6   2  -4  241.06   12.52 
   6   2  -4  250.08   13.06 
  -6  -2   4  247.46   12.31 
   5   2  -4    7.33    1.75 
   5   2  -4    6.08    2.16 
   5   2  -4    9.40    2.44 
  -5  -2   4    5.74    1.78 
  -4  -2   4  543.53   22.93 
   4   2  -4  562.66   22.66 
   4   2  -4  595.21   22.06 
  -4  -2   4  577.64   21.73 
   3   2  -4 1288.13   44.64 
  -3  -2   4 1244.71   45.03 
  -3  -2   4 1254.85   43.60 
   3   2  -4 1246.82   44.59 
  -2  -2   4  416.49   15.11 
   2   2  -4  393.05   16.46 
   2   2  -4  408.49   16.41 
  -2  -2   4  404.67   16.87 
  -1  -2   4  121.08    7.04 
   1   2  -4  124.75    6.82 
  -1  -2   4  131.06    5.56 
   1   2  -4  114.26    6.52 
   0   2  -4 5296.19  171.37 
   0  -2   4 5284.36  173.23 
   0  -2   4 5283.47  172.92 
   0   2  -4 5115.71  176.12 
   1  -2   4  915.48   34.05 
  -1   2  -4  952.11   32.80 
   1  -2   4  928.90   33.30 
  -1   2  -4  964.50   35.13 
   2  -2   4    8.23    1.87 
   2  -2   4    7.44    2.22 
  -2   2  -4    8.73    1.48 
  -2   2  -4    6.58    1.96 
  -3   2  -4  224.69   11.77 
   3  -2   4  210.09   10.62 
   3  -2   4  219.51   11.02 
  -3   2  -4  215.91    8.67 
   4  -2   4   37.32    4.79 
   4  -2   4   33.75    4.59 
  -4   2  -4   33.96    2.16 
  -4   2  -4   32.96    4.77 
   5  -2   4    9.12    2.47 
  -5   2  -4    4.34    2.23 
   5  -2   4    9.57    2.72 
   6  -2   4    6.70    2.77 
  -6   2  -4    8.56    2.84 
   6  -2   4   10.78    3.23 
   7  -2   4   74.26    7.97 
   7  -2   4   64.79    7.97 
  -7   2  -4   77.79    8.88 
  -8   2  -4    0.86    2.03 
   8  -2   4   -0.74    2.65 
   8  -2   4    2.22    2.28 
   9  -2   4  132.01   12.23 
   9  -2   4  118.29   10.82 
  -9   2  -4  103.95   11.36 
  10  -2   4   14.67    4.58 
  10  -2   4   37.78    7.14 
 -10   2  -4   31.10    6.11 
 -11   2  -4  172.62   15.36 
  11  -2   4  150.44   13.70 
  11  -2   4  143.19   14.57 
 -12   2  -4  116.57   13.36 
  12  -2   4  113.28   12.47 
  12  -2   4   99.11   12.79 
  13  -2   4   -0.12    4.25 
 -13   2  -4    2.79    3.44 
  13  -2   4    3.36    3.92 
  14  -2   4   -3.60    3.59 
 -14   2  -4    6.82    4.17 
 -15  -1   4   51.33    9.31 
  15   1  -4   38.93    8.29 
 -14  -1   4   93.67   12.42 
  14   1  -4  115.65   13.46 
  13   1  -4    9.88    4.27 
 -13  -1   4    0.67    3.48 
 -12  -1   4   98.53    9.85 
 -12  -1   4  105.47   11.99 
  12   1  -4  109.49   12.04 
 -11  -1   4   18.22    5.02 
  11   1  -4   11.99    3.61 
  11   1  -4   10.64    4.13 
 -11  -1   4   15.53    4.38 
  10   1  -4   74.30    8.98 
 -10  -1   4   80.58    8.09 
 -10  -1   4   77.42    9.23 
 -10  -1   4   60.48    6.86 
  10   1  -4   70.86    7.52 
   9   1  -4   50.51    6.06 
   9   1  -4   50.03    7.18 
  -9  -1   4   44.12    5.32 
  -9  -1   4   45.14    5.90 
  -9  -1   4   38.55    6.24 
   8   1  -4  358.87   17.00 
  -8  -1   4  358.90   15.92 
  -8  -1   4  376.30   17.12 
  -8  -1   4  341.94   18.01 
   8   1  -4  361.93   18.36 
   7   1  -4  156.62    9.67 
   7   1  -4  174.57    9.37 
  -7  -1   4  170.65   10.64 
   7   1  -4  188.47   11.24 
   6   1  -4  110.20    6.47 
   6   1  -4  109.56    7.25 
  -6  -1   4   99.00    7.19 
   6   1  -4  109.24    7.76 
   5   1  -4  178.54   10.13 
  -5  -1   4  185.68    9.86 
   5   1  -4  185.01    9.85 
   5   1  -4  189.93    8.82 
  -4  -1   4 1118.53   39.34 
   4   1  -4 1036.39   38.95 
   4   1  -4 1119.48   38.32 
   4   1  -4 1062.59   39.56 
   3   1  -4  686.40   24.61 
   3   1  -4  678.63   25.95 
   3   1  -4  687.78   25.68 
  -3  -1   4  670.57   25.19 
   2   1  -4  212.47    9.15 
  -2  -1   4  217.91    9.48 
   2   1  -4  223.72   10.19 
  -2  -1   4  222.78   10.40 
  -1  -1   4  304.84   13.04 
   1   1  -4  313.71   12.89 
   1   1  -4  299.43   12.38 
  -1  -1   4  322.26   12.17 
   0  -1   4 5356.34  176.61 
   0   1  -4 5382.58  179.80 
   0   1  -4 5333.82  175.47 
   0  -1   4 5448.60  177.74 
  -1   1  -4 2325.20   77.63 
  -1   1  -4 2352.52   80.39 
   1  -1   4 2349.07   78.64 
   1  -1   4 2341.15   78.96 
   2  -1   4  117.72    6.43 
   2  -1   4  122.03    6.63 
  -2   1  -4  123.05    7.10 
  -2   1  -4  114.02    5.62 
   3  -1   4 1338.44   47.32 
  -3   1  -4 1322.46   44.66 
  -3   1  -4 1328.34   48.42 
   3  -1   4 1324.40   46.58 
   4  -1   4 2495.53   84.96 
  -4   1  -4 2453.73   87.66 
  -4   1  -4 2516.36   82.10 
   4  -1   4 2529.92   86.42 
  -5   1  -4  820.15   33.66 
   5  -1   4  811.17   32.83 
   5  -1   4  852.70   32.10 
  -5   1  -4  889.79   28.87 
   6  -1   4  315.12   16.03 
   6  -1   4  318.82   15.33 
  -6   1  -4  340.60   11.93 
  -6   1  -4  310.51   16.43 
   7  -1   4   36.58    5.68 
   7  -1   4   38.60    5.62 
  -7   1  -4   40.21    2.36 
  -7   1  -4   34.89    5.70 
   8  -1   4  110.47    9.24 
   8  -1   4   88.84    9.50 
  -8   1  -4   93.44    9.79 
   9  -1   4  210.33   13.50 
  -9   1  -4  215.41   14.68 
   9  -1   4  257.36   15.72 
  10  -1   4   47.28    7.92 
 -10   1  -4   43.35    7.67 
  10  -1   4   51.79    7.66 
  11  -1   4    2.75    3.56 
 -11   1  -4    2.46    3.07 
  11  -1   4    4.60    2.97 
 -12   1  -4   68.51    9.77 
  12  -1   4   53.83    9.28 
  12  -1   4   53.63    8.41 
  13  -1   4   49.95    9.57 
  13  -1   4   61.38    9.31 
 -13   1  -4   51.22    9.05 
  14  -1   4    7.59    5.27 
 -14   1  -4   21.76    6.25 
 -15   1  -4   62.51   10.72 
  15  -1   4   68.72   11.49 
  15   0  -4  149.62   16.12 
 -15   0   4  104.01   14.25 
  14   0  -4   84.64   11.71 
 -14   0   4   97.98   12.81 
  13   0  -4   32.32    7.08 
 -13   0   4   47.43    8.44 
  12   0  -4   15.49    5.44 
 -12   0   4    9.62    5.05 
  11   0  -4  180.41   14.87 
 -11   0   4  195.18   14.39 
 -11   0   4  184.83   12.14 
  10   0  -4  256.65   13.65 
  10   0  -4  236.35   15.51 
 -10   0   4  226.88   13.58 
 -10   0   4  265.80   16.49 
   9   0  -4    7.99    3.43 
   9   0  -4   11.78    2.87 
  -9   0   4    6.43    2.47 
  -9   0   4    9.68    3.48 
  -8   0   4  164.94    9.76 
   8   0  -4  172.44    9.90 
   8   0  -4  155.27   11.05 
  -8   0   4  157.38   11.20 
  -8   0   4  168.78    9.10 
  -7   0   4  192.38    9.35 
  -7   0   4  172.59   11.21 
   7   0  -4  177.82   10.04 
   7   0  -4  174.49   11.30 
  -7   0   4  190.70    9.97 
  -6   0   4   36.40    3.98 
   6   0  -4   28.61    4.69 
  -6   0   4   28.38    4.58 
  -6   0   4   31.07    3.50 
   6   0  -4   41.28    4.63 
  -5   0   4  242.47   12.37 
   5   0  -4  239.12   12.48 
   5   0  -4  243.11   11.65 
  -4   0   4   46.89    4.75 
   4   0  -4   42.93    2.97 
   4   0  -4   49.62    5.10 
   4   0  -4   44.68    4.46 
  -3   0   4    8.12    1.95 
   3   0  -4    2.78    1.35 
   3   0  -4    7.40    1.98 
   3   0  -4    6.96    1.09 
   2   0  -4  697.14   26.17 
   2   0  -4  715.28   24.53 
   2   0  -4  712.31   25.99 
  -2   0   4  705.79   26.19 
  -1   0   4   58.93    3.93 
  -1   0   4   53.01    3.92 
   1   0  -4   53.84    3.87 
   1   0  -4   57.49    3.01 
   0   0   4 1890.59   63.87 
   0   0  -4 1888.66   63.92 
   0   0   4 1883.51   63.37 
   0   0  -4 1873.91   63.21 
   1   0   4  489.93   19.16 
  -1   0  -4  536.62   19.06 
   1   0   4  511.07   18.90 
  -1   0  -4  520.83   19.43 
  -2   0  -4   60.89    4.22 
  -2   0  -4   53.74    3.51 
   2   0   4   59.26    3.75 
   2   0   4   49.19    3.71 
   3   0   4  193.37    8.92 
  -3   0  -4  204.86   10.15 
   3   0   4  188.89    9.61 
  -3   0  -4  211.37    8.61 
  -4   0  -4  595.80   21.12 
  -4   0  -4  595.72   24.06 
   4   0   4  591.97   22.18 
   4   0   4  556.78   23.14 
   5   0   4  576.73   24.09 
  -5   0  -4  574.16   24.71 
   5   0   4  605.55   23.00 
  -5   0  -4  595.88   21.27 
  -6   0  -4   49.99    6.31 
   6   0   4   37.37    5.26 
  -6   0  -4   48.08    3.24 
   6   0   4   39.21    4.72 
  -7   0  -4  134.42    6.47 
  -7   0  -4  126.50    9.43 
   7   0   4  129.74    8.41 
   7   0   4  128.63    9.16 
   8   0   4  521.40   25.04 
  -8   0  -4  561.56   20.47 
  -8   0  -4  558.33   25.86 
   8   0   4  553.99   23.82 
  -9   0  -4   32.16    5.90 
   9   0   4   32.34    6.32 
   9   0   4   36.80    5.74 
  10   0   4   -2.64    2.00 
 -10   0  -4    2.63    2.81 
  10   0   4   -0.44    2.64 
 -11   0  -4   49.51    7.97 
  11   0   4   43.55    7.05 
  11   0   4   41.91    7.51 
  12   0   4  247.61   15.50 
 -12   0  -4  199.21   15.67 
  12   0   4  246.13   17.01 
  13   0   4  243.95   16.13 
  13   0   4  237.13   17.47 
 -13   0  -4  256.55   18.05 
  14   0   4   38.26    8.06 
 -14   0  -4   48.78    8.68 
  15   0   4    3.39    4.76 
 -15   0  -4    6.87    4.44 
  14  -1  -4    4.33    4.04 
 -14   1   4   -2.17    3.77 
 -13   1   4   10.92    4.63 
  13  -1  -4   15.25    5.46 
 -12   1   4   10.16    4.14 
  12  -1  -4    8.08    4.61 
  11  -1  -4  427.28   23.66 
 -11   1   4  428.63   24.33 
 -11   1   4  425.38   21.03 
 -10   1   4  352.55   21.04 
  10  -1  -4  382.17   21.13 
 -10   1   4  379.74   18.65 
  -9   1   4   -1.72    1.46 
   9  -1  -4    0.25    1.76 
  -9   1   4   -1.27    2.60 
   9  -1  -4    3.13    2.50 
  -8   1   4   62.32    6.14 
   8  -1  -4   60.43    5.88 
   8  -1  -4   61.76    7.90 
  -8   1   4   61.41    7.99 
   7  -1  -4  574.49   22.79 
   7  -1  -4  544.59   25.03 
  -7   1   4  576.62   22.97 
  -7   1   4  537.07   25.18 
  -6   1   4  214.28   10.22 
   6  -1  -4  195.14   11.95 
  -6   1   4  203.58   12.05 
   6  -1  -4  210.77   10.58 
   5  -1  -4  238.05   12.59 
  -5   1   4  230.50   10.39 
   5  -1  -4  236.90   11.22 
  -5   1   4  227.34   12.41 
   4  -1  -4  197.96   10.95 
  -4   1   4  224.52   11.37 
  -4   1   4  216.78    9.09 
   4  -1  -4  217.56   10.26 
  -3   1   4 1767.85   61.63 
  -3   1   4 1759.61   59.15 
   3  -1  -4 1681.48   60.75 
   3  -1  -4 1800.60   59.91 
   2  -1  -4 1212.32   41.55 
   2  -1  -4 1184.37   42.02 
  -2   1   4 1181.07   42.58 
  -1   1   4   33.53    3.52 
   1  -1  -4   36.51    3.31 
   1  -1  -4   32.74    3.24 
   0  -1  -4 1058.37   38.44 
   0   1   4 1128.05   39.16 
   0  -1  -4 1156.39   37.95 
   0  -1  -4 1111.33   38.19 
   1   1   4  608.65   20.96 
  -1  -1  -4  573.09   21.55 
  -1  -1  -4  598.61   21.41 
   1   1   4  583.13   21.89 
  -2  -1  -4   20.46    2.59 
  -2  -1  -4   19.83    2.39 
  -2  -1  -4   17.72    2.35 
   2   1   4   18.88    2.61 
   2   1   4   25.05    2.10 
  -3  -1  -4  233.82   11.01 
   3   1   4  248.61    9.57 
   3   1   4  228.03   10.79 
  -3  -1  -4  240.58   10.19 
  -3  -1  -4  243.48   10.49 
   4   1   4  301.68   12.16 
   4   1   4  323.77   13.99 
  -4  -1  -4  314.04   12.61 
  -4  -1  -4  317.90   14.16 
  -4  -1  -4  270.60   12.89 
  -5  -1  -4  114.49    7.29 
   5   1   4  120.34    6.36 
   5   1   4  104.58    7.10 
  -5  -1  -4  119.07    7.86 
  -5  -1  -4  117.33    6.21 
  -6  -1  -4  813.55   30.71 
  -6  -1  -4  801.07   32.45 
   6   1   4  805.31   31.94 
   6   1   4  793.31   29.89 
  -6  -1  -4  821.16   29.13 
   7   1   4    5.82    2.11 
  -7  -1  -4    2.36    2.08 
   7   1   4    0.41    1.62 
  -7  -1  -4    3.24    1.34 
   8   1   4  345.14   15.89 
   8   1   4  322.15   17.20 
  -8  -1  -4  329.30   14.08 
  -8  -1  -4  343.40   17.89 
  -9  -1  -4   59.82    4.44 
   9   1   4   63.98    6.62 
   9   1   4   49.95    7.12 
  -9  -1  -4   55.50    7.67 
 -10  -1  -4   30.45    6.27 
  10   1   4   37.22    5.70 
  10   1   4   31.00    6.03 
  11   1   4   21.05    5.34 
 -11  -1  -4   24.52    5.99 
  11   1   4   31.54    5.63 
 -12  -1  -4   76.65   10.39 
  12   1   4   60.41    9.21 
  12   1   4   78.25    8.92 
 -13  -1  -4   12.07    4.95 
  13   1   4    4.84    3.70 
  14   1   4   43.13    8.36 
 -14  -1  -4   26.37    6.72 
  15   1   4    0.03    3.45 
 -15  -1  -4   -0.75    3.75 
 -14   2   4   45.65    8.79 
  14  -2  -4   40.00    8.33 
  13  -2  -4  137.03   14.88 
 -13   2   4  110.42   14.45 
  12  -2  -4   48.56    8.90 
 -12   2   4   54.63    9.08 
 -11   2   4   63.45    9.61 
  11  -2  -4   59.29    9.44 
 -10   2   4   72.56    7.86 
 -10   2   4   69.54    9.73 
  10  -2  -4   68.43    9.67 
  -9   2   4  278.07   17.56 
  -9   2   4  295.52   15.01 
   9  -2  -4  268.34   16.94 
  -8   2   4   52.21    7.67 
  -8   2   4   58.34    6.13 
   8  -2  -4   53.00    7.47 
   8  -2  -4   59.39    5.63 
  -7   2   4   46.34    6.91 
   7  -2  -4   42.19    6.56 
   7  -2  -4   44.99    4.82 
  -7   2   4   59.89    5.64 
   6  -2  -4   96.91    6.24 
  -6   2   4   80.64    5.77 
   6  -2  -4   95.47    8.69 
  -6   2   4   91.12    8.63 
  -5   2   4  524.26   23.50 
   5  -2  -4  588.56   21.51 
   5  -2  -4  507.67   22.98 
  -5   2   4  530.65   20.84 
   4  -2  -4   19.11    2.83 
   4  -2  -4   17.15    3.34 
  -4   2   4   15.39    2.14 
  -4   2   4   14.68    2.94 
  -3   2   4  384.33   14.07 
  -3   2   4  351.96   16.53 
   3  -2  -4  362.10   16.21 
   3  -2  -4  394.30   15.35 
   2  -2  -4  204.78   10.59 
  -2   2   4  242.69    8.84 
  -2   2   4  237.46   11.45 
   2  -2  -4  255.07   10.68 
  -1   2   4  346.84   11.92 
   1  -2  -4  321.06   13.70 
  -1   2   4  328.31   14.45 
   1  -2  -4  350.32   11.89 
   1  -2  -4  342.24   13.81 
   0   2   4   26.85    3.26 
   0   2   4   24.81    1.65 
   0  -2  -4   25.85    2.58 
   0  -2  -4   29.92    3.10 
   1   2   4 3916.03  126.62 
  -1  -2  -4 3873.28  124.04 
  -1  -2  -4 3665.07  124.67 
   1   2   4 3704.29  126.62 
   2   2   4   25.90    1.74 
   2   2   4   22.07    2.84 
  -2  -2  -4   21.65    2.78 
   2   2   4   26.20    2.67 
  -3  -2  -4  207.04    9.61 
   3   2   4  209.65    7.80 
   3   2   4  225.44   10.03 
   3   2   4  202.41    9.85 
   4   2   4   30.95    2.18 
  -4  -2  -4   37.42    3.61 
   4   2   4   31.98    3.83 
   5   2   4 1271.60   46.48 
  -5  -2  -4 1271.52   44.90 
  -5  -2  -4 1292.23   44.73 
  -5  -2  -4 1297.30   47.50 
   5   2   4 1280.54   43.65 
   6   2   4 2704.83   89.76 
  -6  -2  -4 2755.19   90.18 
  -6  -2  -4 2630.25   94.57 
   6   2   4 2711.68   93.32 
  -6  -2  -4 2635.14   89.45 
  -7  -2  -4   16.37    2.76 
  -7  -2  -4    9.31    3.22 
   7   2   4   14.25    3.15 
  -7  -2  -4   16.51    3.48 
   7   2   4   15.40    2.68 
  -8  -2  -4    4.72    1.61 
   8   2   4    5.54    2.41 
  -8  -2  -4    1.80    2.17 
   8   2   4    3.29    1.70 
  -8  -2  -4    3.16    1.87 
  -9  -2  -4 1109.03   43.40 
  -9  -2  -4 1153.34   41.48 
  -9  -2  -4 1140.78   46.07 
   9   2   4 1112.59   45.27 
   9   2   4 1215.47   42.76 
  10   2   4  267.21   15.91 
 -10  -2  -4  259.37   15.09 
 -10  -2  -4  260.55   16.05 
 -10  -2  -4  243.44   12.32 
  10   2   4  259.99   13.71 
 -11  -2  -4   41.80    7.30 
  11   2   4   35.66    6.74 
  11   2   4   48.19    6.36 
  12   2   4    8.16    3.41 
 -12  -2  -4   14.03    4.84 
  12   2   4   16.57    5.11 
  13   2   4   66.22    9.67 
 -13  -2  -4   65.20    9.76 
  14   2   4  334.67   21.60 
 -14  -2  -4  339.23   22.02 
 -15  -2  -4   11.54    5.17 
  15   2   4   10.52    4.77 
 -16  -2  -4   23.28    6.40 
  16   2   4   15.09    6.09 
 -14   3   4  103.41   14.72 
  13  -3  -4  151.10   16.17 
 -13   3   4  118.38   14.93 
 -12   3   4   15.06    5.58 
  12  -3  -4   24.05    7.31 
  11  -3  -4    9.52    4.28 
 -11   3   4    6.31    4.10 
  10  -3  -4  345.26   20.76 
 -10   3   4  340.37   18.16 
 -10   3   4  368.52   21.79 
  -9   3   4  217.47   15.46 
   9  -3  -4  209.46   14.86 
  -9   3   4  233.88   13.19 
  -8   3   4   69.97    6.96 
   8  -3  -4   63.30    8.41 
  -8   3   4   59.81    8.50 
  -7   3   4   97.41    6.94 
   7  -3  -4  102.35    9.98 
  -7   3   4   78.02    9.18 
   7  -3  -4   92.12    6.26 
  -6   3   4  174.16    9.27 
   6  -3  -4  162.52    8.62 
   6  -3  -4  144.07   10.59 
  -6   3   4  152.83   10.93 
   5  -3  -4  117.97    8.70 
  -5   3   4  102.32    9.11 
  -5   3   4  118.02    6.95 
   5  -3  -4  136.37    7.17 
   4  -3  -4    6.54    1.70 
  -4   3   4    4.72    1.39 
  -4   3   4    5.49    2.31 
   4  -3  -4    6.15    2.18 
  -3   3   4   40.62    3.30 
   3  -3  -4   48.71    4.13 
  -3   3   4   33.04    4.77 
   3  -3  -4   25.16    3.98 
  -2   3   4  923.13   32.02 
   2  -3  -4  918.62   32.61 
  -2   3   4  903.08   34.42 
   2  -3  -4  893.50   33.69 
   1  -3  -4 1921.57   64.98 
  -1   3   4 1871.18   66.33 
  -1   3   4 1928.52   64.34 
   1  -3  -4 1873.96   64.32 
   0  -3  -4   82.19    4.88 
   0   3   4   84.13    4.21 
   0  -3  -4   82.27    5.27 
   0   3   4   90.14    5.73 
   1   3   4  589.77   21.35 
  -1  -3  -4  588.32   20.88 
   1   3   4  584.44   22.50 
   2   3   4  422.59   16.81 
  -2  -3  -4  408.02   16.76 
   2   3   4  417.77   16.30 
  -2  -3  -4  425.88   14.67 
   3   3   4 1111.20   39.74 
  -3  -3  -4 1113.54   39.19 
   3   3   4 1095.64   39.58 
   4   3   4  806.02   31.22 
   4   3   4  818.05   30.94 
  -4  -3  -4  869.91   30.59 
   5   3   4 1268.74   47.14 
  -5  -3  -4 1275.99   45.27 
   5   3   4 1351.85   42.87 
   5   3   4 1244.41   46.36 
  -6  -3  -4  151.79    8.14 
   6   3   4  158.57    6.58 
   6   3   4  122.34    8.22 
   6   3   4  131.95    8.68 
  -7  -3  -4  391.64   16.93 
   7   3   4  410.20   18.48 
   7   3   4  383.26   18.69 
   7   3   4  401.27   15.58 
  -8  -3  -4   21.51    4.66 
   8   3   4   31.37    4.89 
  -8  -3  -4   31.32    4.16 
   8   3   4   29.99    3.61 
  -8  -3  -4   23.93    4.42 
   9   3   4  248.04   15.46 
  -9  -3  -4  301.24   14.40 
  -9  -3  -4  320.35   17.55 
   9   3   4  345.47   14.36 
  -9  -3  -4  311.16   16.47 
 -10  -3  -4  144.48   11.81 
 -10  -3  -4  123.78   11.69 
 -10  -3  -4  144.85    8.75 
  10   3   4  114.75   10.88 
  10   3   4  152.73    8.97 
 -11  -3  -4  153.43    9.61 
 -11  -3  -4  175.47   12.36 
  11   3   4  161.61   12.16 
 -11  -3  -4  134.81   13.04 
  11   3   4  191.77   10.78 
 -12  -3  -4   -1.72    2.80 
  12   3   4    4.21    3.01 
 -12  -3  -4   -0.99    2.72 
  13   3   4  353.80   21.37 
 -13  -3  -4  342.22   21.18 
  14   3   4  150.57   15.05 
 -14  -3  -4  139.51   14.99 
 -15  -3  -4    7.51    4.35 
  15   3   4   -0.36    3.35 
  16   3   4   33.78    8.56 
 -16  -3  -4   43.58    8.99 
  13  -4  -4    0.95    4.75 
 -13   4   4   -1.83    3.59 
  12  -4  -4   75.56   11.47 
 -12   4   4   51.25   10.30 
 -11   4   4    7.28    3.98 
  11  -4  -4    8.23    4.44 
 -10   4   4   44.41    8.21 
  10  -4  -4   52.19    8.83 
  -9   4   4    9.47    2.74 
  -9   4   4    6.78    4.09 
   9  -4  -4   10.15    4.23 
   8  -4  -4   14.51    4.49 
  -8   4   4   12.42    3.18 
  -8   4   4   15.65    4.82 
   7  -4  -4   48.57    7.51 
  -7   4   4   37.51    5.13 
  -7   4   4   25.96    5.87 
   6  -4  -4  605.80   27.98 
  -6   4   4  603.21   28.37 
  -6   4   4  625.02   25.63 
   6  -4  -4  660.92   24.19 
   5  -4  -4   74.82    5.19 
  -5   4   4   75.72    8.17 
  -5   4   4   72.82    5.53 
   5  -4  -4   71.47    8.07 
   4  -4  -4   31.09    3.55 
  -4   4   4   33.78    3.90 
   4  -4  -4   26.58    4.64 
  -4   4   4   29.78    4.91 
  -3   4   4    5.31    1.47 
  -3   4   4    7.37    2.47 
   3  -4  -4    6.51    2.13 
   3  -4  -4    6.78    1.88 
   2  -4  -4 1736.52   61.52 
   2  -4  -4 1725.92   59.74 
  -2   4   4 1753.99   60.58 
  -2   4   4 1772.34   62.65 
  -1   4   4  394.47   15.33 
   1  -4  -4  399.18   15.86 
  -1   4   4  387.39   17.07 
   1  -4  -4  352.11   16.03 
   0   4   4    2.36    1.55 
   0  -4  -4   -1.29    0.85 
   0   4   4    1.78    1.00 
   0  -4  -4   -0.32    0.82 
   1   4   4  310.36   13.62 
  -1  -4  -4  304.89   13.32 
  -1  -4  -4  292.01   12.15 
   1   4   4  308.86   12.62 
   2   4   4 1094.52   39.13 
  -2  -4  -4 1097.32   36.88 
  -2  -4  -4 1073.62   38.78 
   2   4   4 1080.10   38.82 
  -3  -4  -4    3.67    1.51 
  -3  -4  -4    6.21    0.85 
   3   4   4    6.46    1.81 
   3   4   4    1.76    1.19 
  -4  -4  -4   69.77    5.15 
   4   4   4   71.83    5.12 
   4   4   4   68.35    5.13 
   5   4   4    0.72    1.07 
   5   4   4    0.90    1.13 
  -5  -4  -4    2.47    1.46 
   6   4   4  754.75   30.00 
  -6  -4  -4  749.33   29.36 
   6   4   4  780.25   30.92 
   6   4   4  794.48   26.24 
  -7  -4  -4  597.36   24.77 
   7   4   4  632.90   22.21 
   7   4   4  612.13   25.62 
   7   4   4  640.61   26.76 
  -8  -4  -4   85.01    6.50 
   8   4   4   95.56    8.18 
   8   4   4   96.63    5.39 
   8   4   4   91.56    8.63 
   9   4   4    1.43    1.94 
  -9  -4  -4    0.23    1.50 
   9   4   4    1.55    1.44 
   9   4   4    0.68    1.66 
 -10  -4  -4  169.15   12.42 
 -10  -4  -4  158.17   11.52 
  10   4   4  172.63    9.27 
  10   4   4  155.83   11.37 
 -10  -4  -4  174.24   10.36 
 -11  -4  -4  283.07   14.65 
 -11  -4  -4  294.51   17.95 
  11   4   4  266.66   16.22 
 -11  -4  -4  245.33   15.89 
  11   4   4  287.59   13.73 
 -12  -4  -4   23.74    5.65 
 -12  -4  -4   16.07    3.59 
 -12  -4  -4   17.76    5.35 
  12   4   4   20.32    5.21 
  13   4   4   80.36   10.57 
 -13  -4  -4   98.66   11.79 
 -13  -4  -4  104.53   12.41 
 -14  -4  -4   59.30    9.79 
 -14  -4  -4   73.01   10.18 
  14   4   4   71.84   10.47 
  15   4   4  196.53   17.62 
 -15  -4  -4  213.52   18.41 
  16   4   4   11.17    5.00 
 -16  -4  -4    8.20    5.51 
  12  -5  -4   84.34   11.99 
 -12   5   4   88.01   12.70 
  11  -5  -4   -1.44    3.71 
 -11   5   4   -0.52    3.27 
  10  -5  -4   24.68    6.22 
 -10   5   4   30.88    7.06 
  -9   5   4  177.61   11.91 
  -9   5   4  190.93   16.52 
   9  -5  -4  192.28   16.30 
  -8   5   4  241.84   13.74 
   8  -5  -4  223.56   15.73 
  -8   5   4  225.94   16.08 
   7  -5  -4   64.74    8.84 
  -7   5   4   51.38    6.46 
  -7   5   4   41.20    7.09 
  -6   5   4   -0.91    2.27 
  -6   5   4   -1.08    1.69 
   6  -5  -4   -0.03    2.51 
   5  -5  -4  157.96    8.06 
   5  -5  -4  121.66   10.89 
  -5   5   4  146.49   11.01 
  -5   5   4  162.80    9.40 
   4  -5  -4  407.77   19.97 
  -4   5   4  402.34   20.21 
   4  -5  -4  406.69   16.85 
  -4   5   4  431.02   18.20 
  -3   5   4   73.08    5.43 
   3  -5  -4   72.72    7.35 
   3  -5  -4   66.45    4.97 
  -3   5   4   79.30    7.68 
   2  -5  -4  213.73   12.03 
  -2   5   4  245.19   11.35 
  -2   5   4  245.91   12.78 
   2  -5  -4  216.61   10.71 
  -1   5   4   17.23    3.27 
   1  -5  -4   18.35    2.89 
   1  -5  -4   10.23    2.52 
  -1   5   4   11.53    2.29 
   0   5   4  107.28    7.33 
   0  -5  -4  116.97    6.98 
   0   5   4  118.19    6.76 
   0  -5  -4  115.01    6.90 
  -1  -5  -4    1.54    1.03 
   1   5   4    1.21    1.12 
   1   5   4    3.89    1.62 
  -1  -5  -4    0.44    1.25 
  -2  -5  -4  315.32   12.49 
  -2  -5  -4  296.26   13.79 
   2   5   4  304.94   13.59 
   2   5   4  317.93   13.88 
   3   5   4  206.52   10.17 
  -3  -5  -4  208.31    8.49 
  -3  -5  -4  200.20   10.50 
   3   5   4  223.33   10.68 
   4   5   4   53.90    4.81 
  -4  -5  -4   57.56    5.48 
   4   5   4   49.89    5.17 
  -4  -5  -4   54.37    2.78 
  -5  -5  -4   55.32    5.56 
   5   5   4   56.91    5.13 
   5   5   4   52.40    5.57 
  -6  -5  -4  930.35   35.34 
   6   5   4  932.85   36.57 
   6   5   4  929.67   35.28 
  -6  -5  -4  944.09   31.37 
  -7  -5  -4  359.99   16.66 
   7   5   4  363.35   16.78 
   7   5   4  350.44   17.44 
  -7  -5  -4  354.41   13.24 
   8   5   4   45.22    5.66 
   8   5   4   37.36    5.66 
  -8  -5  -4   43.01    5.48 
   9   5   4   16.63    2.48 
   9   5   4   19.12    4.43 
  -9  -5  -4   20.60    3.88 
   9   5   4   24.62    4.55 
  10   5   4  408.97   16.04 
 -10  -5  -4  347.82   17.81 
  10   5   4  361.29   18.88 
  10   5   4  379.95   20.24 
  11   5   4  432.96   22.12 
 -11  -5  -4  474.78   21.23 
  11   5   4  415.92   22.89 
 -12  -5  -4   79.86   10.47 
 -12  -5  -4   71.03    7.95 
 -12  -5  -4   70.77    9.62 
  12   5   4   68.38    8.92 
 -13  -5  -4   -3.44    2.20 
 -13  -5  -4    0.16    3.22 
  13   5   4    4.96    3.36 
 -13  -5  -4    3.17    3.82 
  14   5   4  327.28   19.99 
 -14  -5  -4  273.56   19.83 
 -14  -5  -4  308.09   19.46 
 -15  -5  -4  143.22   14.96 
 -15  -5  -4  133.11   15.25 
  15   5   4  147.31   14.90 
  16   5   4    7.67    4.02 
 -16  -5  -4   11.42    4.82 
 -16  -5  -4    3.64    4.80 
  17   5   4   35.40    8.28 
 -17  -5  -4   34.74    8.22 
  12  -6  -4   25.84    7.86 
 -12   6   4   39.58    8.92 
 -11   6   4    5.33    3.56 
  11  -6  -4   -2.71    3.25 
 -10   6   4   27.56    7.48 
  10  -6  -4   22.10    6.07 
  -9   6   4   40.54    8.15 
   9  -6  -4   46.71    8.61 
   8  -6  -4   85.96   11.20 
  -8   6   4   60.75    9.44 
  -8   6   4   83.14    8.88 
  -7   6   4   14.30    4.61 
   7  -6  -4   14.25    4.91 
  -7   6   4   15.41    3.61 
  -6   6   4  122.35   12.00 
   6  -6  -4  115.80   11.71 
  -6   6   4  153.54    9.80 
  -5   6   4  786.66   31.03 
  -5   6   4  705.10   32.88 
   5  -6  -4  749.50   27.73 
   5  -6  -4  744.30   32.87 
  -4   6   4  592.26   27.90 
  -4   6   4  625.68   26.07 
   4  -6  -4  630.43   27.87 
   4  -6  -4  625.22   23.81 
  -3   6   4   15.56    3.18 
   3  -6  -4   18.02    3.95 
   3  -6  -4   14.61    2.73 
  -3   6   4    9.45    2.93 
   2  -6  -4   18.26    3.83 
  -2   6   4   20.11    3.63 
   2  -6  -4   24.73    3.43 
  -2   6   4   13.71    3.32 
   1  -6  -4  403.23   18.72 
  -1   6   4  435.19   18.42 
   1  -6  -4  418.34   17.64 
  -1   6   4  418.50   19.28 
   0   6   4 1310.43   48.22 
   0  -6  -4 1333.90   46.67 
   0   6   4 1305.87   47.43 
   0  -6  -4 1254.80   46.92 
   1   6   4   49.76    5.01 
  -1  -6  -4   39.89    4.49 
   1   6   4   42.44    5.02 
  -1  -6  -4   44.81    4.85 
   2   6   4  378.33   16.56 
   2   6   4  387.20   16.86 
  -2  -6  -4  379.07   15.49 
  -2  -6  -4  370.95   16.61 
  -3  -6  -4 1324.91   47.62 
  -3  -6  -4 1328.56   45.43 
   3   6   4 1310.26   48.32 
   3   6   4 1321.70   47.41 
   4   6   4  681.72   28.14 
  -4  -6  -4  705.45   27.87 
   4   6   4  713.47   27.13 
  -4  -6  -4  721.57   24.97 
  -5  -6  -4   18.36    3.52 
   5   6   4   25.32    4.12 
  -5  -6  -4   21.49    1.98 
   5   6   4   19.63    3.33 
  -6  -6  -4  142.92    9.33 
   6   6   4  155.51    8.92 
  -6  -6  -4  155.32    6.44 
   6   6   4  166.85   10.13 
   7   6   4   74.50    6.61 
   7   6   4   74.08    7.65 
  -7  -6  -4   70.87    7.09 
  -7  -6  -4   66.98    3.70 
  -8  -6  -4   30.04    2.71 
   8   6   4   27.52    5.00 
  -8  -6  -4   21.60    4.21 
   8   6   4   33.68    4.84 
   9   6   4    7.51    2.95 
  -9  -6  -4    9.44    1.68 
  -9  -6  -4    9.66    3.11 
   9   6   4    9.11    2.67 
 -10  -6  -4  161.11    8.15 
  10   6   4  175.85   12.32 
 -10  -6  -4  162.21   10.78 
  10   6   4  137.54   10.18 
  11   6   4   22.83    5.52 
 -11  -6  -4   41.18    6.49 
  11   6   4   14.57    4.28 
 -12  -6  -4  133.73   11.22 
  12   6   4  147.46   13.58 
  12   6   4  132.28   11.95 
  13   6   4    4.47    3.14 
 -13  -6  -4    0.75    2.95 
  14   6   4  125.22   12.93 
 -14  -6  -4  136.19   11.89 
 -14  -6  -4  133.42   14.87 
 -14  -6  -4  128.94   13.90 
 -15  -6  -4    0.79    3.95 
 -15  -6  -4   -0.13    3.43 
  15   6   4    7.66    4.09 
 -16  -6  -4   11.27    5.32 
 -16  -6  -4    5.52    5.42 
  16   6   4   20.09    5.34 
 -17  -6  -4    5.88    4.65 
 -17  -6  -4    9.82    5.01 
  17   6   4   -3.80    4.00 
 -11   7   4    0.78    4.41 
  11  -7  -4   -4.03    3.87 
  10  -7  -4   18.91    6.52 
 -10   7   4   26.86    6.93 
   9  -7  -4   19.09    5.58 
  -9   7   4   15.85    5.64 
  -8   7   4   14.28    5.27 
  -8   7   4   14.29    3.64 
   8  -7  -4   14.71    4.96 
   7  -7  -4   18.92    5.18 
  -7   7   4   36.95    7.43 
  -7   7   4   40.75    6.21 
  -6   7   4    1.93    3.16 
   6  -7  -4    4.99    3.76 
  -6   7   4    8.09    2.84 
  -5   7   4  492.45   22.18 
   5  -7  -4  415.98   23.00 
  -5   7   4  457.48   23.93 
  -4   7   4  102.43   10.36 
   4  -7  -4  111.34   10.75 
   4  -7  -4  106.82    6.54 
  -4   7   4  100.64    8.78 
  -3   7   4   33.83    5.90 
   3  -7  -4   39.74    6.24 
   3  -7  -4   47.76    4.69 
  -3   7   4   31.93    4.90 
   2  -7  -4    6.83    2.79 
  -2   7   4   10.61    2.72 
  -2   7   4    9.57    2.94 
   2  -7  -4    9.10    2.42 
  -1   7   4  513.89   22.09 
   1  -7  -4  489.30   20.58 
   1  -7  -4  494.71   22.30 
  -1   7   4  500.84   22.66 
   0  -7  -4  132.20    8.76 
   0   7   4  131.30    8.97 
   0   7   4  141.40    8.80 
   0  -7  -4  150.40    8.67 
  -1  -7  -4   67.94    6.27 
   1   7   4   76.01    6.87 
  -1  -7  -4   86.13    6.29 
   1   7   4   81.16    7.04 
   2   7   4  224.99   11.76 
   2   7   4  236.36   12.33 
  -2  -7  -4  223.98   11.86 
  -2  -7  -4  231.54   11.23 
   3   7   4 2219.26   79.41 
  -3  -7  -4 2379.50   77.77 
   3   7   4 2271.08   81.21 
  -3  -7  -4 2290.26   79.39 
  -4  -7  -4  291.59   11.89 
   4   7   4  266.10   14.03 
  -4  -7  -4  269.71   13.92 
   4   7   4  277.85   13.01 
  -5  -7  -4  161.54    7.57 
   5   7   4  167.60   10.30 
  -5  -7  -4  158.64   10.10 
   5   7   4  171.32    9.17 
  -6  -7  -4   46.52    3.17 
   6   7   4   41.34    5.78 
  -6  -7  -4   45.18    5.88 
   6   7   4   51.42    5.15 
  -7  -7  -4  241.96   13.59 
   7   7   4  245.22   12.54 
  -7  -7  -4  250.23   10.06 
   7   7   4  250.03   14.15 
  -8  -7  -4  378.76   14.10 
  -8  -7  -4  360.13   18.15 
   8   7   4  372.19   17.29 
   8   7   4  339.45   18.44 
  -9  -7  -4    1.87    1.10 
  -9  -7  -4    3.61    2.36 
   9   7   4    1.54    1.81 
   9   7   4   -1.04    1.91 
  10   7   4   31.04    6.19 
 -10  -7  -4   40.22    6.24 
  10   7   4   40.75    5.97 
 -11  -7  -4  517.83   25.08 
  11   7   4  533.55   24.87 
  11   7   4  541.47   26.91 
  12   7   4  238.22   15.27 
 -12  -7  -4  257.93   15.82 
  12   7   4  275.49   17.69 
 -13  -7  -4    1.13    3.09 
  13   7   4   -3.16    2.51 
  13   7   4   -0.19    2.45 
 -14  -7  -4   22.88    5.77 
  14   7   4   19.31    5.70 
  14   7   4   26.70    6.19 
  15   7   4   50.88    8.34 
 -15  -7  -4   29.64    7.59 
 -15  -7  -4   36.12    6.57 
 -15  -7  -4   29.24    7.78 
 -16  -7  -4  114.29   14.31 
  16   7   4  129.12   14.08 
 -16  -7  -4  134.24   16.07 
 -17  -7  -4   19.28    6.44 
 -17  -7  -4   25.39    7.20 
  17   7   4   10.04    5.61 
  10  -8  -4    2.46    4.28 
 -10   8   4   -4.76    3.56 
  -9   8   4    3.52    3.86 
   9  -8  -4    1.59    4.26 
  -8   8   4   69.65   11.10 
   8  -8  -4   70.49   10.74 
  -7   8   4  258.04   18.49 
  -7   8   4  308.65   17.39 
   7  -8  -4  247.40   17.78 
  -6   8   4    3.76    3.26 
  -6   8   4    5.53    3.05 
   6  -8  -4    6.37    3.91 
  -5   8   4    7.43    3.69 
  -5   8   4   10.28    3.77 
   5  -8  -4    7.66    4.00 
  -4   8   4  190.35   13.31 
  -4   8   4  170.58   11.69 
   4  -8  -4  165.47   12.67 
  -3   8   4  102.63    9.24 
   3  -8  -4  103.86    6.76 
   3  -8  -4   97.84   10.13 
  -3   8   4   88.75    9.84 
   2  -8  -4   -3.60    1.81 
   2  -8  -4    4.83    1.88 
  -2   8   4    2.73    1.95 
  -2   8   4    1.30    2.18 
  -1   8   4   35.46    5.55 
   1  -8  -4   28.87    4.14 
   1  -8  -4   31.43    5.21 
  -1   8   4   28.65    4.86 
   0   8   4   78.35    7.74 
   0  -8  -4   63.32    6.39 
   0   8   4   66.27    6.99 
   0  -8  -4   70.89    7.43 
   1   8   4  284.25   14.57 
  -1  -8  -4  284.75   14.17 
  -1  -8  -4  265.41   13.98 
   1   8   4  290.28   14.92 
  -2  -8  -4    4.36    2.08 
   2   8   4   10.27    2.91 
   2   8   4    6.28    2.21 
  -2  -8  -4    5.99    1.95 
   3   8   4  438.46   19.31 
   3   8   4  432.82   20.58 
  -3  -8  -4  451.95   20.15 
  -3  -8  -4  460.80   18.87 
  -4  -8  -4   44.64    4.57 
  -4  -8  -4   59.11    6.66 
   4   8   4   48.75    5.18 
   4   8   4   47.56    6.23 
   5   8   4  259.59   14.44 
   5   8   4  264.62   12.74 
  -5  -8  -4  276.40   11.81 
  -5  -8  -4  249.91   14.05 
  -6  -8  -4  124.44    9.14 
  -6  -8  -4  124.72    6.59 
   6   8   4  116.28    9.91 
   6   8   4  127.48    7.92 
   7   8   4  342.00   17.82 
  -7  -8  -4  296.16   16.67 
  -7  -8  -4  344.95   13.62 
   7   8   4  349.83   15.81 
  -8  -8  -4   61.14    7.76 
   8   8   4   60.78    6.39 
  -8  -8  -4   55.72    3.82 
   8   8   4   55.46    7.45 
  -9  -8  -4  115.31   10.57 
   9   8   4  125.92    8.64 
   9   8   4   99.04   10.38 
  -9  -8  -4  129.42    6.29 
  10   8   4    4.81    2.91 
 -10  -8  -4    4.99    2.89 
  10   8   4    5.91    2.44 
  11   8   4  685.42   33.48 
  11   8   4  771.11   31.75 
  12   8   4  211.20   13.68 
  12   8   4  209.18   15.30 
 -12  -8  -4  206.89   14.46 
  13   8   4    3.57    3.31 
  13   8   4    4.41    3.46 
 -13  -8  -4    7.54    3.86 
 -14  -8  -4   25.99    6.62 
  14   8   4   22.66    6.32 
  14   8   4   20.27    5.39 
  15   8   4  127.92   14.61 
 -15  -8  -4  110.24   12.26 
  15   8   4  149.40   14.01 
  16   8   4   63.03    9.78 
 -16  -8  -4   74.96   11.93 
 -16  -8  -4   48.43   10.16 
 -17  -8  -4   -0.95    4.42 
  17   8   4   10.75    5.07 
 -17  -8  -4    1.76    3.57 
  -9   9   4   -1.36    3.82 
   9  -9  -4    6.89    4.65 
   8  -9  -4  104.96   13.74 
  -8   9   4  129.65   14.90 
   7  -9  -4   16.51    5.09 
  -7   9   4    7.15    4.32 
  -6   9   4   21.64    5.30 
   6  -9  -4    3.82    4.04 
  -6   9   4   10.92    4.77 
  -5   9   4  105.97   10.80 
   5  -9  -4  110.13   12.48 
  -5   9   4   82.42   10.98 
  -4   9   4  285.59   16.81 
  -4   9   4  283.39   17.79 
   4  -9  -4  267.29   17.53 
  -3   9   4  108.27   11.31 
  -3   9   4  114.45   10.78 
   3  -9  -4  132.67   12.24 
  -2   9   4   25.21    5.67 
   2  -9  -4   37.22    4.97 
   2  -9  -4   43.81    6.91 
  -2   9   4   36.59    6.19 
  -1   9   4   22.53    4.80 
  -1   9   4   17.72    4.15 
   1  -9  -4   24.86    3.99 
   1  -9  -4   16.35    4.51 
   0  -9  -4  335.49   18.33 
   0  -9  -4  390.52   17.88 
   0   9   4  380.96   19.04 
   0   9   4  395.46   19.28 
   1   9   4  220.33   12.78 
  -1  -9  -4  232.16   12.92 
  -1  -9  -4  213.84   12.28 
   1   9   4  222.80   13.38 
   2   9   4   31.19    5.39 
  -2  -9  -4   41.27    5.70 
   2   9   4   38.82    5.39 
  -2  -9  -4   40.89    5.40 
  -3  -9  -4   71.42    7.44 
   3   9   4   70.83    6.63 
   3   9   4   57.53    7.16 
  -3  -9  -4   68.94    6.55 
  -4  -9  -4 1660.67   57.86 
   4   9   4 1613.17   61.51 
  -4  -9  -4 1672.09   59.99 
   4   9   4 1580.18   58.44 
   5   9   4  745.10   33.11 
  -5  -9  -4  768.93   32.54 
   5   9   4  808.48   30.74 
  -5  -9  -4  830.01   30.12 
   6   9   4    0.87    1.68 
  -6  -9  -4    3.86    1.54 
  -6  -9  -4    1.50    2.09 
   6   9   4    3.33    1.55 
  -7  -9  -4   20.11    4.55 
   7   9   4   16.35    3.26 
   7   9   4   17.24    4.22 
  -7  -9  -4   19.47    2.87 
  -8  -9  -4  299.29   17.39 
   8   9   4  302.42   15.20 
  -8  -9  -4  334.05   13.60 
   8   9   4  317.55   17.87 
   9   9   4  380.97   18.03 
   9   9   4  374.93   20.61 
  10   9   4   16.62    4.84 
 -10  -9  -4   16.49    4.86 
  10   9   4   19.52    4.15 
  11   9   4   14.33    3.80 
 -11  -9  -4    5.12    3.74 
  11   9   4   21.70    5.51 
  12   9   4  192.08   16.08 
  12   9   4  180.08   12.39 
 -13  -9  -4   41.04    7.50 
  13   9   4   47.98    7.33 
  13   9   4   47.31    8.36 
  14   9   4   30.15    6.14 
 -14  -9  -4   22.09    5.85 
  14   9   4   26.01    6.66 
 -15  -9  -4   26.15    6.19 
  15   9   4   26.42    6.50 
  15   9   4   29.27    7.10 
  16   9   4    8.22    4.02 
  16   9   4    3.92    3.98 
 -16  -9  -4   -2.50    3.71 
 -17  -9  -4   27.15    7.78 
 -17  -9  -4   24.62    7.77 
  -8  10   4   17.56    6.30 
   8 -10  -4   21.68    6.24 
  -7  10   4   95.80   12.94 
   7 -10  -4  106.62   13.71 
  -6  10   4   61.47    8.67 
  -6  10   4   52.86    9.62 
   6 -10  -4   47.33    8.78 
  -5  10   4   22.43    5.32 
   5 -10  -4   23.38    6.11 
  -5  10   4   18.81    5.76 
  -4  10   4   43.30    7.57 
  -4  10   4   53.46    8.68 
   4 -10  -4   38.26    7.53 
   3 -10  -4   34.54    6.87 
  -3  10   4   35.09    6.75 
  -3  10   4   24.76    5.56 
   2 -10  -4    7.83    3.88 
  -2  10   4   23.43    5.38 
  -2  10   4   20.29    5.03 
   1 -10  -4    2.14    2.02 
  -1  10   4    1.78    2.81 
  -1  10   4    3.17    3.16 
   1 -10  -4    4.76    2.93 
   0  10   4  176.40   12.59 
   0  10   4  215.92   13.23 
   0 -10  -4  203.85   13.28 
   0 -10  -4  205.55   11.97 
  -1 -10  -4    7.66    3.17 
   1  10   4    7.90    3.31 
  -1 -10  -4    8.46    2.87 
   1  10   4    3.09    2.59 
   2  10   4  385.26   18.08 
  -2 -10  -4  348.77   17.66 
  -2 -10  -4  378.01   18.08 
   2  10   4  298.34   18.03 
  -3 -10  -4   84.33    7.74 
  -3 -10  -4   84.21    8.43 
   3  10   4   73.96    7.10 
   3  10   4   69.87    8.48 
  -4 -10  -4  975.18   41.39 
   4  10   4 1158.01   40.86 
  -4 -10  -4  975.22   41.39 
   4  10   4 1116.17   43.91 
  -4 -10  -4 1091.84   40.50 
  -5 -10  -4  668.23   25.58 
   5  10   4  602.32   25.18 
  -5 -10  -4  615.58   27.63 
   5  10   4  586.33   28.14 
  -6 -10  -4   55.54    5.48 
   6  10   4   44.54    6.90 
   6  10   4   54.07    5.61 
  -6 -10  -4   47.80    7.13 
  -7 -10  -4   68.74    5.76 
   7  10   4   75.73    6.56 
   7  10   4   69.88    8.97 
  -7 -10  -4   60.57    8.04 
   8  10   4  681.94   27.13 
  -8 -10  -4  661.14   25.44 
   8  10   4  628.86   30.36 
  -8 -10  -4  654.45   30.02 
   9  10   4   80.73    7.29 
  -9 -10  -4   51.30    7.95 
   9  10   4   75.73    9.72 
  10  10   4  157.98   14.18 
  10  10   4  177.19   10.82 
  11  10   4  221.70   15.79 
  11  10   4  179.32   11.85 
  12  10   4  761.70   37.13 
  12  10   4  805.28   33.68 
  13  10   4  115.72   10.71 
  13  10   4  103.10   12.60 
 -13 -10  -4   98.39   12.04 
 -14 -10  -4   19.85    5.71 
  14  10   4   16.51    5.37 
  15  10   4   12.07    5.06 
 -15 -10  -4    5.97    4.73 
 -16 -10  -4   63.13   10.27 
  16  10   4   60.19   10.52 
 -17 -10  -4   36.31    8.06 
  17  10   4   40.67    9.05 
  -7  11   4  183.67   18.19 
   7 -11  -4  188.07   18.71 
  -6  11   4   15.79    5.30 
   6 -11  -4   18.11    5.84 
   5 -11  -4    7.22    4.54 
  -5  11   4    0.89    3.42 
  -5  11   4    3.40    3.34 
  -4  11   4   44.79    7.51 
  -4  11   4   48.67    8.47 
   4 -11  -4   41.75    7.96 
  -3  11   4  298.65   18.81 
  -3  11   4  321.90   19.58 
   3 -11  -4  318.61   20.04 
  -2  11   4  128.64   12.48 
   2 -11  -4  122.89   12.80 
  -2  11   4  140.57   12.86 
  -1  11   4   23.49    5.31 
   1 -11  -4   15.21    5.02 
  -1  11   4   24.62    5.72 
   0  11   4   55.83    7.93 
   0 -11  -4   37.44    6.75 
   0  11   4   40.37    6.74 
   0 -11  -4   56.78    6.94 
  -1 -11  -4  225.98   13.25 
   1  11   4  220.35   13.57 
  -1 -11  -4  232.32   14.35 
   1  11   4  200.80   14.22 
   2  11   4  213.35   12.85 
  -2 -11  -4  216.23   13.34 
   2  11   4  200.79   13.99 
  -2 -11  -4  207.62   12.91 
  -3 -11  -4    7.99    3.23 
  -3 -11  -4    7.32    2.85 
   3  11   4    3.22    2.78 
   3  11   4    9.10    3.02 
   4  11   4    4.89    1.92 
   4  11   4    3.00    2.70 
  -4 -11  -4    3.82    2.58 
  -4 -11  -4    0.75    2.00 
   5  11   4  124.01    8.12 
   5  11   4  110.49   11.26 
  -5 -11  -4  112.93   10.63 
  -5 -11  -4  115.73    8.25 
  -6 -11  -4  241.30   12.82 
   6  11   4  249.98   12.72 
  -6 -11  -4  252.37   15.38 
   6  11   4  227.70   15.25 
  -7 -11  -4   12.20    3.91 
  -7 -11  -4   15.35    3.26 
   7  11   4   12.78    4.21 
   7  11   4   23.07    3.86 
   8  11   4  341.95   16.31 
  -8 -11  -4  379.69   16.03 
  -8 -11  -4  338.75   19.47 
   8  11   4  318.18   19.44 
   9  11   4   33.71    4.74 
   9  11   4   26.03    6.03 
  -9 -11  -4   26.11    6.22 
  10  11   4   67.48    9.67 
 -10 -11  -4   59.19    9.15 
 -11 -11  -4   43.68    7.93 
  11  11   4   32.56    7.06 
  12  11   4  113.81   13.35 
 -12 -11  -4  108.53   12.62 
  13  11   4    1.80    3.12 
 -13 -11  -4    1.12    3.71 
  14  11   4   -0.64    3.23 
 -14 -11  -4    7.54    4.53 
 -15 -11  -4   63.36   10.49 
  15  11   4   57.77   10.43 
  16  11   4   95.77   13.75 
 -16 -11  -4  125.45   14.38 
  -6  12   4   15.34    5.80 
   6 -12  -4   19.08    5.77 
   5 -12  -4   -0.18    4.15 
  -5  12   4    4.07    3.69 
  -5  12   4    3.21    3.06 
  -4  12   4   38.94    7.92 
  -4  12   4   38.32    7.41 
   4 -12  -4   43.97    8.53 
  -3  12   4   82.00   11.24 
   3 -12  -4  115.85   13.18 
  -3  12   4   94.07   11.95 
   2 -12  -4   65.92    9.68 
  -2  12   4   64.76    9.60 
  -2  12   4   67.66    9.66 
  -1  12   4   15.44    4.79 
   1 -12  -4    8.99    4.17 
  -1  12   4    6.85    3.89 
   0  12   4  112.56   11.24 
   0  12   4  118.55   12.28 
   0 -12  -4  117.58   12.32 
  -1 -12  -4  357.13   18.81 
   1  12   4  361.47   19.61 
  -1 -12  -4  351.25   19.92 
   1  12   4  369.43   21.00 
   2  12   4   32.19    6.42 
  -2 -12  -4   18.04    4.36 
  -2 -12  -4   20.14    4.95 
   2  12   4   17.26    4.24 
   3  12   4    4.20    3.05 
   3  12   4   -0.23    2.11 
  -3 -12  -4    5.93    3.12 
  -3 -12  -4    8.15    3.24 
   4  12   4    2.44    2.70 
  -4 -12  -4    3.29    2.80 
   4  12   4    5.97    2.43 
  -4 -12  -4    1.02    2.61 
  -5 -12  -4   71.63    9.01 
   5  12   4   73.74   10.02 
  -5 -12  -4   87.53    8.46 
  -6 -12  -4  384.41   18.41 
   6  12   4  385.05   21.72 
  -6 -12  -4  364.37   20.51 
  -7 -12  -4   14.97    4.89 
   7  12   4   26.02    5.98 
  -7 -12  -4   24.45    4.33 
  -8 -12  -4    3.56    3.28 
   8  12   4    1.38    2.32 
   9  12   4  642.20   31.97 
 -10 -12  -4   43.55    8.17 
  10  12   4   44.98    8.18 
  11  12   4   20.50    6.11 
 -11 -12  -4   18.48    6.16 
 -12 -12  -4   11.40    5.06 
  12  12   4    3.74    3.46 
  13  12   4  140.70   15.61 
 -13 -12  -4  153.89   15.47 
 -14 -12  -4   68.19   10.65 
  14  12   4   97.66   13.27 
  15  12   4   10.70    4.67 
 -15 -12  -4   17.07    6.26 
 -16 -12  -4    7.12    5.53 
  16  12   4   17.16    6.28 
  -5  13   4    8.75    5.12 
   5 -13  -4   14.36    6.25 
   4 -13  -4    4.60    4.02 
  -4  13   4    1.45    4.36 
  -4  13   4    5.77    3.51 
   3 -13  -4   10.47    4.93 
  -3  13   4    6.89    4.51 
  -3  13   4    7.10    4.26 
  -2  13   4  140.03   14.25 
  -2  13   4  185.72   15.91 
   2 -13  -4  148.98   15.48 
  -1  13   4  290.31   18.93 
   1 -13  -4  262.18   18.35 
   0 -13  -4   49.56    8.49 
   0  13   4   37.50    6.89 
   0  13   4   50.13    8.26 
  -1 -13  -4   53.73    8.27 
  -1 -13  -4   64.53    7.84 
   1  13   4   71.82   10.18 
   2  13   4   16.87    5.16 
  -2 -13  -4   18.28    5.23 
  -2 -13  -4   26.22    5.54 
   3  13   4   51.69    8.55 
  -3 -13  -4   43.23    7.18 
  -3 -13  -4   56.25    7.98 
   4  13   4   -0.51    2.80 
  -4 -13  -4    1.56    2.55 
  -4 -13  -4   -0.04    3.07 
   5  13   4   83.84   11.03 
  -5 -13  -4   78.82    9.62 
  -5 -13  -4   84.03    9.07 
   6  13   4   12.63    4.43 
  -6 -13  -4   16.47    4.86 
  -6 -13  -4   14.56    3.79 
  -7 -13  -4    7.99    4.20 
  -7 -13  -4   17.21    3.39 
   7  13   4   13.59    4.58 
  -8 -13  -4  113.75   12.33 
   8  13   4  110.05   12.69 
   9  13   4  340.77   21.17 
  -9 -13  -4  330.68   20.45 
 -10 -13  -4    3.12    3.29 
  10  13   4    0.84    2.80 
  11  13   4   17.58    5.78 
 -11 -13  -4   12.32    5.20 
 -12 -13  -4    6.78    4.82 
  12  13   4    6.58    4.49 
  13  13   4  113.18   14.31 
 -13 -13  -4  119.28   14.51 
  14  13   4   36.13    8.63 
 -14 -13  -4   44.98    8.96 
  15  13   4    7.23    4.25 
 -15 -13  -4    7.18    5.10 
 -16 -13  -4   26.55    7.90 
  16  13   4   38.91    9.50 
   3 -14  -4   -5.67    4.03 
  -3  14   4   -3.24    3.13 
  -2  14   4  288.58   19.96 
   2 -14  -4  311.72   21.09 
   1 -14  -4  237.54   17.68 
  -1  14   4  217.64   16.90 
   0 -14  -4   10.07    5.21 
   0  14   4   15.14    5.04 
   1  14   4  150.61   15.06 
  -1 -14  -4  153.41   14.85 
  -2 -14  -4  315.20   18.19 
   2  14   4  288.20   19.83 
  -2 -14  -4  327.46   19.53 
   3  14   4   37.18    7.42 
  -3 -14  -4   47.33    7.77 
  -3 -14  -4   44.21    7.40 
  -4 -14  -4    3.60    3.13 
   4  14   4   -4.55    2.74 
  -4 -14  -4    1.73    3.22 
  -5 -14  -4   28.31    5.67 
   5  14   4   30.35    7.33 
  -5 -14  -4   34.27    6.62 
  -6 -14  -4  266.91   15.94 
  -6 -14  -4  281.66   18.13 
   6  14   4  306.66   19.90 
  -7 -14  -4  238.97   16.93 
   7  14   4  270.09   18.38 
   8  14   4    0.67    3.01 
  -8 -14  -4    2.83    3.97 
  -9 -14  -4    9.29    3.93 
   9  14   4   13.66    5.10 
  10  14   4  102.62   13.49 
 -10 -14  -4  110.57   12.96 
 -11 -14  -4   63.90    9.99 
  11  14   4   80.88   11.94 
 -12 -14  -4   12.19    4.93 
  12  14   4    0.80    3.67 
  13  14   4   16.49    6.08 
 -13 -14  -4   24.40    7.13 
 -14 -14  -4    5.15    5.36 
  14  14   4    2.08    4.46 
 -15 -14  -4   34.19    8.47 
  15  14   4   31.36    8.05 
  -2  15   4   64.82   10.44 
   2 -15  -4   62.91   10.81 
  -1  15   4    1.13    4.54 
   1 -15  -4    7.92    5.23 
   0 -15  -4   13.82    5.72 
   0  15   4    9.25    4.40 
   1  15   4  100.82   13.08 
  -1 -15  -4  115.04   13.55 
   2  15   4  123.84   14.50 
  -2 -15  -4  122.11   13.41 
  -3 -15  -4    5.53    4.01 
   3  15   4   11.59    4.41 
  -3 -15  -4    4.68    3.86 
  -4 -15  -4    8.80    4.36 
   4  15   4    9.45    4.55 
  -4 -15  -4    1.17    4.00 
  -5 -15  -4    5.16    3.54 
   5  15   4    4.29    3.86 
  -5 -15  -4   10.83    4.61 
   6  15   4  194.10   17.67 
  -6 -15  -4  187.20   16.04 
  -7 -15  -4   62.24    9.63 
   7  15   4   60.17   10.13 
  -8 -15  -4    2.40    3.86 
   8  15   4   -0.72    3.55 
   9  15   4  166.95   17.06 
  -9 -15  -4  149.28   15.41 
  10  15   4  155.67   16.42 
 -10 -15  -4  144.60   15.42 
 -11 -15  -4   30.31    6.69 
  11  15   4   34.97    7.73 
 -12 -15  -4    1.91    3.53 
  12  15   4    3.68    4.37 
 -13 -15  -4   -8.61    4.11 
  13  15   4   -4.42    3.09 
  14  15   4  112.73   15.07 
 -14 -15  -4  106.55   14.42 
   0  16   4   86.96   12.48 
   0 -16  -4   65.11   10.83 
   1  16   4   -3.61    3.10 
  -1 -16  -4   -5.61    4.29 
  -2 -16  -4    9.47    4.72 
   2  16   4   -0.49    3.36 
   3  16   4   83.16   12.00 
  -3 -16  -4   76.81   10.48 
   4  16   4   53.24    9.65 
  -4 -16  -4   37.99    6.70 
  -4 -16  -4   49.02    8.01 
  -5 -16  -4   22.59    5.81 
  -5 -16  -4    4.94    3.81 
   5  16   4    7.79    4.70 
  -6 -16  -4   16.19    5.25 
   6  16   4   34.31    7.26 
   7  16   4   57.19    9.88 
  -7 -16  -4   49.96    8.55 
  -8 -16  -4   28.60    6.91 
   8  16   4   10.09    4.92 
   9  16   4  140.87   16.16 
  -9 -16  -4  143.62   15.66 
  10  16   4   51.34    9.75 
 -10 -16  -4   44.51    8.43 
  11  16   4    4.57    3.57 
 -11 -16  -4    0.66    4.27 
 -12 -16  -4    4.66    4.88 
  12  16   4    8.60    4.28 
 -13 -16  -4   23.86    7.43 
  13  16   4   18.42    6.90 
  -3 -17  -4  141.47   15.07 
   3  17   4  120.34   15.05 
   4  17   4  112.22   14.69 
  -4 -17  -4  128.12   13.28 
  -5 -17  -4    3.43    3.64 
   5  17   4    1.10    4.29 
   6  17   4   25.60    6.80 
  -6 -17  -4   19.15    5.94 
   7  17   4  194.55   19.12 
  -7 -17  -4  161.08   16.48 
   8  17   4   25.86    6.95 
  -8 -17  -4   30.40    7.58 
   9  17   4   -4.47    2.96 
  -9 -17  -4    0.80    3.51 
  10  17   4   29.48    7.61 
 -10 -17  -4   54.24    9.66 
  11  17   4   55.30   10.80 
 -11 -17  -4   69.87   11.61 
   8  15  -5   11.07    5.60 
  -8 -15   5   11.17    5.21 
  -8 -15   5   -4.30    3.96 
  -7 -15   5   36.96    7.75 
   7  15  -5   26.01    7.78 
  -7 -15   5   13.21    5.51 
  -6 -15   5   11.00    5.00 
  -6 -15   5    8.79    5.46 
   6  15  -5   20.59    6.91 
  -5 -15   5   20.66    6.17 
   5  15  -5   26.03    8.17 
  -4 -15   5    2.62    4.60 
   4  15  -5   10.61    6.47 
  11  14  -5  102.48   14.62 
 -11 -14   5  123.28   15.48 
 -11 -14   5  131.50   14.07 
 -10 -14   5    4.28    3.76 
 -10 -14   5    5.43    4.89 
  10  14  -5    4.67    4.82 
  -9 -14   5   -2.49    3.49 
  -9 -14   5    5.57    4.40 
   9  14  -5   -2.27    3.51 
  -8 -14   5  148.02   15.66 
  -8 -14   5  129.95   14.51 
   8  14  -5  129.39   16.49 
  -7 -14   5  172.03   16.60 
  -7 -14   5  162.97   16.21 
   7  14  -5  179.81   18.80 
   6  14  -5   46.17    9.15 
  -6 -14   5   22.99    6.21 
  -6 -14   5   20.25    5.99 
   5  14  -5   -0.03    4.33 
  -5 -14   5    2.05    3.83 
  -5 -14   5    0.20    3.63 
   4  14  -5    8.57    5.27 
  -4 -14   5   19.22    6.09 
  -3 -14   5   67.60   10.47 
   3  14  -5   79.18   13.16 
   2  14  -5   11.51    6.16 
  -2 -14   5   16.27    5.69 
  -1 -14   5    6.42    5.14 
   1  14  -5    2.45    4.58 
   0  14  -5    9.41    5.34 
   0 -14   5   12.64    5.38 
 -12 -13   5   32.77    8.24 
  12  13  -5   37.32    8.70 
 -12 -13   5   30.54    6.03 
 -11 -13   5    9.09    4.54 
 -11 -13   5    5.69    4.74 
  11  13  -5   -2.72    3.78 
  10  13  -5   45.56    9.11 
 -10 -13   5   35.41    7.20 
 -10 -13   5   33.58    7.57 
   9  13  -5    5.84    4.28 
  -9 -13   5    1.11    3.30 
  -9 -13   5    2.73    4.23 
  -8 -13   5   97.39   11.76 
  -8 -13   5   87.89   12.17 
   8  13  -5   75.99   12.19 
  -7 -13   5   73.63   10.85 
   7  13  -5   85.75   12.60 
  -7 -13   5   89.90   11.54 
  -6 -13   5   18.75    5.41 
   6  13  -5   15.15    6.24 
  -6 -13   5   18.48    5.53 
  -5 -13   5   27.76    6.18 
   5  13  -5   30.93    7.92 
  -5 -13   5   40.62    7.89 
  -4 -13   5   98.01   11.26 
  -4 -13   5   98.71   12.44 
   4  13  -5  113.80   14.75 
   3  13  -5  158.37   17.79 
  -3 -13   5  201.57   17.53 
   2  13  -5   42.85    8.84 
  -2 -13   5   50.53    8.77 
   1  13  -5   -3.90    3.18 
  -1 -13   5    2.52    3.97 
   0 -13   5  193.70   18.39 
   0  13  -5  196.50   19.62 
   1 -13   5  141.61   15.90 
  -1  13  -5  134.38   16.79 
  -2  13  -5   24.02    7.60 
   2 -13   5   18.50    6.26 
 -13 -12   5    1.22    4.92 
  13  12  -5   12.20    5.09 
 -13 -12   5    7.18    3.39 
 -12 -12   5   -0.74    4.39 
 -12 -12   5    1.29    3.41 
  12  12  -5    4.68    3.90 
  11  12  -5  101.70   13.20 
 -11 -12   5  107.26   12.27 
 -10 -12   5   86.52   11.12 
  10  12  -5   95.02   12.97 
   9  12  -5    3.24    3.95 
  -9 -12   5    2.82    3.30 
  -8 -12   5   22.12    5.76 
   8  12  -5   17.58    6.00 
  -7 -12   5   20.40    5.56 
   7  12  -5   24.58    6.59 
  -6 -12   5  150.74   14.31 
   6  12  -5  136.23   15.37 
  -6 -12   5  163.56   14.80 
  -5 -12   5   16.10    4.80 
  -5 -12   5    9.49    4.65 
   5  12  -5   21.73    6.35 
  -4 -12   5  113.78   12.10 
   4  12  -5  138.36   15.18 
  -4 -12   5  141.40   14.17 
  -3 -12   5   30.07    6.07 
  -3 -12   5   29.30    6.45 
   3  12  -5   39.01    8.75 
   2  12  -5  171.73   17.13 
  -2 -12   5  190.63   16.57 
  -1 -12   5    0.42    3.14 
   1  12  -5   13.90    5.31 
   0 -12   5  103.56   13.04 
   0  12  -5   90.53   13.21 
   1 -12   5    9.11    4.66 
  -1  12  -5   20.79    6.56 
  -2  12  -5    7.83    4.85 
   2 -12   5    2.71    3.49 
   3 -12   5    7.62    5.13 
  -3  12  -5   11.22    5.43 
   4 -12   5  120.21   15.45 
  -4  12  -5  159.51   18.17 
 -14 -11   5   31.83    7.76 
  14  11  -5   24.54    6.53 
 -13 -11   5    0.95    3.75 
  13  11  -5    5.79    4.18 
  12  11  -5   27.75    6.99 
  12  11  -5   20.13    6.17 
 -12 -11   5   11.73    4.89 
  11  11  -5  214.34   18.48 
 -11 -11   5  253.15   16.57 
  11  11  -5  228.27   17.19 
 -10 -11   5  101.61   11.56 
  10  11  -5   90.36   12.18 
  10  11  -5   92.57   12.15 
  -9 -11   5   -1.71    3.14 
   9  11  -5   -3.34    2.57 
   9  11  -5   -2.98    3.00 
   8  11  -5   39.12    7.66 
  -8 -11   5   31.22    6.00 
   8  11  -5   26.06    6.44 
   7  11  -5   57.92    9.92 
   7  11  -5   59.38    9.06 
  -7 -11   5   75.88    9.89 
  -6 -11   5  492.64   25.44 
   6  11  -5  501.83   25.65 
   6  11  -5  462.85   26.86 
   5  11  -5   62.86    9.91 
   5  11  -5   69.78    9.43 
  -5 -11   5   60.73    9.14 
   4  11  -5    2.47    3.80 
  -4 -11   5    6.42    3.54 
   3  11  -5  539.21   28.99 
  -3 -11   5  519.48   25.64 
  -3 -11   5  492.33   26.59 
  -2 -11   5  296.60   17.31 
   2  11  -5  313.77   20.89 
  -2 -11   5  315.33   19.66 
  -1 -11   5    4.49    3.53 
   1  11  -5    6.19    4.39 
   0 -11   5    0.38    3.17 
   0  11  -5    1.72    4.11 
  -1  11  -5   57.11   10.10 
   1 -11   5   59.74    9.36 
   2 -11   5  223.72   18.67 
  -2  11  -5  221.87   19.67 
  -3  11  -5   16.80    6.44 
   3 -11   5   20.17    6.02 
  -4  11  -5   26.41    7.92 
   4 -11   5   19.41    5.90 
   5 -11   5   10.59    5.15 
  -5  11  -5   13.81    4.70 
 -15 -10   5   10.90    5.11 
 -14 -10   5   41.77    7.08 
  14  10  -5   37.41    7.60 
  13  10  -5  142.47   14.89 
  13  10  -5  128.84   15.08 
 -13 -10   5  153.60   14.25 
  12  10  -5   24.88    6.60 
  12  10  -5   16.02    5.76 
 -12 -10   5   34.02    6.51 
  11  10  -5    6.57    3.93 
  11  10  -5    2.31    3.62 
 -11 -10   5   12.29    4.31 
  10  10  -5   38.75    7.60 
 -10 -10   5   30.15    6.63 
  10  10  -5   28.21    6.85 
   9  10  -5   46.59    8.31 
   9  10  -5   55.27    9.01 
  -9 -10   5   66.42    9.07 
  -8 -10   5    5.78    3.70 
   8  10  -5   13.12    4.89 
   8  10  -5    8.41    4.21 
   7  10  -5    6.56    4.59 
  -7 -10   5   10.39    3.89 
   7  10  -5    3.03    3.36 
   6  10  -5   12.96    4.59 
  -6 -10   5   22.29    5.09 
   6  10  -5   12.25    4.54 
   5  10  -5   25.78    6.25 
  -5 -10   5   25.53    5.83 
   5  10  -5   21.42    5.45 
   4  10  -5    3.18    3.70 
  -4 -10   5    6.61    3.23 
   4  10  -5    5.16    3.05 
   3  10  -5  291.50   19.09 
  -3 -10   5  308.67   18.45 
   3  10  -5  311.29   17.27 
   2  10  -5  151.85   11.05 
  -2 -10   5  182.59   14.66 
   2  10  -5  133.47   14.17 
  -1 -10   5   34.56    6.69 
   1  10  -5   31.36    7.43 
  -1 -10   5   28.18    5.11 
   0  10  -5   25.09    6.72 
   0 -10   5   44.99    7.92 
   1 -10   5   64.34    9.39 
  -1  10  -5   59.37   10.07 
  -2  10  -5  166.61   16.50 
   2 -10   5  204.94   16.84 
  -3  10  -5   10.42    5.15 
   3 -10   5   11.31    4.69 
  -4  10  -5   11.84    5.02 
   4 -10   5   10.65    4.50 
   5 -10   5  261.08   19.41 
  -5  10  -5  317.16   21.89 
   6 -10   5   99.39   12.89 
  -6  10  -5  105.35   14.08 
  -7  10  -5    5.80    5.09 
   7 -10   5    4.33    5.02 
  14   9  -5  198.48   17.84 
 -14  -9   5  184.14   15.88 
 -13  -9   5  108.11   12.12 
  13   9  -5  121.65   13.22 
  13   9  -5  114.08   13.78 
  12   9  -5    4.36    3.44 
  12   9  -5   10.46    4.44 
 -12  -9   5    4.69    3.47 
  11   9  -5   54.64    8.92 
 -11  -9   5   51.44    8.21 
  11   9  -5   46.33    8.05 
  10   9  -5  308.38   19.71 
  10   9  -5  344.32   20.32 
 -10  -9   5  351.87   19.72 
   9   9  -5  133.77   12.69 
   9   9  -5  124.99   12.78 
  -9  -9   5  136.89   12.24 
   8   9  -5    4.75    2.81 
  -8  -9   5    4.96    3.12 
   8   9  -5    0.21    2.96 
  -7  -9   5   14.18    4.18 
   7   9  -5   16.27    4.70 
   7   9  -5   20.15    5.43 
  -6  -9   5  186.79   12.92 
   6   9  -5  185.23   13.84 
   6   9  -5  180.45   12.87 
  -5  -9   5  352.33   19.83 
   5   9  -5  369.10   21.22 
   5   9  -5  404.33   20.26 
   4   9  -5    3.47    3.37 
  -4  -9   5   10.07    3.52 
   4   9  -5    6.37    2.98 
  -3  -9   5    1.66    2.63 
   3   9  -5    2.39    3.33 
   3   9  -5    1.67    2.70 
   2   9  -5  193.69   14.60 
   2   9  -5  168.33   11.50 
  -2  -9   5  178.77   13.06 
   1   9  -5  104.26   12.07 
  -1  -9   5  107.78   11.31 
   1   9  -5  110.92    9.08 
   0   9  -5    9.28    4.60 
   0  -9   5    9.08    4.20 
   1  -9   5   28.18    6.37 
  -1   9  -5   14.21    5.40 
   2  -9   5    9.18    4.04 
  -2   9  -5    9.10    4.28 
   3  -9   5  275.09   18.52 
  -3   9  -5  300.00   19.84 
  -4   9  -5   37.39    7.98 
   4  -9   5   36.70    7.30 
  -5   9  -5  175.47   17.13 
   5  -9   5  187.75   16.77 
  -6   9  -5    8.06    4.73 
   6  -9   5   -3.86    3.35 
   7  -9   5   46.46    9.16 
  -7   9  -5   38.59    6.36 
  -7   9  -5   42.98    9.39 
  -8   9  -5    1.50    3.39 
  -8   9  -5  -11.04    3.40 
   8  -9   5   10.09    5.28 
  15   8  -5   -0.64    3.57 
 -15  -8   5   -3.20    3.59 
  14   8  -5   86.54   12.00 
 -14  -8   5   74.03   10.51 
  13   8  -5   -0.69    3.41 
 -13  -8   5   -0.38    3.33 
  13   8  -5   -0.77    2.81 
 -12  -8   5  127.47   12.67 
  12   8  -5  130.28   12.88 
  12   8  -5  149.88   14.34 
  11   8  -5    5.40    4.17 
 -11  -8   5    2.74    3.41 
  11   8  -5    1.65    3.20 
 -10  -8   5  322.48   18.95 
  10   8  -5  358.61   19.97 
  10   8  -5  328.19   19.64 
  -9  -8   5  184.23   12.96 
   9   8  -5  175.92   13.15 
   9   8  -5  171.87   12.77 
  -8  -8   5   14.69    4.47 
   8   8  -5    9.58    3.93 
   8   8  -5    7.36    3.71 
  -7  -8   5    6.16    3.16 
   7   8  -5    6.61    3.41 
   7   8  -5    5.73    3.46 
   6   8  -5  112.90   11.01 
   6   8  -5  105.70   10.31 
  -6  -8   5  100.79   10.03 
   5   8  -5  129.42   11.75 
  -5  -8   5  123.11   10.84 
   5   8  -5  108.53   10.25 
   4   8  -5  146.62   10.44
[truncated: 698,616 more chars]
