# Supplementary material for: Syntheses, Reactivities, Characterization, and Crystal Structures of Dipalladium Complexes Containing the 1,3-pyrimidinyl Ligand: Structures of [Pd(PPh3)(Br)]2(μ,η2-C4H3N2)2, [Pd(Br)]2(μ,η2-Hdppa)2, and [{Pd(PPh3)(CH3CN)}2(μ,η2-C4H3N2)2][BF4]2
Source: Molecules. 2020 Apr 27;25(9):2035. doi: 10.3390/molecules25092035 (PMC7248739; doi:10.3390/molecules25092035)
Supplement: Supplementary file 1 [file molecules-25-02035-s001.zip › ic14313.cif]

  
data_ic14313 
  
_audit_creation_method            SHELXL-97 
_chemical_name_systematic 
; 
 ? 
; 
_chemical_name_common             ? 
_chemical_melting_point           ? 
_chemical_formula_moiety          ? 
_chemical_formula_sum 
 'C45 H38 Br2 Cl2 N4 P2 Pd2' 
_chemical_formula_weight          1140.25 
  
loop_ 
 _atom_type_symbol 
 _atom_type_description 
 _atom_type_scat_dispersion_real 
 _atom_type_scat_dispersion_imag 
 _atom_type_scat_source 
 'C'  'C'   0.0033   0.0016 
 'International Tables Vol C Tables 4.2.6.8 and 6.1.1.4' 
 'H'  'H'   0.0000   0.0000 
 'International Tables Vol C Tables 4.2.6.8 and 6.1.1.4' 
 'N'  'N'   0.0061   0.0033 
 'International Tables Vol C Tables 4.2.6.8 and 6.1.1.4' 
 'P'  'P'   0.1023   0.0942 
 'International Tables Vol C Tables 4.2.6.8 and 6.1.1.4' 
 'Br'  'Br'  -0.2901   2.4595 
 'International Tables Vol C Tables 4.2.6.8 and 6.1.1.4' 
 'Pd'  'Pd'  -0.9988   1.0072 
 'International Tables Vol C Tables 4.2.6.8 and 6.1.1.4' 
 'Cl'  'Cl'   0.1484   0.1585 
 'International Tables Vol C Tables 4.2.6.8 and 6.1.1.4' 
  
_symmetry_cell_setting            Triclinic 
_symmetry_space_group_name_H-M    P-1 
  
loop_ 
 _symmetry_equiv_pos_as_xyz 
 'x, y, z' 
 '-x, -y, -z' 
  
_cell_length_a                    10.4218(5) 
_cell_length_b                    13.0314(7) 
_cell_length_c                    17.6646(9) 
_cell_angle_alpha                 76.958(1) 
_cell_angle_beta                  77.213(1) 
_cell_angle_gamma                 71.316(1) 
_cell_volume                      2184.93(19) 
_cell_formula_units_Z             2 
_cell_measurement_temperature     150(2) 
_cell_measurement_reflns_used     4056 
_cell_measurement_theta_min       2.24 
_cell_measurement_theta_max       24.79 
  
_exptl_crystal_description        block 
_exptl_crystal_colour             colorless 
_exptl_crystal_size_max           0.25 
_exptl_crystal_size_mid           0.12 
_exptl_crystal_size_min           0.10 
_exptl_crystal_density_meas       not_measured 
_exptl_crystal_density_diffrn     1.733 
_exptl_crystal_density_method     'not measured' 
_exptl_crystal_F_000              1124 
_exptl_absorpt_coefficient_mu     2.885 
_exptl_absorpt_correction_type    multi-scan 
_exptl_absorpt_correction_T_min   0.5324 
_exptl_absorpt_correction_T_max   0.7613 
_exptl_absorpt_process_details    ? 
  
_exptl_special_details 
; 
 ? 
; 
  
_diffrn_ambient_temperature       150(2) 
_diffrn_radiation_wavelength      0.71073 
_diffrn_radiation_type            MoK\a 
_diffrn_radiation_source          'fine-focus sealed tube' 
_diffrn_radiation_monochromator   graphite 
_diffrn_measurement_device_type   'BRUKER SMART APEXCCD area detector' 
_diffrn_measurement_method        'omega scans' 
_diffrn_detector_area_resol_mean  ? 
_diffrn_standards_number          ? 
_diffrn_standards_interval_count  ? 
_diffrn_standards_interval_time   ? 
_diffrn_standards_decay_%         ? 
_diffrn_reflns_number             26151 
_diffrn_reflns_av_R_equivalents   0.0473 
_diffrn_reflns_av_sigmaI/netI     0.0626 
_diffrn_reflns_limit_h_min        -13 
_diffrn_reflns_limit_h_max        13 
_diffrn_reflns_limit_k_min        -16 
_diffrn_reflns_limit_k_max        16 
_diffrn_reflns_limit_l_min        -22 
_diffrn_reflns_limit_l_max        22 
_diffrn_reflns_theta_min          1.89 
_diffrn_reflns_theta_max          27.50 
_reflns_number_total              10003 
_reflns_number_gt                 8065 
_reflns_threshold_expression      >2sigma(I) 
  
_computing_data_collection        'Bruker SMART' 
_computing_cell_refinement        'Bruker SAINT' 
_computing_data_reduction         'Bruker SAINT' 
_computing_structure_solution     'SHELXS-97 (Sheldrick, 1990)' 
_computing_structure_refinement   'SHELXL-97 (Sheldrick, 1997)' 
_computing_molecular_graphics     'Bruker SHELXTL' 
_computing_publication_material   'Bruker SHELXTL' 
  
_refine_special_details 
; 
 Refinement of F^2^ against ALL reflections.  The weighted R-factor wR and 
 goodness of fit S are based on F^2^, conventional R-factors R are based 
 on F, with F set to zero for negative F^2^. The threshold expression of 
 F^2^ > 2sigma(F^2^) is used only for calculating R-factors(gt) etc. and is 
 not relevant to the choice of reflections for refinement.  R-factors based 
 on F^2^ are statistically about twice as large as those based on F, and R- 
 factors based on ALL data will be even larger. 
; 
  
_refine_ls_structure_factor_coef  Fsqd 
_refine_ls_matrix_type            full 
_refine_ls_weighting_scheme       calc 
_refine_ls_weighting_details 
 'calc w=1/[\s^2^(Fo^2^)+(0.0326P)^2^+0.4178P] where P=(Fo^2^+2Fc^2^)/3' 
_atom_sites_solution_primary      direct 
_atom_sites_solution_secondary    difmap 
_atom_sites_solution_hydrogens    geom 
_refine_ls_hydrogen_treatment     constr 
_refine_ls_extinction_method      none 
_refine_ls_extinction_coef        ? 
_refine_ls_number_reflns          10003 
_refine_ls_number_parameters      514 
_refine_ls_number_restraints      0 
_refine_ls_R_factor_all           0.0547 
_refine_ls_R_factor_gt            0.0406 
_refine_ls_wR_factor_ref          0.0895 
_refine_ls_wR_factor_gt           0.0837 
_refine_ls_goodness_of_fit_ref    1.027 
_refine_ls_restrained_S_all       1.027 
_refine_ls_shift/su_max           0.002 
_refine_ls_shift/su_mean          0.000 
  
loop_ 
 _atom_site_label 
 _atom_site_type_symbol 
 _atom_site_fract_x 
 _atom_site_fract_y 
 _atom_site_fract_z 
 _atom_site_U_iso_or_equiv 
 _atom_site_adp_type 
 _atom_site_occupancy 
 _atom_site_symmetry_multiplicity 
 _atom_site_calc_flag 
 _atom_site_refinement_flags 
 _atom_site_disorder_assembly 
 _atom_site_disorder_group 
Pd1 Pd 0.64446(3) 0.16503(2) 0.783460(16) 0.01585(7) Uani 1 1 d . . . 
Pd2 Pd 0.69025(3) -0.08409(2) 0.766316(16) 0.01569(7) Uani 1 1 d . . . 
Br1 Br 0.84841(5) 0.20998(4) 0.80429(3) 0.03599(12) Uani 1 1 d . . . 
Br2 Br 0.67657(4) -0.12066(3) 0.63520(2) 0.02826(10) Uani 1 1 d . . . 
P1 P 0.60723(9) 0.29719(7) 0.67580(6) 0.0173(2) Uani 1 1 d . . . 
P2 P 0.91385(9) -0.18273(7) 0.76592(6) 0.0174(2) Uani 1 1 d . . . 
N1 N 0.6645(3) 0.0437(2) 0.88311(17) 0.0175(6) Uani 1 1 d . . . 
N2 N 0.6886(3) -0.1445(2) 0.93400(18) 0.0216(7) Uani 1 1 d . . . 
N3 N 0.4917(3) 0.0247(2) 0.76969(17) 0.0182(6) Uani 1 1 d . . . 
N4 N 0.3529(3) 0.2033(2) 0.78751(19) 0.0227(7) Uani 1 1 d . . . 
C1 C 0.6816(3) -0.0607(3) 0.8743(2) 0.0165(7) Uani 1 1 d . . . 
C2 C 0.6627(4) 0.0618(3) 0.9555(2) 0.0208(8) Uani 1 1 d . . . 
H2 H 0.6547 0.1339 0.9626 0.025 Uiso 1 1 calc R . . 
C3 C 0.6721(4) -0.0217(3) 1.0195(2) 0.0233(8) Uani 1 1 d . . . 
H3 H 0.6710 -0.0093 1.0706 0.028 Uiso 1 1 calc R . . 
C4 C 0.6832(4) -0.1243(3) 1.0055(2) 0.0243(9) Uani 1 1 d . . . 
H4 H 0.6871 -0.1831 1.0487 0.029 Uiso 1 1 calc R . . 
C5 C 0.4758(4) 0.1288(3) 0.7793(2) 0.0174(8) Uani 1 1 d . . . 
C6 C 0.3824(4) -0.0016(3) 0.7608(2) 0.0241(9) Uani 1 1 d . . . 
H6 H 0.3936 -0.0730 0.7511 0.029 Uiso 1 1 calc R . . 
C7 C 0.2548(4) 0.0727(3) 0.7656(3) 0.0299(10) Uani 1 1 d . . . 
H7 H 0.1772 0.0557 0.7576 0.036 Uiso 1 1 calc R . . 
C8 C 0.2447(4) 0.1733(3) 0.7825(3) 0.0310(10) Uani 1 1 d . . . 
H8 H 0.1561 0.2239 0.7911 0.037 Uiso 1 1 calc R . . 
C9 C 0.5446(4) 0.4316(3) 0.7059(2) 0.0215(8) Uani 1 1 d . . . 
C10 C 0.4864(4) 0.4406(3) 0.7831(3) 0.0308(10) Uani 1 1 d . . . 
H10 H 0.4744 0.3774 0.8197 0.037 Uiso 1 1 calc R . . 
C11 C 0.4452(5) 0.5427(4) 0.8077(3) 0.0386(11) Uani 1 1 d . . . 
H11 H 0.4035 0.5492 0.8607 0.046 Uiso 1 1 calc R . . 
C12 C 0.4652(5) 0.6343(3) 0.7547(3) 0.0403(12) Uani 1 1 d . . . 
H12 H 0.4405 0.7031 0.7719 0.048 Uiso 1 1 calc R . . 
C13 C 0.5203(4) 0.6263(3) 0.6777(3) 0.0375(11) Uani 1 1 d . . . 
H13 H 0.5319 0.6899 0.6413 0.045 Uiso 1 1 calc R . . 
C14 C 0.5594(4) 0.5260(3) 0.6526(3) 0.0319(10) Uani 1 1 d . . . 
H14 H 0.5965 0.5211 0.5989 0.038 Uiso 1 1 calc R . . 
C15 C 0.4857(4) 0.2891(3) 0.6200(2) 0.0198(8) Uani 1 1 d . . . 
C16 C 0.5034(4) 0.1883(3) 0.5980(2) 0.0239(9) Uani 1 1 d . . . 
H16 H 0.5722 0.1253 0.6168 0.029 Uiso 1 1 calc R . . 
C17 C 0.4223(4) 0.1791(4) 0.5495(2) 0.0299(9) Uani 1 1 d . . . 
H17 H 0.4358 0.1103 0.5347 0.036 Uiso 1 1 calc R . . 
C18 C 0.3216(4) 0.2698(4) 0.5226(3) 0.0350(11) Uani 1 1 d . . . 
H18 H 0.2649 0.2632 0.4897 0.042 Uiso 1 1 calc R . . 
C19 C 0.3028(4) 0.3702(4) 0.5432(2) 0.0300(10) Uani 1 1 d . . . 
H19 H 0.2336 0.4325 0.5241 0.036 Uiso 1 1 calc R . . 
C20 C 0.3846(4) 0.3806(3) 0.5919(2) 0.0228(8) Uani 1 1 d . . . 
H20 H 0.3715 0.4499 0.6060 0.027 Uiso 1 1 calc R . . 
C21 C 0.7526(4) 0.3097(3) 0.5977(2) 0.0233(9) Uani 1 1 d . . . 
C22 C 0.8522(4) 0.3489(4) 0.6131(3) 0.0358(11) Uani 1 1 d . . . 
H22 H 0.8472 0.3639 0.6640 0.043 Uiso 1 1 calc R . . 
C23 C 0.9596(4) 0.3661(4) 0.5530(3) 0.0445(13) Uani 1 1 d . . . 
H23 H 1.0270 0.3937 0.5632 0.053 Uiso 1 1 calc R . . 
C24 C 0.9684(5) 0.3433(4) 0.4794(3) 0.0407(12) Uani 1 1 d . . . 
H24 H 1.0430 0.3532 0.4392 0.049 Uiso 1 1 calc R . . 
C25 C 0.8708(5) 0.3068(4) 0.4645(3) 0.0417(12) Uani 1 1 d . . . 
H25 H 0.8766 0.2921 0.4134 0.050 Uiso 1 1 calc R . . 
C26 C 0.7618(4) 0.2904(4) 0.5227(3) 0.0351(10) Uani 1 1 d . . . 
H26 H 0.6932 0.2657 0.5108 0.042 Uiso 1 1 calc R . . 
C27 C 1.0254(4) -0.1191(3) 0.6878(2) 0.0201(8) Uani 1 1 d . . . 
C28 C 0.9701(5) -0.0273(4) 0.6366(3) 0.0445(13) Uani 1 1 d . . . 
H28 H 0.8732 0.0018 0.6408 0.053 Uiso 1 1 calc R . . 
C29 C 1.0548(5) 0.0236(5) 0.5784(3) 0.0566(16) Uani 1 1 d . . . 
H29 H 1.0154 0.0870 0.5433 0.068 Uiso 1 1 calc R . . 
C30 C 1.1947(5) -0.0175(4) 0.5717(3) 0.0399(12) Uani 1 1 d . . . 
H30 H 1.2522 0.0165 0.5314 0.048 Uiso 1 1 calc R . . 
C31 C 1.2511(5) -0.1080(4) 0.6238(3) 0.0400(12) Uani 1 1 d . . . 
H31 H 1.3480 -0.1367 0.6194 0.048 Uiso 1 1 calc R . . 
C32 C 1.1673(4) -0.1572(3) 0.6823(3) 0.0348(11) Uani 1 1 d . . . 
H32 H 1.2072 -0.2179 0.7194 0.042 Uiso 1 1 calc R . . 
C33 C 0.9871(4) -0.1914(3) 0.8526(2) 0.0211(8) Uani 1 1 d . . . 
C34 C 1.0099(4) -0.0962(3) 0.8632(2) 0.0277(9) Uani 1 1 d . . . 
H34 H 0.9929 -0.0321 0.8243 0.033 Uiso 1 1 calc R . . 
C35 C 1.0570(5) -0.0944(4) 0.9298(3) 0.0402(12) Uani 1 1 d . . . 
H35 H 1.0730 -0.0295 0.9364 0.048 Uiso 1 1 calc R . . 
C36 C 1.0809(5) -0.1873(5) 0.9868(3) 0.0469(13) Uani 1 1 d . . . 
H36 H 1.1140 -0.1862 1.0325 0.056 Uiso 1 1 calc R . . 
C37 C 1.0572(5) -0.2810(4) 0.9776(3) 0.0436(12) Uani 1 1 d . . . 
H37 H 1.0725 -0.3442 1.0174 0.052 Uiso 1 1 calc R . . 
C38 C 1.0107(4) -0.2838(3) 0.9102(2) 0.0308(10) Uani 1 1 d . . . 
H38 H 0.9953 -0.3492 0.9038 0.037 Uiso 1 1 calc R . . 
C39 C 0.9480(4) -0.3254(3) 0.7560(2) 0.0204(8) Uani 1 1 d . . . 
C40 C 1.0792(4) -0.4003(3) 0.7548(3) 0.0284(9) Uani 1 1 d . . . 
H40 H 1.1553 -0.3759 0.7561 0.034 Uiso 1 1 calc R . . 
C41 C 1.0986(4) -0.5091(3) 0.7516(3) 0.0341(10) Uani 1 1 d . . . 
H41 H 1.1880 -0.5592 0.7505 0.041 Uiso 1 1 calc R . . 
C42 C 0.9895(5) -0.5452(3) 0.7500(3) 0.0424(12) Uani 1 1 d . . . 
H42 H 1.0039 -0.6200 0.7469 0.051 Uiso 1 1 calc R . . 
C43 C 0.8588(5) -0.4734(3) 0.7528(3) 0.0449(13) Uani 1 1 d . . . 
H43 H 0.7831 -0.4990 0.7530 0.054 Uiso 1 1 calc R . . 
C44 C 0.8384(4) -0.3633(3) 0.7555(3) 0.0296(10) Uani 1 1 d . . . 
H44 H 0.7486 -0.3138 0.7570 0.036 Uiso 1 1 calc R . . 
C45 C 0.6327(7) 0.6203(5) 0.9456(4) 0.083(2) Uani 1 1 d . . . 
H45A H 0.6519 0.6852 0.9088 0.100 Uiso 1 1 calc R . . 
H45B H 0.6490 0.5614 0.9148 0.100 Uiso 1 1 calc R . . 
Cl1 Cl 0.46395(19) 0.65435(14) 0.99086(13) 0.0941(7) Uani 1 1 d . . . 
Cl2 Cl 0.7458(2) 0.57483(14) 1.01634(14) 0.1055(8) Uani 1 1 d . . . 
  
loop_ 
 _atom_site_aniso_label 
 _atom_site_aniso_U_11 
 _atom_site_aniso_U_22 
 _atom_site_aniso_U_33 
 _atom_site_aniso_U_23 
 _atom_site_aniso_U_13 
 _atom_site_aniso_U_12 
Pd1 0.01726(14) 0.01446(14) 0.01711(15) -0.00110(11) -0.00533(11) -0.00561(11) 
Pd2 0.01698(14) 0.01439(14) 0.01671(14) -0.00381(11) -0.00394(11) -0.00418(11) 
Br1 0.0388(3) 0.0391(3) 0.0396(3) 0.0098(2) -0.0217(2) -0.0248(2) 
Br2 0.0385(2) 0.0262(2) 0.0229(2) -0.00716(17) -0.00935(18) -0.00807(18) 
P1 0.0185(5) 0.0157(5) 0.0184(5) -0.0008(4) -0.0046(4) -0.0061(4) 
P2 0.0184(5) 0.0152(5) 0.0190(5) -0.0041(4) -0.0027(4) -0.0049(4) 
N1 0.0182(15) 0.0161(15) 0.0195(16) -0.0029(13) -0.0021(13) -0.0073(12) 
N2 0.0215(16) 0.0206(17) 0.0192(17) -0.0017(13) -0.0007(13) -0.0042(13) 
N3 0.0174(15) 0.0194(16) 0.0173(16) -0.0003(13) -0.0040(12) -0.0059(13) 
N4 0.0179(16) 0.0194(16) 0.0268(18) 0.0004(14) -0.0022(13) -0.0040(13) 
C1 0.0117(16) 0.0178(18) 0.0183(18) -0.0021(15) 0.0000(14) -0.0042(14) 
C2 0.0193(18) 0.023(2) 0.023(2) -0.0093(16) -0.0022(15) -0.0061(15) 
C3 0.026(2) 0.032(2) 0.0119(18) -0.0051(16) -0.0029(15) -0.0080(17) 
C4 0.028(2) 0.024(2) 0.018(2) 0.0025(16) -0.0032(16) -0.0078(17) 
C5 0.0197(18) 0.0197(18) 0.0152(18) 0.0004(15) -0.0047(14) -0.0098(15) 
C6 0.023(2) 0.025(2) 0.028(2) -0.0049(17) -0.0029(17) -0.0132(17) 
C7 0.022(2) 0.034(2) 0.039(3) 0.0016(19) -0.0132(18) -0.0141(18) 
C8 0.019(2) 0.028(2) 0.039(3) 0.0057(19) -0.0075(18) -0.0037(17) 
C9 0.0186(18) 0.0199(19) 0.028(2) -0.0029(16) -0.0080(16) -0.0060(15) 
C10 0.033(2) 0.022(2) 0.038(3) -0.0054(19) -0.0036(19) -0.0100(18) 
C11 0.043(3) 0.033(3) 0.040(3) -0.016(2) -0.003(2) -0.006(2) 
C12 0.036(3) 0.021(2) 0.071(4) -0.015(2) -0.023(2) -0.0035(19) 
C13 0.035(2) 0.021(2) 0.053(3) 0.001(2) -0.010(2) -0.0067(19) 
C14 0.030(2) 0.022(2) 0.041(3) 0.0003(19) -0.010(2) -0.0051(18) 
C15 0.0187(18) 0.025(2) 0.0143(18) 0.0014(15) -0.0018(15) -0.0079(15) 
C16 0.0204(19) 0.027(2) 0.024(2) -0.0013(17) -0.0043(16) -0.0086(16) 
C17 0.033(2) 0.036(2) 0.028(2) -0.0092(19) -0.0047(18) -0.0174(19) 
C18 0.027(2) 0.051(3) 0.032(2) -0.009(2) -0.0123(19) -0.011(2) 
C19 0.023(2) 0.039(2) 0.027(2) -0.0016(19) -0.0096(17) -0.0059(18) 
C20 0.0209(19) 0.023(2) 0.023(2) -0.0024(16) -0.0031(16) -0.0058(16) 
C21 0.0209(19) 0.022(2) 0.021(2) 0.0035(16) -0.0020(16) -0.0031(16) 
C22 0.025(2) 0.050(3) 0.034(2) -0.002(2) -0.0062(19) -0.017(2) 
C23 0.025(2) 0.056(3) 0.050(3) 0.007(3) -0.005(2) -0.021(2) 
C24 0.028(2) 0.044(3) 0.038(3) 0.007(2) 0.005(2) -0.011(2) 
C25 0.046(3) 0.049(3) 0.027(2) -0.007(2) 0.007(2) -0.016(2) 
C26 0.035(2) 0.041(3) 0.035(3) -0.011(2) 0.001(2) -0.019(2) 
C27 0.0228(19) 0.0216(19) 0.0197(19) -0.0069(16) -0.0003(15) -0.0112(16) 
C28 0.027(2) 0.047(3) 0.052(3) 0.018(2) -0.013(2) -0.013(2) 
C29 0.043(3) 0.062(4) 0.058(4) 0.029(3) -0.019(3) -0.026(3) 
C30 0.045(3) 0.053(3) 0.028(2) 0.006(2) -0.005(2) -0.032(2) 
C31 0.026(2) 0.043(3) 0.050(3) -0.007(2) 0.003(2) -0.014(2) 
C32 0.028(2) 0.027(2) 0.043(3) 0.003(2) -0.002(2) -0.0083(18) 
C33 0.0181(18) 0.023(2) 0.022(2) -0.0048(16) -0.0049(15) -0.0043(15) 
C34 0.025(2) 0.035(2) 0.027(2) -0.0074(19) -0.0030(17) -0.0128(18) 
C35 0.038(3) 0.059(3) 0.035(3) -0.021(2) -0.007(2) -0.021(2) 
C36 0.035(3) 0.078(4) 0.033(3) -0.024(3) -0.016(2) -0.006(3) 
C37 0.045(3) 0.049(3) 0.032(3) -0.003(2) -0.019(2) -0.001(2) 
C38 0.038(2) 0.025(2) 0.026(2) -0.0004(18) -0.0106(19) -0.0026(18) 
C39 0.0245(19) 0.0159(18) 0.0202(19) -0.0024(15) -0.0039(16) -0.0054(15) 
C40 0.023(2) 0.022(2) 0.040(3) -0.0080(18) -0.0027(18) -0.0066(16) 
C41 0.031(2) 0.021(2) 0.049(3) -0.005(2) -0.014(2) -0.0021(18) 
C42 0.045(3) 0.015(2) 0.072(4) -0.008(2) -0.024(3) -0.0043(19) 
C43 0.038(3) 0.023(2) 0.083(4) -0.008(2) -0.027(3) -0.011(2) 
C44 0.026(2) 0.021(2) 0.044(3) -0.0061(19) -0.0119(19) -0.0039(17) 
C45 0.090(5) 0.049(4) 0.110(6) -0.040(4) 0.028(4) -0.031(3) 
Cl1 0.0868(13) 0.0631(10) 0.1380(18) -0.0580(11) 0.0257(12) -0.0301(9) 
Cl2 0.0959(14) 0.0530(10) 0.1382(19) 0.0075(11) 0.0227(13) -0.0252(10) 
  
_geom_special_details 
; 
 All esds (except the esd in the dihedral angle between two l.s. planes) 
 are estimated using the full covariance matrix.  The cell esds are taken 
 into account individually in the estimation of esds in distances, angles 
 and torsion angles; correlations between esds in cell parameters are only 
 used when they are defined by crystal symmetry.  An approximate (isotropic) 
 treatment of cell esds is used for estimating esds involving l.s. planes. 
; 
  
loop_ 
 _geom_bond_atom_site_label_1 
 _geom_bond_atom_site_label_2 
 _geom_bond_distance 
 _geom_bond_site_symmetry_2 
 _geom_bond_publ_flag 
Pd1 C5 1.981(4) . ? 
Pd1 N1 2.083(3) . ? 
Pd1 P1 2.2702(9) . ? 
Pd1 Br1 2.4974(5) . ? 
Pd1 Pd2 3.2008(4) . ? 
Pd2 C1 1.976(4) . ? 
Pd2 N3 2.097(3) . ? 
Pd2 P2 2.2716(10) . ? 
Pd2 Br2 2.5099(5) . ? 
P1 C15 1.808(4) . ? 
P1 C9 1.820(4) . ? 
P1 C21 1.832(4) . ? 
P2 C39 1.819(4) . ? 
P2 C33 1.823(4) . ? 
P2 C27 1.826(4) . ? 
N1 C2 1.347(5) . ? 
N1 C1 1.354(4) . ? 
N2 C1 1.332(4) . ? 
N2 C4 1.334(5) . ? 
N3 C6 1.339(5) . ? 
N3 C5 1.357(5) . ? 
N4 C8 1.332(5) . ? 
N4 C5 1.338(4) . ? 
C2 C3 1.378(5) . ? 
C3 C4 1.377(5) . ? 
C6 C7 1.370(5) . ? 
C7 C8 1.377(6) . ? 
C9 C10 1.379(6) . ? 
C9 C14 1.399(5) . ? 
C10 C11 1.398(6) . ? 
C11 C12 1.383(6) . ? 
C12 C13 1.368(7) . ? 
C13 C14 1.384(6) . ? 
C15 C20 1.392(5) . ? 
C15 C16 1.398(5) . ? 
C16 C17 1.376(5) . ? 
C17 C18 1.377(6) . ? 
C18 C19 1.378(6) . ? 
C19 C20 1.392(5) . ? 
C21 C26 1.381(6) . ? 
C21 C22 1.393(6) . ? 
C22 C23 1.399(6) . ? 
C23 C24 1.376(7) . ? 
C24 C25 1.346(7) . ? 
C25 C26 1.390(6) . ? 
C27 C28 1.372(5) . ? 
C27 C32 1.390(5) . ? 
C28 C29 1.393(6) . ? 
C29 C30 1.370(6) . ? 
C30 C31 1.374(6) . ? 
C31 C32 1.379(6) . ? 
C33 C38 1.384(5) . ? 
C33 C34 1.393(5) . ? 
C34 C35 1.378(6) . ? 
C35 C36 1.381(7) . ? 
C36 C37 1.371(7) . ? 
C37 C38 1.394(6) . ? 
C39 C44 1.385(5) . ? 
C39 C40 1.401(5) . ? 
C40 C41 1.379(5) . ? 
C41 C42 1.370(6) . ? 
C42 C43 1.381(6) . ? 
C43 C44 1.391(6) . ? 
C45 Cl1 1.723(6) . ? 
C45 Cl2 1.781(8) . ? 
  
loop_ 
 _geom_angle_atom_site_label_1 
 _geom_angle_atom_site_label_2 
 _geom_angle_atom_site_label_3 
 _geom_angle 
 _geom_angle_site_symmetry_1 
 _geom_angle_site_symmetry_3 
 _geom_angle_publ_flag 
C5 Pd1 N1 86.39(13) . . ? 
C5 Pd1 P1 89.77(10) . . ? 
N1 Pd1 P1 176.00(8) . . ? 
C5 Pd1 Br1 173.84(10) . . ? 
N1 Pd1 Br1 89.20(8) . . ? 
P1 Pd1 Br1 94.56(3) . . ? 
C5 Pd1 Pd2 65.09(10) . . ? 
N1 Pd1 Pd2 60.99(8) . . ? 
P1 Pd1 Pd2 118.19(3) . . ? 
Br1 Pd1 Pd2 116.228(15) . . ? 
C1 Pd2 N3 86.83(13) . . ? 
C1 Pd2 P2 88.98(10) . . ? 
N3 Pd2 P2 172.13(9) . . ? 
C1 Pd2 Br2 173.39(10) . . ? 
N3 Pd2 Br2 89.53(8) . . ? 
P2 Pd2 Br2 95.26(3) . . ? 
C1 Pd2 Pd1 64.94(10) . . ? 
N3 Pd2 Pd1 61.18(8) . . ? 
P2 Pd2 Pd1 110.98(3) . . ? 
Br2 Pd2 Pd1 117.828(14) . . ? 
C15 P1 C9 107.33(17) . . ? 
C15 P1 C21 101.13(17) . . ? 
C9 P1 C21 103.32(18) . . ? 
C15 P1 Pd1 115.68(12) . . ? 
C9 P1 Pd1 109.29(13) . . ? 
C21 P1 Pd1 118.86(12) . . ? 
C39 P2 C33 104.01(17) . . ? 
C39 P2 C27 109.14(17) . . ? 
C33 P2 C27 101.73(17) . . ? 
C39 P2 Pd2 113.53(13) . . ? 
C33 P2 Pd2 116.66(12) . . ? 
C27 P2 Pd2 110.88(12) . . ? 
C2 N1 C1 117.9(3) . . ? 
C2 N1 Pd1 124.4(2) . . ? 
C1 N1 Pd1 117.7(2) . . ? 
C1 N2 C4 117.7(3) . . ? 
C6 N3 C5 118.9(3) . . ? 
C6 N3 Pd2 124.0(3) . . ? 
C5 N3 Pd2 117.0(2) . . ? 
C8 N4 C5 117.4(3) . . ? 
N2 C1 N1 123.4(3) . . ? 
N2 C1 Pd2 120.2(3) . . ? 
N1 C1 Pd2 116.4(2) . . ? 
N1 C2 C3 121.5(3) . . ? 
C4 C3 C2 116.6(4) . . ? 
N2 C4 C3 122.9(3) . . ? 
N4 C5 N3 122.4(3) . . ? 
N4 C5 Pd1 120.9(3) . . ? 
N3 C5 Pd1 116.6(2) . . ? 
N3 C6 C7 121.1(4) . . ? 
C6 C7 C8 116.6(4) . . ? 
N4 C8 C7 123.3(4) . . ? 
C10 C9 C14 119.2(4) . . ? 
C10 C9 P1 119.8(3) . . ? 
C14 C9 P1 121.0(3) . . ? 
C9 C10 C11 120.1(4) . . ? 
C12 C11 C10 119.8(4) . . ? 
C13 C12 C11 120.4(4) . . ? 
C12 C13 C14 120.2(4) . . ? 
C13 C14 C9 120.3(4) . . ? 
C20 C15 C16 118.9(4) . . ? 
C20 C15 P1 122.8(3) . . ? 
C16 C15 P1 117.9(3) . . ? 
C17 C16 C15 120.8(4) . . ? 
C16 C17 C18 119.9(4) . . ? 
C17 C18 C19 120.3(4) . . ? 
C18 C19 C20 120.3(4) . . ? 
C15 C20 C19 119.8(4) . . ? 
C26 C21 C22 118.8(4) . . ? 
C26 C21 P1 122.8(3) . . ? 
C22 C21 P1 118.2(3) . . ? 
C21 C22 C23 119.5(4) . . ? 
C24 C23 C22 120.6(4) . . ? 
C25 C24 C23 119.6(4) . . ? 
C24 C25 C26 121.2(5) . . ? 
C21 C26 C25 120.3(4) . . ? 
C28 C27 C32 118.5(4) . . ? 
C28 C27 P2 120.3(3) . . ? 
C32 C27 P2 121.1(3) . . ? 
C27 C28 C29 120.5(4) . . ? 
C30 C29 C28 120.4(4) . . ? 
C29 C30 C31 119.6(4) . . ? 
C30 C31 C32 120.1(4) . . ? 
C31 C32 C27 120.8(4) . . ? 
C38 C33 C34 119.2(4) . . ? 
C38 C33 P2 123.5(3) . . ? 
C34 C33 P2 117.2(3) . . ? 
C35 C34 C33 120.5(4) . . ? 
C34 C35 C36 119.9(4) . . ? 
C37 C36 C35 120.2(4) . . ? 
C36 C37 C38 120.3(4) . . ? 
C33 C38 C37 119.9(4) . . ? 
C44 C39 C40 118.7(3) . . ? 
C44 C39 P2 118.5(3) . . ? 
C40 C39 P2 122.6(3) . . ? 
C41 C40 C39 120.4(4) . . ? 
C42 C41 C40 120.3(4) . . ? 
C41 C42 C43 120.3(4) . . ? 
C42 C43 C44 119.8(4) . . ? 
C39 C44 C43 120.5(4) . . ? 
Cl1 C45 Cl2 110.9(4) . . ? 
  
_diffrn_measured_fraction_theta_max    0.998 
_diffrn_reflns_theta_full              27.50 
_diffrn_measured_fraction_theta_full   0.998 
_refine_diff_density_max    1.363 
_refine_diff_density_min   -1.037 
_refine_diff_density_rms    0.117 
