# Supplementary material for: Syntheses, Reactivities, Characterization, and Crystal Structures of Dipalladium Complexes Containing the 1,3-pyrimidinyl Ligand: Structures of [Pd(PPh3)(Br)]2(μ,η2-C4H3N2)2, [Pd(Br)]2(μ,η2-Hdppa)2, and [{Pd(PPh3)(CH3CN)}2(μ,η2-C4H3N2)2][BF4]2
Source: Molecules. 2020 Apr 27;25(9):2035. doi: 10.3390/molecules25092035 (PMC7248739; doi:10.3390/molecules25092035)
Supplement: Supplementary file 1 [file molecules-25-02035-s001.zip › ic14314.cif]

  
data_ic14314 
  
_audit_creation_method            SHELXL-97 
_chemical_name_systematic 
; 
 ? 
; 
_chemical_name_common             ? 
_chemical_melting_point           ? 
_chemical_formula_moiety          ? 
_chemical_formula_sum 
 'C51 H48 Br2 N2 O P4 Pd2' 
_chemical_formula_weight          1201.41 
  
loop_ 
 _atom_type_symbol 
 _atom_type_description 
 _atom_type_scat_dispersion_real 
 _atom_type_scat_dispersion_imag 
 _atom_type_scat_source 
 'C'  'C'   0.0033   0.0016 
 'International Tables Vol C Tables 4.2.6.8 and 6.1.1.4' 
 'H'  'H'   0.0000   0.0000 
 'International Tables Vol C Tables 4.2.6.8 and 6.1.1.4' 
 'N'  'N'   0.0061   0.0033 
 'International Tables Vol C Tables 4.2.6.8 and 6.1.1.4' 
 'P'  'P'   0.1023   0.0942 
 'International Tables Vol C Tables 4.2.6.8 and 6.1.1.4' 
 'Br'  'Br'  -0.2901   2.4595 
 'International Tables Vol C Tables 4.2.6.8 and 6.1.1.4' 
 'Pd'  'Pd'  -0.9988   1.0072 
 'International Tables Vol C Tables 4.2.6.8 and 6.1.1.4' 
 'O'  'O'   0.0106   0.0060 
 'International Tables Vol C Tables 4.2.6.8 and 6.1.1.4' 
  
_symmetry_cell_setting            Monoclinic 
_symmetry_space_group_name_H-M    P2(1)/c 
  
loop_ 
 _symmetry_equiv_pos_as_xyz 
 'x, y, z' 
 '-x, y+1/2, -z+1/2' 
 '-x, -y, -z' 
 'x, -y-1/2, z-1/2' 
  
_cell_length_a                    13.6382(8) 
_cell_length_b                    17.0076(10) 
_cell_length_c                    21.1326(12) 
_cell_angle_alpha                 90.00 
_cell_angle_beta                  105.145(2) 
_cell_angle_gamma                 90.00 
_cell_volume                      4731.5(5) 
_cell_formula_units_Z             4 
_cell_measurement_temperature     150(2) 
_cell_measurement_reflns_used     2874 
_cell_measurement_theta_min       2.18 
_cell_measurement_theta_max       24.68 
  
_exptl_crystal_description        block 
_exptl_crystal_colour             orange 
_exptl_crystal_size_max           0.25 
_exptl_crystal_size_mid           0.20 
_exptl_crystal_size_min           0.10 
_exptl_crystal_density_meas       not_measured 
_exptl_crystal_density_diffrn     1.687 
_exptl_crystal_density_method     'not measured' 
_exptl_crystal_F_000              2392 
_exptl_absorpt_coefficient_mu     2.625 
_exptl_absorpt_correction_type    none 
_exptl_absorpt_correction_T_min   0.5599 
_exptl_absorpt_correction_T_max   0.7793 
_exptl_absorpt_process_details    ? 
  
_exptl_special_details 
; 
 ? 
; 
  
_diffrn_ambient_temperature       150(2) 
_diffrn_radiation_wavelength      0.71073 
_diffrn_radiation_type            MoK\a 
_diffrn_radiation_source          'fine-focus sealed tube' 
_diffrn_radiation_monochromator   graphite 
_diffrn_measurement_device_type   'CCD area detector' 
_diffrn_measurement_method        'phi and omega scans' 
_diffrn_detector_area_resol_mean  ? 
_diffrn_standards_number          ? 
_diffrn_standards_interval_count  ? 
_diffrn_standards_interval_time   ? 
_diffrn_standards_decay_%         ? 
_diffrn_reflns_number             26943 
_diffrn_reflns_av_R_equivalents   0.0599 
_diffrn_reflns_av_sigmaI/netI     0.0741 
_diffrn_reflns_limit_h_min        -16 
_diffrn_reflns_limit_h_max        17 
_diffrn_reflns_limit_k_min        -22 
_diffrn_reflns_limit_k_max        21 
_diffrn_reflns_limit_l_min        -27 
_diffrn_reflns_limit_l_max        25 
_diffrn_reflns_theta_min          1.56 
_diffrn_reflns_theta_max          27.50 
_reflns_number_total              10865 
_reflns_number_gt                 7980 
_reflns_threshold_expression      >2sigma(I) 
  
_computing_data_collection        'Bruker SMART' 
_computing_cell_refinement        'Bruker SMART' 
_computing_data_reduction         'Bruker SAINT' 
_computing_structure_solution     'SHELXS-97 (Sheldrick, 1990)' 
_computing_structure_refinement   'SHELXL-97 (Sheldrick, 1997)' 
_computing_molecular_graphics     'Bruker SHELXTL' 
_computing_publication_material   'Bruker SHELXTL' 
  
_refine_special_details 
; 
 Refinement of F^2^ against ALL reflections.  The weighted R-factor wR and 
 goodness of fit S are based on F^2^, conventional R-factors R are based 
 on F, with F set to zero for negative F^2^. The threshold expression of 
 F^2^ > 2sigma(F^2^) is used only for calculating R-factors(gt) etc. and is 
 not relevant to the choice of reflections for refinement.  R-factors based 
 on F^2^ are statistically about twice as large as those based on F, and R- 
 factors based on ALL data will be even larger. 
; 
  
_refine_ls_structure_factor_coef  Fsqd 
_refine_ls_matrix_type            full 
_refine_ls_weighting_scheme       calc 
_refine_ls_weighting_details 
 'calc w=1/[\s^2^(Fo^2^)+(0.0472P)^2^+5.6472P] where P=(Fo^2^+2Fc^2^)/3' 
_atom_sites_solution_primary      direct 
_atom_sites_solution_secondary    difmap 
_atom_sites_solution_hydrogens    geom 
_refine_ls_hydrogen_treatment     constr 
_refine_ls_extinction_method      none 
_refine_ls_extinction_coef        ? 
_refine_ls_number_reflns          10865 
_refine_ls_number_parameters      561 
_refine_ls_number_restraints      0 
_refine_ls_R_factor_all           0.0827 
_refine_ls_R_factor_gt            0.0552 
_refine_ls_wR_factor_ref          0.1269 
_refine_ls_wR_factor_gt           0.1155 
_refine_ls_goodness_of_fit_ref    1.044 
_refine_ls_restrained_S_all       1.044 
_refine_ls_shift/su_max           0.016 
_refine_ls_shift/su_mean          0.001 
  
loop_ 
 _atom_site_label 
 _atom_site_type_symbol 
 _atom_site_fract_x 
 _atom_site_fract_y 
 _atom_site_fract_z 
 _atom_site_U_iso_or_equiv 
 _atom_site_adp_type 
 _atom_site_occupancy 
 _atom_site_symmetry_multiplicity 
 _atom_site_calc_flag 
 _atom_site_refinement_flags 
 _atom_site_disorder_assembly 
 _atom_site_disorder_group 
Pd1 Pd 0.29886(3) 0.43967(2) 0.239710(19) 0.01655(10) Uani 1 1 d . . . 
Pd2 Pd 0.10586(3) 0.42327(2) 0.175662(19) 0.01606(10) Uani 1 1 d . . . 
Br1 Br 0.48248(4) 0.44951(4) 0.30288(3) 0.03417(16) Uani 1 1 d . . . 
Br2 Br -0.07486(4) 0.41291(4) 0.10720(3) 0.02991(15) Uani 1 1 d . . . 
P1 P 0.33604(10) 0.47057(8) 0.14286(7) 0.0186(3) Uani 1 1 d . . . 
P2 P 0.17163(10) 0.36516(8) 0.09936(7) 0.0181(3) Uani 1 1 d . . . 
P3 P 0.25439(10) 0.41559(8) 0.33482(6) 0.0155(3) Uani 1 1 d . . . 
P4 P 0.06151(10) 0.47699(8) 0.26306(6) 0.0165(3) Uani 1 1 d . . . 
N1 N 0.2521(3) 0.4291(3) 0.0780(2) 0.0223(10) Uani 1 1 d . . . 
H1A H 0.2506 0.4399 0.0370 0.027 Uiso 1 1 calc R . . 
N2 N 0.1320(3) 0.4333(2) 0.3318(2) 0.0184(9) Uani 1 1 d . . . 
H2A H 0.1059 0.4205 0.3644 0.022 Uiso 1 1 calc R . . 
C1 C 0.3352(4) 0.5746(3) 0.1264(3) 0.0220(12) Uani 1 1 d . . . 
C2 C 0.3924(5) 0.6242(4) 0.1744(3) 0.0344(15) Uani 1 1 d . . . 
H2 H 0.4318 0.6026 0.2145 0.041 Uiso 1 1 calc R . . 
C3 C 0.3928(5) 0.7048(4) 0.1645(4) 0.0424(17) Uani 1 1 d . . . 
H3 H 0.4322 0.7380 0.1977 0.051 Uiso 1 1 calc R . . 
C4 C 0.3365(5) 0.7365(4) 0.1070(4) 0.0458(19) Uani 1 1 d . . . 
H4 H 0.3366 0.7917 0.1003 0.055 Uiso 1 1 calc R . . 
C5 C 0.2798(5) 0.6885(4) 0.0589(4) 0.0395(16) Uani 1 1 d . . . 
H5 H 0.2419 0.7108 0.0187 0.047 Uiso 1 1 calc R . . 
C6 C 0.2773(4) 0.6079(4) 0.0683(3) 0.0313(14) Uani 1 1 d . . . 
H6 H 0.2362 0.5754 0.0353 0.038 Uiso 1 1 calc R . . 
C7 C 0.4561(4) 0.4356(3) 0.1297(3) 0.0225(12) Uani 1 1 d . . . 
C8 C 0.5074(4) 0.4745(4) 0.0909(3) 0.0312(14) Uani 1 1 d . . . 
H8 H 0.4848 0.5250 0.0739 0.037 Uiso 1 1 calc R . . 
C9 C 0.5913(5) 0.4410(4) 0.0764(3) 0.0367(16) Uani 1 1 d . . . 
H9 H 0.6260 0.4685 0.0497 0.044 Uiso 1 1 calc R . . 
C10 C 0.6248(5) 0.3676(4) 0.1005(3) 0.0381(16) Uani 1 1 d . . . 
H10 H 0.6814 0.3443 0.0895 0.046 Uiso 1 1 calc R . . 
C11 C 0.5761(5) 0.3281(4) 0.1406(3) 0.0364(15) Uani 1 1 d . . . 
H11 H 0.6001 0.2782 0.1581 0.044 Uiso 1 1 calc R . . 
C12 C 0.4910(4) 0.3621(3) 0.1554(3) 0.0265(13) Uani 1 1 d . . . 
H12 H 0.4571 0.3350 0.1829 0.032 Uiso 1 1 calc R . . 
C13 C 0.0880(4) 0.3402(3) 0.0201(2) 0.0185(11) Uani 1 1 d . . . 
C14 C 0.0471(4) 0.4004(3) -0.0235(3) 0.0225(12) Uani 1 1 d . . . 
H14 H 0.0657 0.4535 -0.0126 0.027 Uiso 1 1 calc R . . 
C15 C -0.0204(4) 0.3825(3) -0.0823(3) 0.0277(13) Uani 1 1 d . . . 
H15 H -0.0479 0.4234 -0.1123 0.033 Uiso 1 1 calc R . . 
C16 C -0.0487(5) 0.3051(3) -0.0981(3) 0.0311(14) Uani 1 1 d . . . 
H16 H -0.0955 0.2933 -0.1388 0.037 Uiso 1 1 calc R . . 
C17 C -0.0092(4) 0.2457(4) -0.0550(3) 0.0314(14) Uani 1 1 d . . . 
H17 H -0.0282 0.1926 -0.0659 0.038 Uiso 1 1 calc R . . 
C18 C 0.0583(4) 0.2636(3) 0.0042(3) 0.0265(13) Uani 1 1 d . . . 
H18 H 0.0847 0.2226 0.0343 0.032 Uiso 1 1 calc R . . 
C19 C 0.2450(4) 0.2761(3) 0.1252(3) 0.0227(12) Uani 1 1 d . . . 
C20 C 0.2494(5) 0.2451(3) 0.1871(3) 0.0305(14) Uani 1 1 d . . . 
H20 H 0.2094 0.2674 0.2132 0.037 Uiso 1 1 calc R . . 
C21 C 0.3123(6) 0.1817(4) 0.2102(4) 0.054(2) Uani 1 1 d . . . 
H21 H 0.3148 0.1600 0.2521 0.065 Uiso 1 1 calc R . . 
C22 C 0.3704(6) 0.1504(4) 0.1733(4) 0.054(2) Uani 1 1 d . . . 
H22 H 0.4144 0.1076 0.1899 0.065 Uiso 1 1 calc R . . 
C23 C 0.3661(5) 0.1799(4) 0.1120(4) 0.0436(18) Uani 1 1 d . . . 
H23 H 0.4068 0.1571 0.0866 0.052 Uiso 1 1 calc R . . 
C24 C 0.3034(4) 0.2420(3) 0.0873(3) 0.0291(13) Uani 1 1 d . . . 
H24 H 0.2999 0.2616 0.0447 0.035 Uiso 1 1 calc R . . 
C25 C 0.2766(4) 0.3148(3) 0.3641(2) 0.0191(11) Uani 1 1 d . . . 
C26 C 0.3758(4) 0.2867(4) 0.3855(3) 0.0322(14) Uani 1 1 d . . . 
H26 H 0.4317 0.3200 0.3855 0.039 Uiso 1 1 calc R . . 
C27 C 0.3921(5) 0.2095(4) 0.4070(3) 0.0419(17) Uani 1 1 d . . . 
H27 H 0.4597 0.1905 0.4224 0.050 Uiso 1 1 calc R . . 
C28 C 0.3121(5) 0.1602(4) 0.4062(3) 0.0428(18) Uani 1 1 d . . . 
H28 H 0.3243 0.1075 0.4210 0.051 Uiso 1 1 calc R . . 
C29 C 0.2149(5) 0.1873(4) 0.3840(3) 0.0402(17) Uani 1 1 d . . . 
H29 H 0.1595 0.1530 0.3828 0.048 Uiso 1 1 calc R . . 
C30 C 0.1965(4) 0.2651(3) 0.3631(3) 0.0296(13) Uani 1 1 d . . . 
H30 H 0.1287 0.2837 0.3482 0.035 Uiso 1 1 calc R . . 
C31 C 0.3200(4) 0.4766(3) 0.4037(2) 0.0169(11) Uani 1 1 d . . . 
C32 C 0.3432(4) 0.5537(3) 0.3921(3) 0.0233(12) Uani 1 1 d . . . 
H32 H 0.3309 0.5721 0.3483 0.028 Uiso 1 1 calc R . . 
C33 C 0.3843(4) 0.6046(3) 0.4438(3) 0.0277(13) Uani 1 1 d . . . 
H33 H 0.3996 0.6574 0.4353 0.033 Uiso 1 1 calc R . . 
C34 C 0.4028(4) 0.5775(4) 0.5075(3) 0.0304(14) Uani 1 1 d . . . 
H34 H 0.4309 0.6120 0.5430 0.037 Uiso 1 1 calc R . . 
C35 C 0.3809(4) 0.5014(4) 0.5202(3) 0.0279(13) Uani 1 1 d . . . 
H35 H 0.3942 0.4835 0.5642 0.034 Uiso 1 1 calc R . . 
C36 C 0.3394(4) 0.4504(3) 0.4688(3) 0.0228(12) Uani 1 1 d . . . 
H36 H 0.3242 0.3977 0.4777 0.027 Uiso 1 1 calc R . . 
C37 C 0.0804(4) 0.5824(3) 0.2763(3) 0.0210(11) Uani 1 1 d . . . 
C38 C 0.1568(4) 0.6183(3) 0.2547(3) 0.0277(13) Uani 1 1 d . . . 
H38 H 0.1917 0.5892 0.2289 0.033 Uiso 1 1 calc R . . 
C39 C 0.1831(5) 0.6954(3) 0.2698(3) 0.0309(14) Uani 1 1 d . . . 
H39 H 0.2362 0.7190 0.2550 0.037 Uiso 1 1 calc R . . 
C40 C 0.1328(5) 0.7380(3) 0.3061(3) 0.0371(15) Uani 1 1 d . . . 
H40 H 0.1509 0.7913 0.3164 0.045 Uiso 1 1 calc R . . 
C41 C 0.0566(5) 0.7044(4) 0.3277(3) 0.0402(16) Uani 1 1 d . . . 
H41 H 0.0216 0.7347 0.3526 0.048 Uiso 1 1 calc R . . 
C42 C 0.0300(5) 0.6268(3) 0.3139(3) 0.0334(14) Uani 1 1 d . . . 
H42 H -0.0223 0.6036 0.3297 0.040 Uiso 1 1 calc R . . 
C43 C -0.0669(4) 0.4585(3) 0.2700(2) 0.0205(11) Uani 1 1 d . . . 
C44 C -0.0868(4) 0.3947(3) 0.3057(3) 0.0250(12) Uani 1 1 d . . . 
H44 H -0.0324 0.3619 0.3282 0.030 Uiso 1 1 calc R . . 
C45 C -0.1844(5) 0.3783(4) 0.3088(3) 0.0361(15) Uani 1 1 d . . . 
H45 H -0.1965 0.3352 0.3343 0.043 Uiso 1 1 calc R . . 
C46 C -0.2633(5) 0.4231(4) 0.2758(3) 0.0399(17) Uani 1 1 d . . . 
H46 H -0.3304 0.4112 0.2780 0.048 Uiso 1 1 calc R . . 
C47 C -0.2462(5) 0.4857(4) 0.2392(3) 0.0419(18) Uani 1 1 d . . . 
H47 H -0.3018 0.5171 0.2162 0.050 Uiso 1 1 calc R . . 
C48 C -0.1481(4) 0.5042(4) 0.2353(3) 0.0342(15) Uani 1 1 d . . . 
H48 H -0.1369 0.5472 0.2093 0.041 Uiso 1 1 calc R . . 
O1 O 0.0869(3) 0.4444(3) 0.46085(19) 0.0355(10) Uani 1 1 d . . . 
C49 C 0.1226(4) 0.4894(4) 0.5057(3) 0.0298(14) Uani 1 1 d . . . 
C50 C 0.1503(5) 0.4634(4) 0.5749(3) 0.0396(16) Uani 1 1 d . . . 
H50A H 0.1400 0.4065 0.5768 0.059 Uiso 1 1 calc R . . 
H50B H 0.1075 0.4906 0.5987 0.059 Uiso 1 1 calc R . . 
H50C H 0.2218 0.4759 0.5951 0.059 Uiso 1 1 calc R . . 
C51 C 0.1363(5) 0.5746(4) 0.4915(3) 0.0411(16) Uani 1 1 d . . . 
H51A H 0.1587 0.5792 0.4512 0.062 Uiso 1 1 calc R . . 
H51B H 0.1875 0.5980 0.5280 0.062 Uiso 1 1 calc R . . 
H51C H 0.0716 0.6024 0.4859 0.062 Uiso 1 1 calc R . . 
  
loop_ 
 _atom_site_aniso_label 
 _atom_site_aniso_U_11 
 _atom_site_aniso_U_22 
 _atom_site_aniso_U_33 
 _atom_site_aniso_U_23 
 _atom_site_aniso_U_13 
 _atom_site_aniso_U_12 
Pd1 0.0144(2) 0.0213(2) 0.0135(2) -0.00117(15) 0.00301(16) -0.00236(15) 
Pd2 0.0148(2) 0.01792(19) 0.0149(2) -0.00040(15) 0.00292(16) -0.00058(15) 
Br1 0.0192(3) 0.0558(4) 0.0270(3) -0.0058(3) 0.0051(3) -0.0034(3) 
Br2 0.0233(3) 0.0391(3) 0.0256(3) -0.0004(3) 0.0033(2) -0.0040(3) 
P1 0.0184(7) 0.0225(7) 0.0151(7) -0.0006(6) 0.0050(6) -0.0016(6) 
P2 0.0173(7) 0.0210(7) 0.0151(7) -0.0009(5) 0.0025(5) -0.0011(6) 
P3 0.0124(6) 0.0198(7) 0.0135(7) -0.0007(5) 0.0019(5) -0.0009(5) 
P4 0.0151(7) 0.0186(6) 0.0153(7) 0.0005(5) 0.0031(5) 0.0014(5) 
N1 0.024(2) 0.030(2) 0.012(2) 0.0003(19) 0.0026(19) -0.007(2) 
N2 0.012(2) 0.025(2) 0.019(2) 0.0041(18) 0.0044(18) 0.0032(18) 
C1 0.021(3) 0.022(3) 0.026(3) 0.002(2) 0.011(2) -0.001(2) 
C2 0.038(4) 0.036(3) 0.029(3) -0.002(3) 0.008(3) -0.006(3) 
C3 0.048(4) 0.032(3) 0.054(5) -0.012(3) 0.027(4) -0.010(3) 
C4 0.055(5) 0.022(3) 0.074(5) 0.008(4) 0.041(4) 0.005(3) 
C5 0.037(4) 0.036(4) 0.051(4) 0.018(3) 0.021(3) 0.010(3) 
C6 0.026(3) 0.037(3) 0.033(3) 0.004(3) 0.011(3) 0.002(3) 
C7 0.021(3) 0.030(3) 0.015(3) -0.007(2) 0.001(2) -0.005(2) 
C8 0.032(3) 0.034(3) 0.031(3) -0.003(3) 0.014(3) -0.001(3) 
C9 0.027(3) 0.052(4) 0.038(4) -0.013(3) 0.022(3) -0.013(3) 
C10 0.024(3) 0.052(4) 0.039(4) -0.020(3) 0.009(3) 0.004(3) 
C11 0.034(4) 0.039(4) 0.032(4) -0.007(3) 0.002(3) 0.007(3) 
C12 0.028(3) 0.029(3) 0.022(3) -0.001(2) 0.004(2) -0.003(3) 
C13 0.017(3) 0.027(3) 0.011(3) -0.001(2) 0.002(2) 0.004(2) 
C14 0.020(3) 0.024(3) 0.021(3) 0.000(2) 0.000(2) 0.004(2) 
C15 0.025(3) 0.034(3) 0.020(3) 0.005(3) 0.000(2) 0.003(3) 
C16 0.035(4) 0.034(3) 0.020(3) -0.004(3) 0.000(3) -0.008(3) 
C17 0.032(3) 0.030(3) 0.031(3) -0.008(3) 0.006(3) -0.010(3) 
C18 0.027(3) 0.030(3) 0.021(3) 0.003(2) 0.002(2) 0.000(3) 
C19 0.021(3) 0.020(3) 0.023(3) -0.004(2) -0.002(2) 0.000(2) 
C20 0.041(4) 0.020(3) 0.026(3) -0.001(2) 0.001(3) 0.002(3) 
C21 0.083(6) 0.032(4) 0.033(4) 0.002(3) -0.012(4) 0.016(4) 
C22 0.051(5) 0.032(4) 0.059(5) -0.012(4) -0.021(4) 0.019(3) 
C23 0.029(4) 0.036(4) 0.060(5) -0.023(4) 0.000(3) 0.006(3) 
C24 0.024(3) 0.029(3) 0.030(3) -0.007(3) -0.001(3) -0.001(3) 
C25 0.020(3) 0.021(3) 0.017(3) 0.000(2) 0.006(2) 0.001(2) 
C26 0.023(3) 0.031(3) 0.040(4) 0.002(3) 0.003(3) 0.003(3) 
C27 0.034(4) 0.040(4) 0.051(4) 0.002(3) 0.010(3) 0.012(3) 
C28 0.056(5) 0.031(3) 0.053(4) 0.012(3) 0.035(4) 0.015(3) 
C29 0.052(4) 0.026(3) 0.054(4) 0.009(3) 0.035(4) 0.002(3) 
C30 0.026(3) 0.026(3) 0.040(4) 0.000(3) 0.015(3) 0.004(3) 
C31 0.007(2) 0.024(3) 0.019(3) -0.005(2) 0.003(2) 0.000(2) 
C32 0.019(3) 0.028(3) 0.023(3) -0.003(2) 0.006(2) -0.002(2) 
C33 0.019(3) 0.026(3) 0.038(4) -0.010(3) 0.007(3) -0.008(2) 
C34 0.014(3) 0.038(3) 0.034(4) -0.020(3) -0.002(3) 0.001(3) 
C35 0.021(3) 0.044(4) 0.017(3) -0.008(3) 0.002(2) 0.002(3) 
C36 0.019(3) 0.032(3) 0.018(3) -0.003(2) 0.006(2) 0.000(2) 
C37 0.022(3) 0.018(3) 0.018(3) 0.001(2) -0.003(2) -0.001(2) 
C38 0.024(3) 0.028(3) 0.029(3) 0.005(3) 0.003(3) 0.004(2) 
C39 0.032(3) 0.025(3) 0.034(4) 0.008(3) 0.006(3) -0.006(3) 
C40 0.054(4) 0.020(3) 0.035(4) -0.003(3) 0.008(3) -0.005(3) 
C41 0.057(5) 0.031(3) 0.038(4) -0.004(3) 0.021(3) 0.001(3) 
C42 0.042(4) 0.026(3) 0.038(4) -0.005(3) 0.022(3) -0.001(3) 
C43 0.015(3) 0.029(3) 0.016(3) -0.009(2) 0.001(2) 0.006(2) 
C44 0.022(3) 0.032(3) 0.024(3) -0.006(2) 0.012(2) -0.001(2) 
C45 0.028(3) 0.041(4) 0.042(4) -0.010(3) 0.014(3) -0.010(3) 
C46 0.018(3) 0.061(5) 0.041(4) -0.019(4) 0.008(3) -0.007(3) 
C47 0.019(3) 0.060(5) 0.040(4) -0.020(4) -0.005(3) 0.017(3) 
C48 0.028(3) 0.040(4) 0.031(3) -0.005(3) 0.002(3) 0.012(3) 
O1 0.031(2) 0.055(3) 0.024(2) -0.010(2) 0.0118(19) -0.006(2) 
C49 0.015(3) 0.043(4) 0.035(4) -0.001(3) 0.012(3) 0.006(3) 
C50 0.041(4) 0.045(4) 0.034(4) -0.006(3) 0.011(3) 0.003(3) 
C51 0.027(3) 0.049(4) 0.047(4) 0.005(3) 0.011(3) 0.005(3) 
  
_geom_special_details 
; 
 All esds (except the esd in the dihedral angle between two l.s. planes) 
 are estimated using the full covariance matrix.  The cell esds are taken 
 into account individually in the estimation of esds in distances, angles 
 and torsion angles; correlations between esds in cell parameters are only 
 used when they are defined by crystal symmetry.  An approximate (isotropic) 
 treatment of cell esds is used for estimating esds involving l.s. planes. 
; 
  
loop_ 
 _geom_bond_atom_site_label_1 
 _geom_bond_atom_site_label_2 
 _geom_bond_distance 
 _geom_bond_site_symmetry_2 
 _geom_bond_publ_flag 
Pd1 P3 2.2830(13) . ? 
Pd1 P1 2.2945(14) . ? 
Pd1 Br1 2.5168(7) . ? 
Pd1 Pd2 2.6414(6) . ? 
Pd2 P2 2.2665(14) . ? 
Pd2 P4 2.2794(14) . ? 
Pd2 Br2 2.5171(7) . ? 
P1 N1 1.693(4) . ? 
P1 C1 1.802(5) . ? 
P1 C7 1.830(6) . ? 
P2 N1 1.689(4) . ? 
P2 C13 1.813(5) . ? 
P2 C19 1.818(5) . ? 
P3 N2 1.682(4) . ? 
P3 C25 1.821(5) . ? 
P3 C31 1.821(5) . ? 
P4 N2 1.690(4) . ? 
P4 C43 1.823(5) . ? 
P4 C37 1.823(5) . ? 
C1 C2 1.392(8) . ? 
C1 C6 1.395(8) . ? 
C2 C3 1.386(9) . ? 
C3 C4 1.368(9) . ? 
C4 C5 1.373(9) . ? 
C5 C6 1.388(8) . ? 
C7 C8 1.379(8) . ? 
C7 C12 1.397(8) . ? 
C8 C9 1.384(8) . ? 
C9 C10 1.379(9) . ? 
C10 C11 1.380(9) . ? 
C11 C12 1.403(8) . ? 
C13 C18 1.380(7) . ? 
C13 C14 1.392(7) . ? 
C14 C15 1.373(7) . ? 
C15 C16 1.387(8) . ? 
C16 C17 1.373(8) . ? 
C17 C18 1.379(8) . ? 
C19 C24 1.395(8) . ? 
C19 C20 1.397(8) . ? 
C20 C21 1.386(8) . ? 
C21 C22 1.359(11) . ? 
C22 C23 1.374(10) . ? 
C23 C24 1.373(8) . ? 
C25 C30 1.378(7) . ? 
C25 C26 1.394(7) . ? 
C26 C27 1.388(8) . ? 
C27 C28 1.373(9) . ? 
C28 C29 1.366(9) . ? 
C29 C30 1.396(8) . ? 
C31 C32 1.386(7) . ? 
C31 C36 1.404(7) . ? 
C32 C33 1.391(7) . ? 
C33 C34 1.384(8) . ? 
C34 C35 1.369(8) . ? 
C35 C36 1.390(7) . ? 
C37 C38 1.386(8) . ? 
C37 C42 1.398(7) . ? 
C38 C39 1.375(8) . ? 
C39 C40 1.362(8) . ? 
C40 C41 1.365(9) . ? 
C41 C42 1.379(8) . ? 
C43 C48 1.394(7) . ? 
C43 C44 1.388(8) . ? 
C44 C45 1.379(7) . ? 
C45 C46 1.353(9) . ? 
C46 C47 1.371(10) . ? 
C47 C48 1.397(9) . ? 
O1 C49 1.217(7) . ? 
C49 C50 1.480(8) . ? 
C49 C51 1.502(9) . ? 
  
loop_ 
 _geom_angle_atom_site_label_1 
 _geom_angle_atom_site_label_2 
 _geom_angle_atom_site_label_3 
 _geom_angle 
 _geom_angle_site_symmetry_1 
 _geom_angle_site_symmetry_3 
 _geom_angle_publ_flag 
P3 Pd1 P1 176.23(5) . . ? 
P3 Pd1 Br1 90.08(4) . . ? 
P1 Pd1 Br1 92.11(4) . . ? 
P3 Pd1 Pd2 88.50(4) . . ? 
P1 Pd1 Pd2 89.43(4) . . ? 
Br1 Pd1 Pd2 177.52(2) . . ? 
P2 Pd2 P4 171.63(5) . . ? 
P2 Pd2 Br2 94.05(4) . . ? 
P4 Pd2 Br2 93.81(4) . . ? 
P2 Pd2 Pd1 83.33(4) . . ? 
P4 Pd2 Pd1 88.99(4) . . ? 
Br2 Pd2 Pd1 175.55(2) . . ? 
N1 P1 C1 106.5(2) . . ? 
N1 P1 C7 100.6(2) . . ? 
C1 P1 C7 104.5(2) . . ? 
N1 P1 Pd1 111.51(16) . . ? 
C1 P1 Pd1 113.88(18) . . ? 
C7 P1 Pd1 118.40(18) . . ? 
N1 P2 C13 101.5(2) . . ? 
N1 P2 C19 105.8(2) . . ? 
C13 P2 C19 104.3(2) . . ? 
N1 P2 Pd2 108.37(16) . . ? 
C13 P2 Pd2 119.24(17) . . ? 
C19 P2 Pd2 116.02(19) . . ? 
N2 P3 C25 104.9(2) . . ? 
N2 P3 C31 101.8(2) . . ? 
C25 P3 C31 105.2(2) . . ? 
N2 P3 Pd1 115.09(16) . . ? 
C25 P3 Pd1 114.12(17) . . ? 
C31 P3 Pd1 114.41(17) . . ? 
N2 P4 C43 101.4(2) . . ? 
N2 P4 C37 105.9(2) . . ? 
C43 P4 C37 104.9(2) . . ? 
N2 P4 Pd2 107.99(15) . . ? 
C43 P4 Pd2 117.38(17) . . ? 
C37 P4 Pd2 117.53(18) . . ? 
P2 N1 P1 113.6(3) . . ? 
P3 N2 P4 116.6(3) . . ? 
C2 C1 C6 118.4(5) . . ? 
C2 C1 P1 118.8(4) . . ? 
C6 C1 P1 122.8(4) . . ? 
C3 C2 C1 120.8(6) . . ? 
C4 C3 C2 120.0(6) . . ? 
C3 C4 C5 120.1(6) . . ? 
C4 C5 C6 120.7(6) . . ? 
C5 C6 C1 119.9(6) . . ? 
C8 C7 C12 119.2(5) . . ? 
C8 C7 P1 123.2(4) . . ? 
C12 C7 P1 117.3(4) . . ? 
C9 C8 C7 120.8(6) . . ? 
C10 C9 C8 120.3(6) . . ? 
C9 C10 C11 120.1(6) . . ? 
C10 C11 C12 119.7(6) . . ? 
C7 C12 C11 119.9(6) . . ? 
C18 C13 C14 119.4(5) . . ? 
C18 C13 P2 121.4(4) . . ? 
C14 C13 P2 119.1(4) . . ? 
C15 C14 C13 119.6(5) . . ? 
C14 C15 C16 120.4(5) . . ? 
C17 C16 C15 120.2(5) . . ? 
C16 C17 C18 119.4(5) . . ? 
C13 C18 C17 120.9(5) . . ? 
C24 C19 C20 119.2(5) . . ? 
C24 C19 P2 121.8(4) . . ? 
C20 C19 P2 118.8(4) . . ? 
C21 C20 C19 119.8(6) . . ? 
C22 C21 C20 120.1(7) . . ? 
C21 C22 C23 120.7(6) . . ? 
C22 C23 C24 120.6(6) . . ? 
C23 C24 C19 119.6(6) . . ? 
C30 C25 C26 119.6(5) . . ? 
C30 C25 P3 120.8(4) . . ? 
C26 C25 P3 119.6(4) . . ? 
C27 C26 C25 119.3(6) . . ? 
C28 C27 C26 121.0(6) . . ? 
C29 C28 C27 119.7(6) . . ? 
C28 C29 C30 120.4(6) . . ? 
C25 C30 C29 120.0(6) . . ? 
C32 C31 C36 118.7(5) . . ? 
C32 C31 P3 119.0(4) . . ? 
C36 C31 P3 122.0(4) . . ? 
C31 C32 C33 120.9(5) . . ? 
C34 C33 C32 119.4(5) . . ? 
C35 C34 C33 120.7(5) . . ? 
C34 C35 C36 120.2(5) . . ? 
C35 C36 C31 120.1(5) . . ? 
C38 C37 C42 118.2(5) . . ? 
C38 C37 P4 118.1(4) . . ? 
C42 C37 P4 123.2(4) . . ? 
C39 C38 C37 121.0(6) . . ? 
C40 C39 C38 119.9(6) . . ? 
C39 C40 C41 120.4(6) . . ? 
C40 C41 C42 120.6(6) . . ? 
C41 C42 C37 119.8(6) . . ? 
C48 C43 C44 118.7(5) . . ? 
C48 C43 P4 120.6(5) . . ? 
C44 C43 P4 120.4(4) . . ? 
C45 C44 C43 120.7(6) . . ? 
C46 C45 C44 120.6(6) . . ? 
C45 C46 C47 119.9(6) . . ? 
C46 C47 C48 121.0(6) . . ? 
C43 C48 C47 119.0(6) . . ? 
O1 C49 C50 121.9(6) . . ? 
O1 C49 C51 119.8(6) . . ? 
C50 C49 C51 118.2(6) . . ? 
  
_diffrn_measured_fraction_theta_max    0.999 
_diffrn_reflns_theta_full              27.50 
_diffrn_measured_fraction_theta_full   0.999 
_refine_diff_density_max    2.215 
_refine_diff_density_min   -1.089 
_refine_diff_density_rms    0.138 
